# Supplementary material for: spliceR: an R package for classification of alternative splicing and prediction of coding potential from RNA-seq data
Source: BMC Bioinformatics. 2014 Mar 23;15:81. doi: 10.1186/1471-2105-15-81 (PMC3998036; doi:10.1186/1471-2105-15-81)
Supplement: Additional file 1: Table S1 — Tabulated output of the spliceR analysis. [file 1471-2105-15-81-S1.xlsx]

## Sheet: Supplementary table s1 -transcr
spliceR.isoform_id	spliceR.gene_id	spliceR.sample_1	spliceR.sample_2	seqnames	start	end	width	strand	spliceR.gene_value_1	spliceR.gene_value_2	spliceR.gene_log2_fold_change	spliceR.gene_p_value	spliceR.gene_q_value	spliceR.iso_value_1	spliceR.iso_value_2	spliceR.iso_log2_fold_change	spliceR.iso_p_value	spliceR.iso_q_value	spliceR.IF1	spliceR.IF2	spliceR.dIF	spliceR.ESI	spliceR.MEE	spliceR.MESI	spliceR.ISI	spliceR.A5	spliceR.A3	spliceR.ATSS	spliceR.ATTS	spliceR.analyzed	spliceR.ESI.start	spliceR.ESI.end	spliceR.MEE.start	spliceR.MEE.end	spliceR.MESI.start	spliceR.MESI.end	spliceR.ISI.start	spliceR.ISI.end	spliceR.A5.start	spliceR.A5.end	spliceR.A3.start	spliceR.A3.end	spliceR.ATSS.start	spliceR.ATSS.end	spliceR.ATTS.start	spliceR.ATTS.end	spliceR.length	spliceR.cdsPosGenomic	spliceR.stopPosGenomic
NM_021243	ABRACL	WT	KO	chr6	139391512	139406132	14621	+	5.06892e+08	6.75439e+08	0.414146	1	1	5.06892e+08	6.75439e+08	0.414146	1	1	NA	NA	NA	NA	NA	NA	NA	NA	NA	NA	NA	no	NA	NA	NA	NA	NA	NA	NA	NA	NA	NA	NA	NA	NA	NA	NA	NA	845	139396990	139405731
NM_004035	ACOX1	WT	KO	chr17	71449187	71487110	37924	-	1.10952e+08	1.37048e+08	0.304744	1	1	1.10952e+08	1.06595e+08	-0.057802	1	1	100	77.7791	-22.2209	0	1	0	0	0	0	0	0	yes	NA	NA	71467891	71468051	NA	NA	NA	NA	NA	NA	NA	NA	NA	NA	NA	NA	7581	71486749	71487157
NM_007292	ACOX1	WT	KO	chr17	71449187	71487110	37924	-	1.10952e+08	1.37048e+08	0.304744	1	1	0	3.04534e+07	24.8601	1	1	0	22.2209	22.2209	0	1	0	0	0	0	0	0	yes	NA	NA	71481301	71481461	NA	NA	NA	NA	NA	NA	NA	NA	NA	NA	NA	NA	7581	71486749	71487157
NM_001017992	ACTBL2	WT	KO	chr5	56811600	56814393	2794	-	546050	182017	-1.58496	1	1	546050	182017	-1.58496	1	1	NA	NA	NA	NA	NA	NA	NA	NA	NA	NA	NA	no	NA	NA	NA	NA	NA	NA	NA	NA	NA	NA	NA	NA	NA	NA	NA	NA	2794	-1	NA
NR_024438	ACTG1P4	WT	KO	chr1	103913549	103915531	1983	+	2.06612e+06	2.58264e+06	0.321928	1	1	2.06612e+06	2.58264e+06	0.321928	1	1	NA	NA	NA	NA	NA	NA	NA	NA	NA	NA	NA	no	NA	NA	NA	NA	NA	NA	NA	NA	NA	NA	NA	NA	NA	NA	NA	NA	1983	-1	NA
NM_001024675	ACTL10	WT	KO	chr20	31717965	31719992	2028	+	1.00959e+06	757193	-0.415037	1	1	1.00959e+06	757193	-0.415037	1	1	NA	NA	NA	NA	NA	NA	NA	NA	NA	NA	NA	no	NA	NA	NA	NA	NA	NA	NA	NA	NA	NA	NA	NA	NA	NA	NA	NA	2028	-1	NA
NR_003951	ADAM21P1	WT	KO	chr14	69782223	69784271	2049	-	1.74825e+06	499500	-1.80735	1	1	1.74825e+06	499500	-1.80735	1	1	NA	NA	NA	NA	NA	NA	NA	NA	NA	NA	NA	no	NA	NA	NA	NA	NA	NA	NA	NA	NA	NA	NA	NA	NA	NA	NA	NA	2049	-1	NA
NM_024866	ADM2	WT	KO	chr22	49266851	49271732	4882	+	5.96239e+06	1.18909e+07	0.995893	1	1	5.96239e+06	1.18909e+07	0.995893	1	1	NA	NA	NA	NA	NA	NA	NA	NA	NA	NA	NA	no	NA	NA	NA	NA	NA	NA	NA	NA	NA	NA	NA	NA	NA	NA	NA	NA	4273	49267142	49268196
NM_032804	ADO	WT	KO	chr10	64234522	64238245	3724	+	1.28909e+08	1.5597e+08	0.274906	1	1	1.28909e+08	1.5597e+08	0.274906	1	1	NA	NA	NA	NA	NA	NA	NA	NA	NA	NA	NA	no	NA	NA	NA	NA	NA	NA	NA	NA	NA	NA	NA	NA	NA	NA	NA	NA	3724	-1	NA
NM_017825	ADPRHL2	WT	KO	chr1	36327040	36332120	5081	+	2.24148e+08	1.40887e+08	-0.669921	1	1	2.24148e+08	1.40887e+08	-0.669921	1	1	NA	NA	NA	NA	NA	NA	NA	NA	NA	NA	NA	no	NA	NA	NA	NA	NA	NA	NA	NA	NA	NA	NA	NA	NA	NA	NA	NA	1691	36327092	36331572
NM_000681	ADRA2A	WT	KO	chr10	112826780	112830652	3873	+	653424	522739	-0.321928	1	1	653424	522739	-0.321928	1	1	NA	NA	NA	NA	NA	NA	NA	NA	NA	NA	NA	no	NA	NA	NA	NA	NA	NA	NA	NA	NA	NA	NA	NA	NA	NA	NA	NA	3873	-1	NA
NM_000683	ADRA2C	WT	KO	chr4	3738094	3740051	1958	+	9.49765e+07	1.10675e+08	0.220688	1	1	9.49765e+07	1.10675e+08	0.220688	1	1	NA	NA	NA	NA	NA	NA	NA	NA	NA	NA	NA	no	NA	NA	NA	NA	NA	NA	NA	NA	NA	NA	NA	NA	NA	NA	NA	NA	1958	-1	NA
NM_000684	ADRB1	WT	KO	chr10	115793796	115796657	2862	+	2.6643e+06	5.50622e+06	1.04731	1	1	2.6643e+06	5.50622e+06	1.04731	1	1	NA	NA	NA	NA	NA	NA	NA	NA	NA	NA	NA	no	NA	NA	NA	NA	NA	NA	NA	NA	NA	NA	NA	NA	NA	NA	NA	NA	2862	-1	NA
NM_000024	ADRB2	WT	KO	chr5	148186349	148188390	2042	+	1.25313e+06	2.50627e+06	0.999999	1	1	1.25313e+06	2.50627e+06	0.999999	1	1	NA	NA	NA	NA	NA	NA	NA	NA	NA	NA	NA	no	NA	NA	NA	NA	NA	NA	NA	NA	NA	NA	NA	NA	NA	NA	NA	NA	2042	-1	NA
NM_198595	AFAP1	WT	KO	chr4	7811340	7992553	181214	-	4.12261e+07	4.54424e+07	0.140481	1	1	4.12261e+07	4.54424e+07	0.140481	1	1	NA	NA	NA	NA	NA	NA	NA	NA	NA	NA	NA	no	NA	NA	NA	NA	NA	NA	NA	NA	NA	NA	NA	NA	NA	NA	NA	NA	7518	7924705	7992579
NM_000027	AGA	WT	KO	chr4	178588923	178600651	11729	-	4.25791e+07	4.84185e+07	0.185414	1	1	4.25791e+07	4.84185e+07	0.185414	1	1	NA	NA	NA	NA	NA	NA	NA	NA	NA	NA	NA	no	NA	NA	NA	NA	NA	NA	NA	NA	NA	NA	NA	NA	NA	NA	NA	NA	2102	178600523	178600751
NR_024277	AGPAT4-IT1	WT	KO	chr6	161501154	161503004	1851	-	1.94013e+06	1.38581e+06	-0.485427	1	1	1.94013e+06	1.38581e+06	-0.485427	1	1	NA	NA	NA	NA	NA	NA	NA	NA	NA	NA	NA	no	NA	NA	NA	NA	NA	NA	NA	NA	NA	NA	NA	NA	NA	NA	NA	NA	1851	-1	NA
NM_018361	AGPAT5	WT	KO	chr8	6553286	6606429	53144	+	3.20998e+08	2.33423e+08	-0.459618	1	1	3.20998e+08	2.33423e+08	-0.459618	1	1	NA	NA	NA	NA	NA	NA	NA	NA	NA	NA	NA	no	NA	NA	NA	NA	NA	NA	NA	NA	NA	NA	NA	NA	NA	NA	NA	NA	5519	6553597	6602315
NM_001620	AHNAK	WT	KO	chr11	62039950	62070908	30959	-	3.95354e+08	4.77462e+08	0.272241	1	1	3.95354e+08	4.77462e+08	0.272241	1	1	NA	NA	NA	NA	NA	NA	NA	NA	NA	NA	NA	no	NA	NA	NA	NA	NA	NA	NA	NA	NA	NA	NA	NA	NA	NA	NA	NA	18815	62060146	62088238
NM_001185096	AIF1L	WT	KO	chr9	132961684	132988360	26677	+	1.65634e+08	2.04425e+08	0.303569	1	1	0	0	0	1	1	0	0	0	0	0	0	0	1	1	0	0	yes	NA	NA	NA	NA	NA	NA	NA	NA	132983055	132983126	132961988	132962010	NA	NA	NA	NA	3366	132961760	132979806
NM_031426	AIF1L	WT	KO	chr9	132961684	132988360	26677	+	1.65634e+08	2.04425e+08	0.303569	1	1	1.65634e+08	2.04425e+08	0.303569	1	1	100	100	0	0	0	0	0	0	1	0	0	yes	NA	NA	NA	NA	NA	NA	NA	NA	NA	NA	132961988	132962010	NA	NA	NA	NA	3437	132961760	132979806
NR_033701	AIF1L	WT	KO	chr9	132961684	132988360	26677	+	1.65634e+08	2.04425e+08	0.303569	1	1	0	0	0	1	1	0	0	0	0	0	0	0	0	0	0	0	yes	NA	NA	NA	NA	NA	NA	NA	NA	NA	NA	NA	NA	NA	NA	NA	NA	3459	132961760	132985528
NM_000692	ALDH1B1	WT	KO	chr9	38382661	38388662	6002	+	2.58518e+08	3.18392e+08	0.300541	1	1	2.58518e+08	3.18392e+08	0.300541	1	1	NA	NA	NA	NA	NA	NA	NA	NA	NA	NA	NA	no	NA	NA	NA	NA	NA	NA	NA	NA	NA	NA	NA	NA	NA	NA	NA	NA	3070	38385745	38387297
NM_001080	ALDH5A1	WT	KO	chr6	24603176	24645414	42239	+	4.22895e+07	4.92722e+07	0.220474	1	1	4.22895e+07	4.92722e+07	0.220474	1	1	NA	NA	NA	NA	NA	NA	NA	NA	NA	NA	NA	no	NA	NA	NA	NA	NA	NA	NA	NA	NA	NA	NA	NA	NA	NA	NA	NA	5131	24603203	24641917
NM_144988	ALG14	WT	KO	chr1	95220867	95311095	90229	-	1.31683e+08	1.75743e+08	0.416393	1	1	1.31683e+08	1.75743e+08	0.416393	1	1	NA	NA	NA	NA	NA	NA	NA	NA	NA	NA	NA	no	NA	NA	NA	NA	NA	NA	NA	NA	NA	NA	NA	NA	NA	NA	NA	NA	1057	95311042	95311325
NM_033087	ALG2	WT	KO	chr9	101018528	101024067	5540	-	1.15413e+08	1.57493e+08	0.448481	1	1	1.15413e+08	1.57493e+08	0.448481	1	1	NA	NA	NA	NA	NA	NA	NA	NA	NA	NA	NA	no	NA	NA	NA	NA	NA	NA	NA	NA	NA	NA	NA	NA	NA	NA	NA	NA	2830	101023997	101024969
NM_017621	ALKBH4	WT	KO	chr7	101883672	101892326	8655	-	8.42709e+07	8.42858e+07	0.000255318	1	1	8.42709e+07	8.42858e+07	0.000255318	1	1	NA	NA	NA	NA	NA	NA	NA	NA	NA	NA	NA	no	NA	NA	NA	NA	NA	NA	NA	NA	NA	NA	NA	NA	NA	NA	NA	NA	2121	101892288	101892913
NM_001144	AMFR	WT	KO	chr16	54952865	55016951	64087	-	2.81171e+08	3.26907e+08	0.217433	1	1	2.81171e+08	3.26907e+08	0.217433	1	1	NA	NA	NA	NA	NA	NA	NA	NA	NA	NA	NA	no	NA	NA	NA	NA	NA	NA	NA	NA	NA	NA	NA	NA	NA	NA	NA	NA	3600	55016740	55017098
NM_198722	AMIGO3	WT	KO	chr3	49729271	49732242	2972	-	2.44444e+07	2.95726e+07	0.274757	1	1	2.44444e+07	2.95726e+07	0.274757	1	1	NA	NA	NA	NA	NA	NA	NA	NA	NA	NA	NA	no	NA	NA	NA	NA	NA	NA	NA	NA	NA	NA	NA	NA	NA	NA	NA	NA	2972	-1	NA
NM_001242547	ANAPC16	WT	KO	chr10	73645764	73665624	19861	+	1.64899e+08	9.67586e+07	-0.76912	1	1	6.05291e+07	0	-25.8511	1	1	36.7068	0	-36.7068	0	0	0	0	1	0	0	0	yes	NA	NA	NA	NA	NA	NA	NA	NA	73645836	73645902	NA	NA	NA	NA	NA	NA	3177	73653678	73662878
NM_173473	ANAPC16	WT	KO	chr10	73645764	73665624	19861	+	1.64899e+08	9.67586e+07	-0.76912	1	1	1.0437e+08	9.67586e+07	-0.109243	1	1	63.2932	100	36.7068	0	0	0	0	0	0	0	0	yes	NA	NA	NA	NA	NA	NA	NA	NA	NA	NA	NA	NA	NA	NA	NA	NA	3243	73653678	73662878
NR_038391	ANAPC16	WT	KO	chr10	73645764	73665624	19861	+	1.64899e+08	9.67586e+07	-0.76912	1	1	0	0	0	1	1	0	0	0	1	0	0	0	1	0	0	0	yes	73653652	73653820	NA	NA	NA	NA	NA	NA	73645836	73645902	NA	NA	NA	NA	NA	NA	3008	-1	NA
NR_038392	ANAPC16	WT	KO	chr10	73645764	73665624	19861	+	1.64899e+08	9.67586e+07	-0.76912	1	1	0	0	0	1	1	0	0	0	1	0	0	0	0	0	0	0	yes	73653652	73653820	NA	NA	NA	NA	NA	NA	NA	NA	NA	NA	NA	NA	NA	NA	3074	-1	NA
NM_139314	ANGPTL4	WT	KO	chr19	8335011	8345257	10247	+	2.82866e+07	1.94185e+07	-0.542693	1	1	2.82866e+07	1.94185e+07	-0.542693	1	1	NA	NA	NA	NA	NA	NA	NA	NA	NA	NA	NA	no	NA	NA	NA	NA	NA	NA	NA	NA	NA	NA	NA	NA	NA	NA	NA	NA	1903	8335205	8344768
NR_027995	ANKRD20A9P	WT	KO	chr13	18306543	18344109	37567	-	66631.1	39978.7	-0.736951	1	1	66631.1	39978.7	-0.736951	1	1	NA	NA	NA	NA	NA	NA	NA	NA	NA	NA	NA	no	NA	NA	NA	NA	NA	NA	NA	NA	NA	NA	NA	NA	NA	NA	NA	NA	37567	-1	NA
NR_026808	ANP32A-IT1	WT	KO	chr15	66883214	66886494	3281	-	2.93754e+06	6.3389e+06	1.10962	1	1	2.93754e+06	6.3389e+06	1.10962	1	1	NA	NA	NA	NA	NA	NA	NA	NA	NA	NA	NA	no	NA	NA	NA	NA	NA	NA	NA	NA	NA	NA	NA	NA	NA	NA	NA	NA	3281	-1	NA
NM_012403	ANP32C	WT	KO	chr4	165337609	165338313	705	-	2.73556e+07	2.27964e+07	-0.263034	1	1	2.73556e+07	2.27964e+07	-0.263034	1	1	NA	NA	NA	NA	NA	NA	NA	NA	NA	NA	NA	no	NA	NA	NA	NA	NA	NA	NA	NA	NA	NA	NA	NA	NA	NA	NA	NA	705	-1	NA
NM_012404	ANP32D	WT	KO	chr12	47152715	47153110	396	+	1.2894e+07	1.43266e+07	0.152003	1	1	1.2894e+07	1.43266e+07	0.152003	1	1	NA	NA	NA	NA	NA	NA	NA	NA	NA	NA	NA	no	NA	NA	NA	NA	NA	NA	NA	NA	NA	NA	NA	NA	NA	NA	NA	NA	396	-1	NA
NR_003573	ANXA2P2	WT	KO	chr9	33614223	33615532	1310	+	5.61362e+08	6.19557e+08	0.142305	1	1	5.61362e+08	6.19557e+08	0.142305	1	1	NA	NA	NA	NA	NA	NA	NA	NA	NA	NA	NA	no	NA	NA	NA	NA	NA	NA	NA	NA	NA	NA	NA	NA	NA	NA	NA	NA	1310	-1	NA
NR_001446	ANXA2P3	WT	KO	chr10	66255291	66256640	1350	+	2.68611e+07	2.45587e+07	-0.129283	1	1	2.68611e+07	2.45587e+07	-0.129283	1	1	NA	NA	NA	NA	NA	NA	NA	NA	NA	NA	NA	no	NA	NA	NA	NA	NA	NA	NA	NA	NA	NA	NA	NA	NA	NA	NA	NA	1350	-1	NA
NM_001014279	ANXA2R	WT	KO	chr5	43074939	43076204	1266	-	2.87121e+06	6.56276e+06	1.19264	1	1	2.87121e+06	6.56276e+06	1.19264	1	1	NA	NA	NA	NA	NA	NA	NA	NA	NA	NA	NA	no	NA	NA	NA	NA	NA	NA	NA	NA	NA	NA	NA	NA	NA	NA	NA	NA	1266	-1	NA
NM_032493	AP1M1	WT	KO	chr19	16169665	16207156	37492	+	2.40035e+08	2.87262e+08	0.259123	1	1	2.40035e+08	2.87262e+08	0.259123	1	1	NA	NA	NA	NA	NA	NA	NA	NA	NA	NA	NA	no	NA	NA	NA	NA	NA	NA	NA	NA	NA	NA	NA	NA	NA	NA	NA	NA	2355	16169837	16206244
NM_015193	ARC	WT	KO	chr8	143689407	143692835	3429	-	4.87763e+07	5.37746e+07	0.140744	1	1	4.87763e+07	5.37746e+07	0.140744	1	1	NA	NA	NA	NA	NA	NA	NA	NA	NA	NA	NA	no	NA	NA	NA	NA	NA	NA	NA	NA	NA	NA	NA	NA	NA	NA	NA	NA	2948	143692634	143691611
NM_025047	ARL14	WT	KO	chr3	161877642	161878929	1288	+	1.6116e+06	1.2087e+06	-0.415037	1	1	1.6116e+06	1.2087e+06	-0.415037	1	1	NA	NA	NA	NA	NA	NA	NA	NA	NA	NA	NA	no	NA	NA	NA	NA	NA	NA	NA	NA	NA	NA	NA	NA	NA	NA	NA	NA	1288	-1	NA
NM_001037164	ARL4A	WT	KO	chr7	12692977	12697083	4107	+	6.31449e+07	8.11901e+07	0.362638	1	1	6.31449e+07	8.11901e+07	0.362638	1	1	NA	NA	NA	NA	NA	NA	NA	NA	NA	NA	NA	no	NA	NA	NA	NA	NA	NA	NA	NA	NA	NA	NA	NA	NA	NA	NA	NA	2985	12694404	12695005
NM_001661	ARL4D	WT	KO	chr17	38831879	38834030	2152	+	1.64824e+08	1.75228e+08	0.0882995	1	1	1.64824e+08	1.75228e+08	0.0882995	1	1	NA	NA	NA	NA	NA	NA	NA	NA	NA	NA	NA	no	NA	NA	NA	NA	NA	NA	NA	NA	NA	NA	NA	NA	NA	NA	NA	NA	1585	38832626	38833230
NM_006407	ARL6IP5	WT	KO	chr3	69216780	69237929	21150	+	2.84719e+08	3.5704e+08	0.326547	1	1	2.84719e+08	3.5704e+08	0.326547	1	1	NA	NA	NA	NA	NA	NA	NA	NA	NA	NA	NA	no	NA	NA	NA	NA	NA	NA	NA	NA	NA	NA	NA	NA	NA	NA	NA	NA	2128	69216888	69236475
NM_138795	ARL8A	WT	KO	chr1	200369155	200380494	11340	-	2.31121e+08	2.54577e+08	0.13945	1	1	2.31121e+08	2.54577e+08	0.13945	1	1	NA	NA	NA	NA	NA	NA	NA	NA	NA	NA	NA	no	NA	NA	NA	NA	NA	NA	NA	NA	NA	NA	NA	NA	NA	NA	NA	NA	1795	200380323	200380543
NM_005717	ARPC5	WT	KO	chr1	181861951	181871699	9749	-	6.10837e+08	7.92857e+08	0.376272	1	1	6.10837e+08	7.92857e+08	0.376272	1	1	NA	NA	NA	NA	NA	NA	NA	NA	NA	NA	NA	no	NA	NA	NA	NA	NA	NA	NA	NA	NA	NA	NA	NA	NA	NA	NA	NA	2077	181871417	181871761
NR_002765	ASAP1-IT1	WT	KO	chr8	131376783	131377961	1179	-	441696	0	-18.7527	1	1	441696	0	-18.7527	1	1	NA	NA	NA	NA	NA	NA	NA	NA	NA	NA	NA	no	NA	NA	NA	NA	NA	NA	NA	NA	NA	NA	NA	NA	NA	NA	NA	NA	1179	-1	NA
NM_024701	ASB13	WT	KO	chr10	5720826	5748564	27739	-	9.36567e+07	1.06903e+08	0.190848	1	1	9.36567e+07	1.06903e+08	0.190848	1	1	NA	NA	NA	NA	NA	NA	NA	NA	NA	NA	NA	no	NA	NA	NA	NA	NA	NA	NA	NA	NA	NA	NA	NA	NA	NA	NA	NA	2727	5748520	5748691
NR_033769	ASB9P1	WT	KO	chr15	91139718	91141342	1625	+	316857	0	-18.2735	1	1	316857	0	-18.2735	1	1	NA	NA	NA	NA	NA	NA	NA	NA	NA	NA	NA	no	NA	NA	NA	NA	NA	NA	NA	NA	NA	NA	NA	NA	NA	NA	NA	NA	1625	-1	NA
NM_001270601	ASCL5	WT	KO	chr1	199349704	199351123	1420	-	1.82083e+06	1.0925e+06	-0.736965	1	1	1.82083e+06	1.0925e+06	-0.736965	1	1	NA	NA	NA	NA	NA	NA	NA	NA	NA	NA	NA	no	NA	NA	NA	NA	NA	NA	NA	NA	NA	NA	NA	NA	NA	NA	NA	NA	1420	-1	NA
NM_005172	ATOH1	WT	KO	chr4	94969101	94970165	1065	+	1.96464e+06	0	-20.9058	1	1	1.96464e+06	0	-20.9058	1	1	NA	NA	NA	NA	NA	NA	NA	NA	NA	NA	NA	no	NA	NA	NA	NA	NA	NA	NA	NA	NA	NA	NA	NA	NA	NA	NA	NA	1065	-1	NA
NM_145178	ATOH7	WT	KO	chr10	69660358	69661876	1519	-	1.69837e+06	339674	-2.32192	1	1	1.69837e+06	339674	-2.32192	1	1	NA	NA	NA	NA	NA	NA	NA	NA	NA	NA	NA	no	NA	NA	NA	NA	NA	NA	NA	NA	NA	NA	NA	NA	NA	NA	NA	NA	1519	-1	NA
NR_002162	ATP5EP2	WT	KO	chr13	27417343	27417710	368	+	1.57321e+08	1.58879e+08	0.0142139	1	1	1.57321e+08	1.58879e+08	0.0142139	1	1	NA	NA	NA	NA	NA	NA	NA	NA	NA	NA	NA	no	NA	NA	NA	NA	NA	NA	NA	NA	NA	NA	NA	NA	NA	NA	NA	NA	368	-1	NA
NM_001165877	ATP5L2	WT	KO	chr22	41365753	41366551	799	-	1.32979e+06	0	-20.3428	1	1	1.32979e+06	0	-20.3428	1	1	NA	NA	NA	NA	NA	NA	NA	NA	NA	NA	NA	no	NA	NA	NA	NA	NA	NA	NA	NA	NA	NA	NA	NA	NA	NA	NA	NA	799	-1	NA
NM_001136262	ATXN7L3B	WT	KO	chr12	73217818	73221499	3682	+	2.31224e+08	2.66437e+08	0.204504	1	1	2.31224e+08	2.66437e+08	0.204504	1	1	NA	NA	NA	NA	NA	NA	NA	NA	NA	NA	NA	no	NA	NA	NA	NA	NA	NA	NA	NA	NA	NA	NA	NA	NA	NA	NA	NA	3682	-1	NA
NM_024037	AUNIP	WT	KO	chr1	26033084	26058435	25352	-	8.54022e+07	1.12711e+08	0.400284	1	1	8.54022e+07	1.12711e+08	0.400284	1	1	NA	NA	NA	NA	NA	NA	NA	NA	NA	NA	NA	no	NA	NA	NA	NA	NA	NA	NA	NA	NA	NA	NA	NA	NA	NA	NA	NA	2061	26058435	26059288
NR_001587	AURKAPS1	WT	KO	chr1	218506144	218507680	1537	-	2.04698e+07	2.58389e+07	0.336049	1	1	2.04698e+07	2.58389e+07	0.336049	1	1	NA	NA	NA	NA	NA	NA	NA	NA	NA	NA	NA	no	NA	NA	NA	NA	NA	NA	NA	NA	NA	NA	NA	NA	NA	NA	NA	NA	1537	-1	NA
NM_006876	B3GNT1	WT	KO	chr11	65869419	65871737	2319	-	5.41275e+07	6.17894e+07	0.190997	1	1	5.41275e+07	6.17894e+07	0.190997	1	1	NA	NA	NA	NA	NA	NA	NA	NA	NA	NA	NA	no	NA	NA	NA	NA	NA	NA	NA	NA	NA	NA	NA	NA	NA	NA	NA	NA	2070	65871592	65871928
NM_006577	B3GNT2	WT	KO	chr2	62276766	62305370	28605	+	1.59697e+08	2.05033e+08	0.360525	1	1	1.59697e+08	2.05033e+08	0.360525	1	1	NA	NA	NA	NA	NA	NA	NA	NA	NA	NA	NA	no	NA	NA	NA	NA	NA	NA	NA	NA	NA	NA	NA	NA	NA	NA	NA	NA	2749	62302859	62304051
NM_032047	B3GNT5	WT	KO	chr3	184453726	184473873	20148	+	9.07753e+07	1.25e+08	0.461557	1	1	9.07753e+07	1.25e+08	0.461557	1	1	NA	NA	NA	NA	NA	NA	NA	NA	NA	NA	NA	no	NA	NA	NA	NA	NA	NA	NA	NA	NA	NA	NA	NA	NA	NA	NA	NA	4123	184470280	184471415
NM_001497	B4GALT1	WT	KO	chr9	33100639	33157356	56718	-	1.55949e+08	1.80997e+08	0.214893	1	1	1.55949e+08	1.80997e+08	0.214893	1	1	NA	NA	NA	NA	NA	NA	NA	NA	NA	NA	NA	no	NA	NA	NA	NA	NA	NA	NA	NA	NA	NA	NA	NA	NA	NA	NA	NA	4199	33157167	33157488
NM_004874	BAG4	WT	KO	chr8	38153263	38189976	36714	+	1.09164e+08	1.23634e+08	0.179581	1	1	1.09164e+08	1.23634e+08	0.179581	1	1	NA	NA	NA	NA	NA	NA	NA	NA	NA	NA	NA	no	NA	NA	NA	NA	NA	NA	NA	NA	NA	NA	NA	NA	NA	NA	NA	NA	4464	38153544	38187166
NM_001015048	BAG5	WT	KO	chr14	103092634	103098904	6271	-	1.5955e+08	1.62474e+08	0.0261959	1	1	1.5955e+08	1.62474e+08	0.0261959	1	1	NA	NA	NA	NA	NA	NA	NA	NA	NA	NA	NA	no	NA	NA	NA	NA	NA	NA	NA	NA	NA	NA	NA	NA	NA	NA	NA	NA	4848	103097254	103100275
NR_026857	BAIAP2-AS1	WT	KO	chr17	76617528	76623114	5587	-	5.29264e+07	5.1326e+07	-0.0442967	1	1	5.29264e+07	5.1326e+07	-0.0442967	1	1	NA	NA	NA	NA	NA	NA	NA	NA	NA	NA	NA	no	NA	NA	NA	NA	NA	NA	NA	NA	NA	NA	NA	NA	NA	NA	NA	NA	4421	76619867	76625594
NM_012342	BAMBI	WT	KO	chr10	29006430	29011874	5445	+	5.03876e+07	6.4997e+07	0.367305	1	1	5.03876e+07	6.4997e+07	0.367305	1	1	NA	NA	NA	NA	NA	NA	NA	NA	NA	NA	NA	no	NA	NA	NA	NA	NA	NA	NA	NA	NA	NA	NA	NA	NA	NA	NA	NA	1724	29006832	29011334
NR_033774	BASP1P1	WT	KO	chr13	22369169	22370320	1152	-	452489	0	-18.7875	1	1	452489	0	-18.7875	1	1	NA	NA	NA	NA	NA	NA	NA	NA	NA	NA	NA	no	NA	NA	NA	NA	NA	NA	NA	NA	NA	NA	NA	NA	NA	NA	NA	NA	1152	-1	NA
NM_152618	BBS12	WT	KO	chr4	123873307	123885548	12242	+	2.17391e+07	2.45543e+07	0.17568	1	1	2.17391e+07	2.45543e+07	0.17568	1	1	NA	NA	NA	NA	NA	NA	NA	NA	NA	NA	NA	no	NA	NA	NA	NA	NA	NA	NA	NA	NA	NA	NA	NA	NA	NA	NA	NA	3244	123882497	123884628
NM_003567	BCAR3	WT	KO	chr1	93799931	93919982	120052	-	1.91842e+08	1.20179e+08	-0.674736	1	1	1.91842e+08	1.20179e+08	-0.674736	1	1	NA	NA	NA	NA	NA	NA	NA	NA	NA	NA	NA	no	NA	NA	NA	NA	NA	NA	NA	NA	NA	NA	NA	NA	NA	NA	NA	NA	3185	93913074	93920160
NM_181708	BCDIN3D	WT	KO	chr12	48516093	48523179	7087	-	2.3533e+07	3.37752e+07	0.521278	1	1	2.3533e+07	3.37752e+07	0.521278	1	1	NA	NA	NA	NA	NA	NA	NA	NA	NA	NA	NA	no	NA	NA	NA	NA	NA	NA	NA	NA	NA	NA	NA	NA	NA	NA	NA	NA	3249	48523137	48523823
NM_003921	BCL10	WT	KO	chr1	85504048	85515175	11128	-	9.51914e+07	5.27276e+07	-0.852271	1	1	9.51914e+07	5.27276e+07	-0.852271	1	1	NA	NA	NA	NA	NA	NA	NA	NA	NA	NA	NA	no	NA	NA	NA	NA	NA	NA	NA	NA	NA	NA	NA	NA	NA	NA	NA	NA	3104	85514623	85515530
NM_005178	BCL3	WT	KO	chr19	49943818	49955141	11324	+	7.78756e+07	8.88828e+07	0.190732	1	1	7.78756e+07	8.88828e+07	0.190732	1	1	NA	NA	NA	NA	NA	NA	NA	NA	NA	NA	NA	no	NA	NA	NA	NA	NA	NA	NA	NA	NA	NA	NA	NA	NA	NA	NA	NA	1864	49943887	49954710
NM_001024808	BCL7A	WT	KO	chr12	120944244	120984333	40090	+	5.56326e+07	6.45117e+07	0.213628	1	1	5.56326e+07	6.45117e+07	0.213628	1	1	NA	NA	NA	NA	NA	NA	NA	NA	NA	NA	NA	no	NA	NA	NA	NA	NA	NA	NA	NA	NA	NA	NA	NA	NA	NA	NA	NA	3651	120944380	120981450
NR_027512	BEND3P3	WT	KO	chr10	81112737	81118656	5920	+	425677	510812	0.263034	1	1	425677	510812	0.263034	1	1	NA	NA	NA	NA	NA	NA	NA	NA	NA	NA	NA	no	NA	NA	NA	NA	NA	NA	NA	NA	NA	NA	NA	NA	NA	NA	NA	NA	5920	-1	NA
NM_005868	BET1	WT	KO	chr7	93458936	93471626	12691	-	7.43198e+07	4.82777e+07	-0.62239	1	1	7.43198e+07	4.82777e+07	-0.62239	1	1	NA	NA	NA	NA	NA	NA	NA	NA	NA	NA	NA	no	NA	NA	NA	NA	NA	NA	NA	NA	NA	NA	NA	NA	NA	NA	NA	NA	3061	93471464	93471781
NM_001164405	BHLHA9	WT	KO	chr17	1120608	1121315	708	+	756430	0	-19.5288	1	1	756430	0	-19.5288	1	1	NA	NA	NA	NA	NA	NA	NA	NA	NA	NA	NA	no	NA	NA	NA	NA	NA	NA	NA	NA	NA	NA	NA	NA	NA	NA	NA	NA	708	-1	NA
NM_006698	BLCAP	WT	KO	chr20	35579233	35589747	10515	-	2.23593e+08	2.60365e+08	0.21966	1	1	2.23593e+08	2.60365e+08	0.21966	1	1	NA	NA	NA	NA	NA	NA	NA	NA	NA	NA	NA	no	NA	NA	NA	NA	NA	NA	NA	NA	NA	NA	NA	NA	NA	NA	NA	NA	2073	35580990	35590186
NM_000057	BLM	WT	KO	chr15	89061583	89159690	98108	+	1.24191e+08	1.60232e+08	0.367602	1	1	1.24191e+08	1.60232e+08	0.367602	1	1	NA	NA	NA	NA	NA	NA	NA	NA	NA	NA	NA	no	NA	NA	NA	NA	NA	NA	NA	NA	NA	NA	NA	NA	NA	NA	NA	NA	4528	89091626	89159511
NM_018366	BLOC1S4	WT	KO	chr4	6768743	6770288	1546	+	6.87125e+07	7.43829e+07	0.114399	1	1	6.87125e+07	7.43829e+07	0.114399	1	1	NA	NA	NA	NA	NA	NA	NA	NA	NA	NA	NA	no	NA	NA	NA	NA	NA	NA	NA	NA	NA	NA	NA	NA	NA	NA	NA	NA	1546	-1	NA
NM_001257964	BOD1L2	WT	KO	chr18	52965291	52968637	3347	+	151515	303030	0.999995	1	1	151515	303030	0.999995	1	1	NA	NA	NA	NA	NA	NA	NA	NA	NA	NA	NA	no	NA	NA	NA	NA	NA	NA	NA	NA	NA	NA	NA	NA	NA	NA	NA	NA	3347	-1	NA
NM_001035505	BOLA3	WT	KO	chr2	74216036	74228547	12512	-	2.28536e+08	2.68767e+08	0.233938	1	1	1.27698e+08	1.82728e+08	0.516962	1	1	55.8766	67.9875	12.1109	1	0	0	0	0	0	0	0	yes	74222907	74222995	NA	NA	NA	NA	NA	NA	NA	NA	NA	NA	NA	NA	NA	NA	465	74228509	74228683
NM_212552	BOLA3	WT	KO	chr2	74216036	74228547	12512	-	2.28536e+08	2.68767e+08	0.233938	1	1	1.00838e+08	8.6039e+07	-0.228971	1	1	44.1234	32.0125	-12.1109	0	0	0	0	0	0	0	0	yes	NA	NA	NA	NA	NA	NA	NA	NA	NA	NA	NA	NA	NA	NA	NA	NA	554	74228509	74228612
NR_002730	BRD7P3	WT	KO	chr6	118929229	118931689	2461	+	1.24275e+06	1.24275e+06	-3.57182e-14	1	1	1.24275e+06	1.24275e+06	-3.57182e-14	1	1	NA	NA	NA	NA	NA	NA	NA	NA	NA	NA	NA	no	NA	NA	NA	NA	NA	NA	NA	NA	NA	NA	NA	NA	NA	NA	NA	NA	2461	-1	NA
NM_018310	BRF2	WT	KO	chr8	37820556	37826589	6034	-	1.04711e+08	8.51139e+07	-0.298942	1	1	1.04711e+08	8.51139e+07	-0.298942	1	1	NA	NA	NA	NA	NA	NA	NA	NA	NA	NA	NA	no	NA	NA	NA	NA	NA	NA	NA	NA	NA	NA	NA	NA	NA	NA	NA	NA	2000	37826459	37827312
NM_032352	BRMS1L	WT	KO	chr14	35365348	35410920	45573	+	7.19354e+07	1.00709e+08	0.485427	1	1	7.19354e+07	1.00709e+08	0.485427	1	1	NA	NA	NA	NA	NA	NA	NA	NA	NA	NA	NA	no	NA	NA	NA	NA	NA	NA	NA	NA	NA	NA	NA	NA	NA	NA	NA	NA	2584	35365473	35409432
NR_026983	BTF3P11	WT	KO	chr13	76400586	76401225	640	+	843170	0	-19.6855	1	1	843170	0	-19.6855	1	1	NA	NA	NA	NA	NA	NA	NA	NA	NA	NA	NA	no	NA	NA	NA	NA	NA	NA	NA	NA	NA	NA	NA	NA	NA	NA	NA	NA	640	-1	NA
NM_006763	BTG2	WT	KO	chr1	201541287	201545352	4066	+	1.52027e+08	1.74925e+08	0.202408	1	1	1.52027e+08	1.74925e+08	0.202408	1	1	NA	NA	NA	NA	NA	NA	NA	NA	NA	NA	NA	no	NA	NA	NA	NA	NA	NA	NA	NA	NA	NA	NA	NA	NA	NA	NA	NA	2711	201541357	201543187
NM_022153	C10orf54	WT	KO	chr10	73177319	73203343	26025	-	3.1521e+07	2.77131e+07	-0.185746	1	1	3.1521e+07	2.77131e+07	-0.185746	1	1	NA	NA	NA	NA	NA	NA	NA	NA	NA	NA	NA	no	NA	NA	NA	NA	NA	NA	NA	NA	NA	NA	NA	NA	NA	NA	NA	NA	4774	73203272	73181963
NM_001135635	C11orf68	WT	KO	chr11	65440859	65443107	2249	-	2.78366e+08	2.76703e+08	-0.00864491	1	1	7.47536e+07	1.29992e+08	0.798207	1	1	26.8544	46.9788	20.1244	0	0	0	0	0	0	0	0	yes	NA	NA	NA	NA	NA	NA	NA	NA	NA	NA	NA	NA	NA	NA	NA	NA	1558	65442261	65443866
NM_031450	C11orf68	WT	KO	chr11	65440859	65443107	2249	-	2.78366e+08	2.76703e+08	-0.00864491	1	1	2.03613e+08	1.46711e+08	-0.472848	1	1	73.1456	53.0212	-20.1244	0	0	0	0	0	1	0	0	yes	NA	NA	NA	NA	NA	NA	NA	NA	NA	NA	65442262	65442265	NA	NA	NA	NA	1555	65442261	65443863
NM_001271562	C11orf71	WT	KO	chr11	113774466	113776482	2017	-	1.82741e+07	0	-24.1233	1	1	1.82741e+07	0	-24.1233	1	1	NA	NA	NA	NA	NA	NA	NA	NA	NA	NA	NA	no	NA	NA	NA	NA	NA	NA	NA	NA	NA	NA	NA	NA	NA	NA	NA	NA	2017	-1	NA
NM_001085372	C11orf83	WT	KO	chr11	62195702	62197738	2037	+	1.44109e+08	1.58068e+08	0.133387	1	1	1.44109e+08	1.58068e+08	0.133387	1	1	NA	NA	NA	NA	NA	NA	NA	NA	NA	NA	NA	no	NA	NA	NA	NA	NA	NA	NA	NA	NA	NA	NA	NA	NA	NA	NA	NA	1950	62195793	62196160
NM_001145033	C11orf96	WT	KO	chr11	43920682	43922009	1328	+	390320	390320	-1.1558e-12	1	1	390320	390320	-1.1558e-12	1	1	NA	NA	NA	NA	NA	NA	NA	NA	NA	NA	NA	no	NA	NA	NA	NA	NA	NA	NA	NA	NA	NA	NA	NA	NA	NA	NA	NA	1328	-1	NA
NM_001098673	C12orf44	WT	KO	chr12	50750025	50757546	7522	+	3.52657e+08	3.53845e+08	0.00485311	1	1	5.96031e+07	0	-25.8289	1	1	16.9012	0	-16.9012	0	0	0	0	1	0	0	0	yes	NA	NA	NA	NA	NA	NA	NA	NA	50750122	50750293	NA	NA	NA	NA	NA	NA	1266	50753701	50757239
NM_021934	C12orf44	WT	KO	chr12	50750025	50757546	7522	+	3.52657e+08	3.53845e+08	0.00485311	1	1	2.93054e+08	3.53845e+08	0.271953	1	1	83.0988	100	16.9012	0	0	0	0	0	0	0	0	yes	NA	NA	NA	NA	NA	NA	NA	NA	NA	NA	NA	NA	NA	NA	NA	NA	1437	50753701	50757239
NM_152318	C12orf45	WT	KO	chr12	103904228	103912635	8408	+	2.13043e+08	2.319e+08	0.122358	1	1	2.13043e+08	2.319e+08	0.122358	1	1	NA	NA	NA	NA	NA	NA	NA	NA	NA	NA	NA	no	NA	NA	NA	NA	NA	NA	NA	NA	NA	NA	NA	NA	NA	NA	NA	NA	622	103904260	103912602
NM_175895	C12orf61	WT	KO	chr12	61281798	61283481	1684	-	916310	1.52718e+06	0.736965	1	1	916310	1.52718e+06	0.736965	1	1	NA	NA	NA	NA	NA	NA	NA	NA	NA	NA	NA	no	NA	NA	NA	NA	NA	NA	NA	NA	NA	NA	NA	NA	NA	NA	NA	NA	1684	-1	NA
NM_152269	C12orf65	WT	KO	chr12	122283797	122308459	24663	+	1.80004e+08	2.01028e+08	0.159368	1	1	1.80004e+08	2.01028e+08	0.159368	1	1	NA	NA	NA	NA	NA	NA	NA	NA	NA	NA	NA	no	NA	NA	NA	NA	NA	NA	NA	NA	NA	NA	NA	NA	NA	NA	NA	NA	1692	122304174	122307529
NM_001013635	C12orf68	WT	KO	chr12	46863633	46865976	2344	+	3.91815e+06	5.44188e+06	0.473931	1	1	3.91815e+06	5.44188e+06	0.473931	1	1	NA	NA	NA	NA	NA	NA	NA	NA	NA	NA	NA	no	NA	NA	NA	NA	NA	NA	NA	NA	NA	NA	NA	NA	NA	NA	NA	NA	2344	-1	NA
NM_032490	C14orf142	WT	KO	chr14	92738990	92743212	4223	-	1.1127e+08	1.33796e+08	0.265974	1	1	1.1127e+08	1.33796e+08	0.265974	1	1	NA	NA	NA	NA	NA	NA	NA	NA	NA	NA	NA	no	NA	NA	NA	NA	NA	NA	NA	NA	NA	NA	NA	NA	NA	NA	NA	NA	1176	92743135	92743306
NM_024644	C14orf169	WT	KO	chr14	73027397	73029858	2462	+	2.04416e+07	4.43064e+07	1.11601	1	1	2.04416e+07	4.43064e+07	1.11601	1	1	NA	NA	NA	NA	NA	NA	NA	NA	NA	NA	NA	no	NA	NA	NA	NA	NA	NA	NA	NA	NA	NA	NA	NA	NA	NA	NA	NA	2462	-1	NA
NM_001130708	C14orf93	WT	KO	chr14	22525950	22549200	23251	-	3.37779e+07	2.4906e+07	-0.439586	1	1	7.62123e+06	0	-22.8616	1	1	22.5628	0	-22.5628	0	0	0	0	0	1	0	0	yes	NA	NA	NA	NA	NA	NA	NA	NA	NA	NA	22538205	22538451	NA	NA	NA	NA	2115	22538072	22549619
NM_021944	C14orf93	WT	KO	chr14	22525950	22549200	23251	-	3.37779e+07	2.4906e+07	-0.439586	1	1	2.61566e+07	2.4906e+07	-0.0706849	1	1	77.4372	100	22.5628	0	0	0	0	0	0	0	0	yes	NA	NA	NA	NA	NA	NA	NA	NA	NA	NA	NA	NA	NA	NA	NA	NA	2361	22538072	22549619
NM_001143936	C15orf61	WT	KO	chr15	65600576	65606695	6120	+	5.18205e+07	5.67985e+07	0.13233	1	1	5.18205e+07	5.67985e+07	0.13233	1	1	NA	NA	NA	NA	NA	NA	NA	NA	NA	NA	NA	no	NA	NA	NA	NA	NA	NA	NA	NA	NA	NA	NA	NA	NA	NA	NA	NA	1297	65600631	65605935
NM_001130448	C15orf62	WT	KO	chr15	38849451	38851939	2489	+	6.96151e+06	7.78051e+06	0.160465	1	1	6.96151e+06	7.78051e+06	0.160465	1	1	NA	NA	NA	NA	NA	NA	NA	NA	NA	NA	NA	no	NA	NA	NA	NA	NA	NA	NA	NA	NA	NA	NA	NA	NA	NA	NA	NA	2489	-1	NA
NM_001214	C16orf3	WT	KO	chr16	88622817	88623810	994	-	1.63675e+07	2.58712e+07	0.660514	1	1	1.63675e+07	2.58712e+07	0.660514	1	1	NA	NA	NA	NA	NA	NA	NA	NA	NA	NA	NA	no	NA	NA	NA	NA	NA	NA	NA	NA	NA	NA	NA	NA	NA	NA	NA	NA	994	-1	NA
NM_017622	C17orf59	WT	KO	chr17	8032376	8034289	1914	-	6.34708e+07	6.23996e+07	-0.0245571	1	1	6.34708e+07	6.23996e+07	-0.0245571	1	1	NA	NA	NA	NA	NA	NA	NA	NA	NA	NA	NA	no	NA	NA	NA	NA	NA	NA	NA	NA	NA	NA	NA	NA	NA	NA	NA	NA	1914	-1	NA
NM_203425	C17orf82	WT	KO	chr17	56843894	56845423	1530	+	2.02293e+06	2.69724e+06	0.415037	1	1	2.02293e+06	2.69724e+06	0.415037	1	1	NA	NA	NA	NA	NA	NA	NA	NA	NA	NA	NA	no	NA	NA	NA	NA	NA	NA	NA	NA	NA	NA	NA	NA	NA	NA	NA	NA	1530	-1	NA
NM_001011551	C1GALT1C1	WT	KO	chrX	119643557	119648033	4477	-	1.38872e+08	1.80415e+08	0.377563	1	1	1.38872e+08	1.80415e+08	0.377563	1	1	NA	NA	NA	NA	NA	NA	NA	NA	NA	NA	NA	no	NA	NA	NA	NA	NA	NA	NA	NA	NA	NA	NA	NA	NA	NA	NA	NA	1732	119645049	119648994
NM_001008223	C1QL4	WT	KO	chr12	48012467	48017238	4772	-	3.41923e+07	3.667e+07	0.100929	1	1	3.41923e+07	3.667e+07	0.100929	1	1	NA	NA	NA	NA	NA	NA	NA	NA	NA	NA	NA	no	NA	NA	NA	NA	NA	NA	NA	NA	NA	NA	NA	NA	NA	NA	NA	NA	2065	48016527	48017417
NM_024709	C1orf115	WT	KO	chr1	218930251	218939122	8872	+	1.10769e+08	1.34359e+08	0.278535	1	1	1.10769e+08	1.34359e+08	0.278535	1	1	NA	NA	NA	NA	NA	NA	NA	NA	NA	NA	NA	no	NA	NA	NA	NA	NA	NA	NA	NA	NA	NA	NA	NA	NA	NA	NA	NA	2972	218930367	218936694
NM_032800	C1orf198	WT	KO	chr1	229039488	229070925	31438	-	1.15778e+08	1.36511e+08	0.237649	1	1	1.15778e+08	1.36511e+08	0.237649	1	1	NA	NA	NA	NA	NA	NA	NA	NA	NA	NA	NA	no	NA	NA	NA	NA	NA	NA	NA	NA	NA	NA	NA	NA	NA	NA	NA	NA	3761	229070881	229070981
NM_207401	C1orf229	WT	KO	chr1	245340085	245342342	2258	-	226142	0	-17.7869	1	1	226142	0	-17.7869	1	1	NA	NA	NA	NA	NA	NA	NA	NA	NA	NA	NA	no	NA	NA	NA	NA	NA	NA	NA	NA	NA	NA	NA	NA	NA	NA	NA	NA	2258	-1	NA
NM_001242659	C1orf233	WT	KO	chr1	1523251	1525339	2089	-	6.07248e+07	5.90108e+07	-0.041307	1	1	6.07248e+07	5.90108e+07	-0.041307	1	1	NA	NA	NA	NA	NA	NA	NA	NA	NA	NA	NA	no	NA	NA	NA	NA	NA	NA	NA	NA	NA	NA	NA	NA	NA	NA	NA	NA	2089	-1	NA
NM_198077	C1orf52	WT	KO	chr1	85488225	85497943	9719	-	9.71358e+07	1.24561e+08	0.358783	1	1	9.71358e+07	1.24561e+08	0.358783	1	1	NA	NA	NA	NA	NA	NA	NA	NA	NA	NA	NA	no	NA	NA	NA	NA	NA	NA	NA	NA	NA	NA	NA	NA	NA	NA	NA	NA	3263	85497904	85498016
NR_026845	C21orf119	WT	KO	chr21	32687313	32688137	825	+	6.42674e+07	0	-25.9376	1	1	6.42674e+07	0	-25.9376	1	1	NA	NA	NA	NA	NA	NA	NA	NA	NA	NA	NA	no	NA	NA	NA	NA	NA	NA	NA	NA	NA	NA	NA	NA	NA	NA	NA	NA	825	-1	NA
NM_032266	C2orf16	WT	KO	chr2	27652893	27659093	6201	+	2.35619e+06	3.00617e+06	0.351472	1	1	2.35619e+06	3.00617e+06	0.351472	1	1	NA	NA	NA	NA	NA	NA	NA	NA	NA	NA	NA	no	NA	NA	NA	NA	NA	NA	NA	NA	NA	NA	NA	NA	NA	NA	NA	NA	6201	-1	NA
NM_001142319	C2orf44	WT	KO	chr2	24105710	24123800	18091	-	8.22719e+07	1.06447e+08	0.371658	1	1	0	0	0	1	1	0	0	0	1	0	0	0	0	0	0	0	yes	24109203	24109320	NA	NA	NA	NA	NA	NA	NA	NA	NA	NA	NA	NA	NA	NA	3776	24115868	24123850
NM_025203	C2orf44	WT	KO	chr2	24105710	24123800	18091	-	8.22719e+07	1.06447e+08	0.371658	1	1	8.22719e+07	1.06447e+08	0.371658	1	1	100	100	0	0	0	0	0	0	0	0	0	yes	NA	NA	NA	NA	NA	NA	NA	NA	NA	NA	NA	NA	NA	NA	NA	NA	3894	24115868	24124029
NM_153689	C2orf69	WT	KO	chr2	200484224	200501241	17018	+	1.5254e+08	1.88128e+08	0.302528	1	1	1.5254e+08	1.88128e+08	0.302528	1	1	NA	NA	NA	NA	NA	NA	NA	NA	NA	NA	NA	no	NA	NA	NA	NA	NA	NA	NA	NA	NA	NA	NA	NA	NA	NA	NA	NA	3728	200484406	200498852
NM_001001701	C4orf3	WT	KO	chr4	120437022	120441416	4395	-	1.24821e+08	1.39327e+08	0.158611	1	1	1.24821e+08	1.39327e+08	0.158611	1	1	NA	NA	NA	NA	NA	NA	NA	NA	NA	NA	NA	no	NA	NA	NA	NA	NA	NA	NA	NA	NA	NA	NA	NA	NA	NA	NA	NA	2839	120441138	120441416
NM_001145432	C4orf52	WT	KO	chr4	25524912	25540599	15688	+	2.82834e+08	3.24716e+08	0.199224	1	1	2.82834e+08	3.24716e+08	0.199224	1	1	NA	NA	NA	NA	NA	NA	NA	NA	NA	NA	NA	no	NA	NA	NA	NA	NA	NA	NA	NA	NA	NA	NA	NA	NA	NA	NA	NA	1014	25524916	25539909
NM_138464	C5orf55	WT	KO	chr5	494643	496258	1616	-	1.40217e+07	1.62524e+07	0.212994	1	1	1.40217e+07	1.62524e+07	0.212994	1	1	NA	NA	NA	NA	NA	NA	NA	NA	NA	NA	NA	no	NA	NA	NA	NA	NA	NA	NA	NA	NA	NA	NA	NA	NA	NA	NA	NA	1616	-1	NA
NM_138434	C7orf29	WT	KO	chr7	149657871	149660743	2873	+	3.68011e+07	1.58535e+07	-1.21495	1	1	3.68011e+07	1.58535e+07	-1.21495	1	1	NA	NA	NA	NA	NA	NA	NA	NA	NA	NA	NA	no	NA	NA	NA	NA	NA	NA	NA	NA	NA	NA	NA	NA	NA	NA	NA	NA	2873	-1	NA
NM_001048265	C9orf116	WT	KO	chr9	137526847	137531582	4736	-	1.05926e+08	1.39259e+08	0.394718	1	1	1.05926e+08	1.39259e+08	0.394718	1	1	NA	NA	NA	NA	NA	NA	NA	NA	NA	NA	NA	no	NA	NA	NA	NA	NA	NA	NA	NA	NA	NA	NA	NA	NA	NA	NA	NA	722	137531518	137531770
NM_033428	C9orf123	WT	KO	chr9	7786491	7789799	3309	-	5.53506e+07	2.40959e+07	-1.19981	1	1	5.53506e+07	2.40959e+07	-1.19981	1	1	NA	NA	NA	NA	NA	NA	NA	NA	NA	NA	NA	no	NA	NA	NA	NA	NA	NA	NA	NA	NA	NA	NA	NA	NA	NA	NA	NA	2486	7789734	7789863
NM_000067	CA2	WT	KO	chr8	86563383	86580973	17591	+	4.54293e+08	5.56516e+08	0.292802	1	1	4.54293e+08	5.56516e+08	0.292802	1	1	NA	NA	NA	NA	NA	NA	NA	NA	NA	NA	NA	no	NA	NA	NA	NA	NA	NA	NA	NA	NA	NA	NA	NA	NA	NA	NA	NA	1666	86563562	86580268
NM_173510	CCDC117	WT	KO	chr22	27498662	27515283	16622	+	1.95404e+08	2.54825e+08	0.383047	1	1	1.95404e+08	2.54825e+08	0.383047	1	1	NA	NA	NA	NA	NA	NA	NA	NA	NA	NA	NA	no	NA	NA	NA	NA	NA	NA	NA	NA	NA	NA	NA	NA	NA	NA	NA	NA	3985	27498837	27512312
NM_145265	CCDC127	WT	KO	chr5	257875	271297	13423	-	1.05244e+08	7.55966e+07	-0.477344	1	1	1.05244e+08	7.55966e+07	-0.477344	1	1	NA	NA	NA	NA	NA	NA	NA	NA	NA	NA	NA	no	NA	NA	NA	NA	NA	NA	NA	NA	NA	NA	NA	NA	NA	NA	NA	NA	1420	269964	271958
NM_138493	CCDC167	WT	KO	chr6	37558675	37575678	17004	-	1.45724e+08	1.05509e+08	-0.465869	1	1	1.45724e+08	1.05509e+08	-0.465869	1	1	NA	NA	NA	NA	NA	NA	NA	NA	NA	NA	NA	no	NA	NA	NA	NA	NA	NA	NA	NA	NA	NA	NA	NA	NA	NA	NA	NA	620	37575617	37575781
NM_031455	CCDC3	WT	KO	chr10	12978631	13083710	105080	-	7.24638e+07	7.06749e+07	-0.0360616	1	1	7.24638e+07	7.06749e+07	-0.0360616	1	1	NA	NA	NA	NA	NA	NA	NA	NA	NA	NA	NA	no	NA	NA	NA	NA	NA	NA	NA	NA	NA	NA	NA	NA	NA	NA	NA	NA	2738	13083576	13083973
NM_080654	CCDC34	WT	KO	chr11	27326995	27341371	14377	-	0	0	0	1	1	0	0	0	1	1	NA	NA	NA	NA	NA	NA	NA	NA	NA	NA	NA	no	NA	NA	NA	NA	NA	NA	NA	NA	NA	NA	NA	NA	NA	NA	NA	NA	2120	27341317	27341562
NM_174908	CCDC50	WT	KO	chr3	192529568	192599153	69586	+	6.24223e+07	7.97939e+07	0.354217	1	1	6.24223e+07	7.97939e+07	0.354217	1	1	NA	NA	NA	NA	NA	NA	NA	NA	NA	NA	NA	no	NA	NA	NA	NA	NA	NA	NA	NA	NA	NA	NA	NA	NA	NA	NA	NA	8421	192529761	192592241
NM_032600	CCDC54	WT	KO	chr3	108578878	108580171	1294	+	400962	0	-18.6131	1	1	400962	0	-18.6131	1	1	NA	NA	NA	NA	NA	NA	NA	NA	NA	NA	NA	no	NA	NA	NA	NA	NA	NA	NA	NA	NA	NA	NA	NA	NA	NA	NA	NA	1294	-1	NA
NM_024098	CCDC86	WT	KO	chr11	60366005	60375137	9133	+	4.54268e+08	5.61992e+08	0.307005	1	1	4.54268e+08	5.61992e+08	0.307005	1	1	NA	NA	NA	NA	NA	NA	NA	NA	NA	NA	NA	no	NA	NA	NA	NA	NA	NA	NA	NA	NA	NA	NA	NA	NA	NA	NA	NA	2015	60366173	60374372
NM_018219	CCDC87	WT	KO	chr11	66114216	66117130	2915	-	2.96374e+06	4.35844e+06	0.556393	1	1	2.96374e+06	4.35844e+06	0.556393	1	1	NA	NA	NA	NA	NA	NA	NA	NA	NA	NA	NA	no	NA	NA	NA	NA	NA	NA	NA	NA	NA	NA	NA	NA	NA	NA	NA	NA	2915	-1	NA
NM_152723	CCDC89	WT	KO	chr11	85072541	85074968	2428	-	629987	419992	-0.584961	1	1	629987	419992	-0.584961	1	1	NA	NA	NA	NA	NA	NA	NA	NA	NA	NA	NA	no	NA	NA	NA	NA	NA	NA	NA	NA	NA	NA	NA	NA	NA	NA	NA	NA	2428	-1	NA
NM_153376	CCDC96	WT	KO	chr4	7093478	7095629	2152	-	6.4133e+06	3.08789e+06	-1.05445	1	1	6.4133e+06	3.08789e+06	-1.05445	1	1	NA	NA	NA	NA	NA	NA	NA	NA	NA	NA	NA	no	NA	NA	NA	NA	NA	NA	NA	NA	NA	NA	NA	NA	NA	NA	NA	NA	2152	-1	NA
NM_005893	CCIN	WT	KO	chr9	36159389	36161331	1943	+	1.84599e+06	1.58228e+06	-0.222392	1	1	1.84599e+06	1.58228e+06	-0.222392	1	1	NA	NA	NA	NA	NA	NA	NA	NA	NA	NA	NA	no	NA	NA	NA	NA	NA	NA	NA	NA	NA	NA	NA	NA	NA	NA	NA	NA	1943	-1	NA
NM_178445	CCRL1	WT	KO	chr3	133801671	133804072	2402	+	0	636943	19.2808	1	1	0	636943	19.2808	1	1	NA	NA	NA	NA	NA	NA	NA	NA	NA	NA	NA	no	NA	NA	NA	NA	NA	NA	NA	NA	NA	NA	NA	NA	NA	NA	NA	NA	2402	-1	NA
NM_013230	CD24	WT	KO	chrY	19611914	19614093	2180	-	1.92218e+07	2.60197e+07	0.436864	1	1	1.92218e+07	2.60197e+07	0.436864	1	1	NA	NA	NA	NA	NA	NA	NA	NA	NA	NA	NA	no	NA	NA	NA	NA	NA	NA	NA	NA	NA	NA	NA	NA	NA	NA	NA	NA	2180	-1	NA
NM_000574	CD55	WT	KO	chr1	205561440	205600934	39495	+	1.88432e+08	2.3051e+08	0.290785	1	1	1.88432e+08	2.3051e+08	0.290785	1	1	NA	NA	NA	NA	NA	NA	NA	NA	NA	NA	NA	no	NA	NA	NA	NA	NA	NA	NA	NA	NA	NA	NA	NA	NA	NA	NA	NA	2796	205561733	205599576
NM_001144822	CD58	WT	KO	chr1	116862845	116915238	52394	-	1.74955e+08	2.24684e+08	0.360912	1	1	0	0	0	1	1	0	0	0	0	0	0	0	0	0	0	1	yes	NA	NA	NA	NA	NA	NA	NA	NA	NA	NA	NA	NA	NA	NA	116858679	116858967	1395	116915117	116915278
NM_001779	CD58	WT	KO	chr1	116858679	116915238	56560	-	1.74955e+08	2.24684e+08	0.360912	1	1	1.74955e+08	2.24684e+08	0.360912	1	1	100	100	0	0	0	0	0	1	0	0	0	yes	NA	NA	NA	NA	NA	NA	NA	NA	116862845	116863376	NA	NA	NA	NA	NA	NA	1153	116915117	116915247
NR_003595	CDC14C	WT	KO	chr7	48934703	48937595	2893	+	1.2298e+06	1.58117e+06	0.36257	1	1	1.2298e+06	1.58117e+06	0.36257	1	1	NA	NA	NA	NA	NA	NA	NA	NA	NA	NA	NA	no	NA	NA	NA	NA	NA	NA	NA	NA	NA	NA	NA	NA	NA	NA	NA	NA	2893	-1	NA
NM_152243	CDC42EP1	WT	KO	chr22	36286417	36295356	8940	+	7.56974e+08	8.60757e+08	0.185361	1	1	7.56974e+08	8.60757e+08	0.185361	1	1	NA	NA	NA	NA	NA	NA	NA	NA	NA	NA	NA	no	NA	NA	NA	NA	NA	NA	NA	NA	NA	NA	NA	NA	NA	NA	NA	NA	2162	36292302	36294771
NM_006449	CDC42EP3	WT	KO	chr2	37722529	37752846	30318	-	5.49146e+07	7.39225e+07	0.428824	1	1	5.49146e+07	7.39225e+07	0.428824	1	1	NA	NA	NA	NA	NA	NA	NA	NA	NA	NA	NA	no	NA	NA	NA	NA	NA	NA	NA	NA	NA	NA	NA	NA	NA	NA	NA	NA	5715	37727234	37753845
NM_001164410	CDK5	WT	KO	chr7	150381835	150385985	4151	-	5.88859e+07	4.66675e+07	-0.335505	1	1	5.88859e+07	4.66675e+07	-0.335505	1	1	NA	NA	NA	NA	NA	NA	NA	NA	NA	NA	NA	no	NA	NA	NA	NA	NA	NA	NA	NA	NA	NA	NA	NA	NA	NA	NA	NA	1094	150385868	150386071
NM_003936	CDK5R2	WT	KO	chr2	219532594	219535121	2528	+	3.42604e+06	4.63523e+06	0.436099	1	1	3.42604e+06	4.63523e+06	0.436099	1	1	NA	NA	NA	NA	NA	NA	NA	NA	NA	NA	NA	no	NA	NA	NA	NA	NA	NA	NA	NA	NA	NA	NA	NA	NA	NA	NA	NA	2528	-1	NA
NM_000077	CDKN2A	WT	KO	chr9	21957751	21965132	7382	-	2.61775e+08	3.55072e+08	0.439784	1	1	0	0	0	1	1	0	0	0	0	0	0	0	0	0	1	0	yes	NA	NA	NA	NA	NA	NA	NA	NA	NA	NA	NA	NA	21984138	21984490	NA	NA	1254	21964826	21965145
NM_058195	CDKN2A	WT	KO	chr9	21957751	21984490	26740	-	2.61775e+08	3.55072e+08	0.439784	1	1	2.61775e+08	3.55072e+08	0.439784	1	1	100	100	0	1	0	0	0	0	0	0	0	yes	21964677	21965132	NA	NA	NA	NA	NA	NA	NA	NA	NA	NA	NA	NA	NA	NA	1151	21984453	21961412
NM_004936	CDKN2B	WT	KO	chr9	21992902	21999312	6411	-	2.87217e+07	2.22167e+07	-0.370497	1	1	2.87217e+07	2.22167e+07	-0.370497	1	1	NA	NA	NA	NA	NA	NA	NA	NA	NA	NA	NA	no	NA	NA	NA	NA	NA	NA	NA	NA	NA	NA	NA	NA	NA	NA	NA	NA	3861	21998952	21999572
NM_001262	CDKN2C	WT	KO	chr1	51206955	51212894	5940	+	6.0049e+07	7.13235e+07	0.248237	1	1	6.0049e+07	7.13235e+07	0.248237	1	1	100	100	0	0	0	0	0	0	1	0	1	yes	NA	NA	NA	NA	NA	NA	NA	NA	NA	NA	51208230	51208618	NA	NA	51212894	51212897	2087	51208628	51212528
NM_078626	CDKN2C	WT	KO	chr1	51208230	51212897	4668	+	6.0049e+07	7.13235e+07	0.248237	1	1	0	0	0	1	1	0	0	0	0	0	0	0	0	0	1	0	yes	NA	NA	NA	NA	NA	NA	NA	NA	NA	NA	NA	NA	51206955	51208159	NA	NA	1273	51208628	51212528
NM_001800	CDKN2D	WT	KO	chr19	10538138	10540631	2494	-	8.97086e+07	1.04736e+08	0.223438	1	1	0	0	0	1	1	0	0	0	0	0	0	1	0	0	1	0	yes	NA	NA	NA	NA	NA	NA	10540344	10540623	NA	NA	NA	NA	10540631	10540655	NA	NA	1399	10540329	10540990
NM_079421	CDKN2D	WT	KO	chr19	10538138	10540655	2518	-	8.97086e+07	1.04736e+08	0.223438	1	1	8.97086e+07	1.04736e+08	0.223438	1	1	100	100	0	0	0	0	0	0	0	0	0	yes	NA	NA	NA	NA	NA	NA	NA	NA	NA	NA	NA	NA	NA	NA	NA	NA	1145	10540329	10541014
NR_003261	CDRT15P1	WT	KO	chr17	13868540	13869640	1101	+	1.89753e+06	2.37192e+06	0.321928	1	1	1.89753e+06	2.37192e+06	0.321928	1	1	NA	NA	NA	NA	NA	NA	NA	NA	NA	NA	NA	no	NA	NA	NA	NA	NA	NA	NA	NA	NA	NA	NA	NA	NA	NA	NA	NA	1101	-1	NA
NM_004364	CEBPA	WT	KO	chr19	38482680	38485270	2591	-	4.0684e+07	4.48113e+07	0.139403	1	1	4.0684e+07	4.48113e+07	0.139403	1	1	NA	NA	NA	NA	NA	NA	NA	NA	NA	NA	NA	no	NA	NA	NA	NA	NA	NA	NA	NA	NA	NA	NA	NA	NA	NA	NA	NA	2591	-1	NA
NR_026887	CEBPA-AS1	WT	KO	chr19	38485603	38487803	2201	+	1.16063e+07	1.25348e+07	0.111031	1	1	1.16063e+07	1.25348e+07	0.111031	1	1	NA	NA	NA	NA	NA	NA	NA	NA	NA	NA	NA	no	NA	NA	NA	NA	NA	NA	NA	NA	NA	NA	NA	NA	NA	NA	NA	NA	2201	-1	NA
NM_005194	CEBPB	WT	KO	chr20	48240527	48242634	2108	+	1.16934e+08	1.27365e+08	0.123284	1	1	1.16934e+08	1.27365e+08	0.123284	1	1	NA	NA	NA	NA	NA	NA	NA	NA	NA	NA	NA	no	NA	NA	NA	NA	NA	NA	NA	NA	NA	NA	NA	NA	NA	NA	NA	NA	2108	-1	NA
NM_005195	CEBPD	WT	KO	chr8	48812029	48813279	1251	-	3.86213e+07	4.90033e+07	0.343484	1	1	3.86213e+07	4.90033e+07	0.343484	1	1	NA	NA	NA	NA	NA	NA	NA	NA	NA	NA	NA	no	NA	NA	NA	NA	NA	NA	NA	NA	NA	NA	NA	NA	NA	NA	NA	NA	1251	-1	NA
NM_031890	CECR6	WT	KO	chr22	15977189	15982213	5025	-	0	1.36568e+06	20.3812	1	1	0	1.36568e+06	20.3812	1	1	NA	NA	NA	NA	NA	NA	NA	NA	NA	NA	NA	no	NA	NA	NA	NA	NA	NA	NA	NA	NA	NA	NA	NA	NA	NA	NA	NA	5025	-1	NA
NM_001042426	CENPA	WT	KO	chr2	26862387	26870959	8573	+	1.85601e+08	2.17077e+08	0.226004	1	1	0	0	0	1	1	0	0	0	1	0	0	0	0	0	1	0	yes	26869128	26869205	NA	NA	NA	NA	NA	NA	NA	NA	NA	NA	26862386	26862387	NA	NA	1350	26862568	26869649
NM_001809	CENPA	WT	KO	chr2	26862386	26870959	8574	+	1.85601e+08	2.17077e+08	0.226004	1	1	1.85601e+08	2.17077e+08	0.226004	1	1	100	100	0	0	0	0	0	0	0	0	0	yes	NA	NA	NA	NA	NA	NA	NA	NA	NA	NA	NA	NA	NA	NA	NA	NA	1429	26862568	26869649
NM_001810	CENPB	WT	KO	chr20	3712498	3715337	2840	-	2.76405e+08	3.14715e+08	0.187262	1	1	2.76405e+08	3.14715e+08	0.187262	1	1	NA	NA	NA	NA	NA	NA	NA	NA	NA	NA	NA	no	NA	NA	NA	NA	NA	NA	NA	NA	NA	NA	NA	NA	NA	NA	NA	NA	2840	-1	NA
NM_203298	CHCHD1	WT	KO	chr10	75211814	75213412	1599	+	4.41656e+08	5.43915e+08	0.300457	1	1	4.41656e+08	5.43915e+08	0.300457	1	1	NA	NA	NA	NA	NA	NA	NA	NA	NA	NA	NA	no	NA	NA	NA	NA	NA	NA	NA	NA	NA	NA	NA	NA	NA	NA	NA	NA	844	75211839	75212949
NM_001098502	CHCHD4	WT	KO	chr3	14128578	14141372	12795	-	1.59747e+08	1.80495e+08	0.176173	1	1	1.42499e+08	1.59001e+08	0.158083	1	1	89.203	88.0915	-1.1115	1	0	0	0	0	0	0	0	yes	14138418	14138587	NA	NA	NA	NA	NA	NA	NA	NA	NA	NA	NA	NA	NA	NA	1434	14141177	14141679
NM_144636	CHCHD4	WT	KO	chr3	14128578	14141372	12795	-	1.59747e+08	1.80495e+08	0.176173	1	1	1.72479e+07	2.14943e+07	0.317538	1	1	10.797	11.9085	1.1115	0	0	0	0	0	0	0	0	yes	NA	NA	NA	NA	NA	NA	NA	NA	NA	NA	NA	NA	NA	NA	NA	NA	1604	14141177	14133104
NM_020412	CHMP1B	WT	KO	chr18	11841389	11844448	3060	+	1.44208e+08	1.78062e+08	0.304222	1	1	1.44208e+08	1.78062e+08	0.304222	1	1	NA	NA	NA	NA	NA	NA	NA	NA	NA	NA	NA	no	NA	NA	NA	NA	NA	NA	NA	NA	NA	NA	NA	NA	NA	NA	NA	NA	3060	-1	NA
NM_001244644	CHMP2B	WT	KO	chr3	87359103	87387388	28286	+	3.98295e+08	5.13367e+08	0.366152	1	1	0	0	0	1	1	0	0	0	1	0	0	0	0	0	0	0	yes	87372539	87372630	NA	NA	NA	NA	NA	NA	NA	NA	NA	NA	NA	NA	NA	NA	2536	87359362	87377565
NM_014043	CHMP2B	WT	KO	chr3	87359103	87387388	28286	+	3.98295e+08	5.13367e+08	0.366152	1	1	3.98295e+08	5.13367e+08	0.366152	1	1	100	100	0	0	0	0	0	0	0	0	0	yes	NA	NA	NA	NA	NA	NA	NA	NA	NA	NA	NA	NA	NA	NA	NA	NA	2628	87359362	87385660
NM_130468	CHST14	WT	KO	chr15	38550452	38552649	2198	+	9.34449e+07	1.03905e+08	0.153079	1	1	9.34449e+07	1.03905e+08	0.153079	1	1	NA	NA	NA	NA	NA	NA	NA	NA	NA	NA	NA	no	NA	NA	NA	NA	NA	NA	NA	NA	NA	NA	NA	NA	NA	NA	NA	NA	2198	-1	NA
NM_006079	CITED2	WT	KO	chr6	139735085	139737480	2396	-	2.36633e+08	2.76337e+08	0.223775	1	1	2.36633e+08	2.76337e+08	0.223775	1	1	NA	NA	NA	NA	NA	NA	NA	NA	NA	NA	NA	no	NA	NA	NA	NA	NA	NA	NA	NA	NA	NA	NA	NA	NA	NA	NA	NA	1936	139736774	139738300
NM_133467	CITED4	WT	KO	chr1	41099315	41100605	1291	-	6.02894e+06	5.22508e+06	-0.206451	1	1	6.02894e+06	5.22508e+06	-0.206451	1	1	NA	NA	NA	NA	NA	NA	NA	NA	NA	NA	NA	no	NA	NA	NA	NA	NA	NA	NA	NA	NA	NA	NA	NA	NA	NA	NA	NA	1291	-1	NA
NM_006825	CKAP4	WT	KO	chr12	105155789	105165843	10055	-	3.64838e+08	1.66872e+08	-1.12851	1	1	3.64838e+08	1.66872e+08	-1.12851	1	1	NA	NA	NA	NA	NA	NA	NA	NA	NA	NA	NA	no	NA	NA	NA	NA	NA	NA	NA	NA	NA	NA	NA	NA	NA	NA	NA	NA	3036	105165806	105165888
NM_194284	CLDN23	WT	KO	chr8	8597076	8599027	1952	+	1.86352e+07	1.78478e+07	-0.0622843	1	1	1.86352e+07	1.78478e+07	-0.0622843	1	1	NA	NA	NA	NA	NA	NA	NA	NA	NA	NA	NA	no	NA	NA	NA	NA	NA	NA	NA	NA	NA	NA	NA	NA	NA	NA	NA	NA	1952	-1	NA
NM_001306	CLDN3	WT	KO	chr7	72821263	72822536	1274	-	8.06846e+07	8.59821e+07	0.0917426	1	1	8.06846e+07	8.59821e+07	0.0917426	1	1	NA	NA	NA	NA	NA	NA	NA	NA	NA	NA	NA	no	NA	NA	NA	NA	NA	NA	NA	NA	NA	NA	NA	NA	NA	NA	NA	NA	1274	-1	NA
NM_001130861	CLDN5	WT	KO	chr22	17890547	17892860	2314	-	0	1.32333e+06	20.3357	1	1	0	1.32333e+06	20.3357	1	1	NA	NA	NA	NA	NA	NA	NA	NA	NA	NA	NA	no	NA	NA	NA	NA	NA	NA	NA	NA	NA	NA	NA	NA	NA	NA	NA	NA	2314	-1	NA
NM_020982	CLDN9	WT	KO	chr16	3002458	3004507	2050	+	1.24813e+06	1.74738e+06	0.485426	1	1	1.24813e+06	1.74738e+06	0.485426	1	1	NA	NA	NA	NA	NA	NA	NA	NA	NA	NA	NA	no	NA	NA	NA	NA	NA	NA	NA	NA	NA	NA	NA	NA	NA	NA	NA	NA	2050	-1	NA
NR_002711	CLK2P	WT	KO	chr7	23590860	23592671	1812	-	2.43626e+07	2.63456e+07	0.112894	1	1	2.43626e+07	2.63456e+07	0.112894	1	1	NA	NA	NA	NA	NA	NA	NA	NA	NA	NA	NA	no	NA	NA	NA	NA	NA	NA	NA	NA	NA	NA	NA	NA	NA	NA	NA	NA	1812	-1	NA
NM_006831	CLP1	WT	KO	chr11	57181792	57185913	4122	+	1.88716e+08	2.48193e+08	0.395249	1	1	1.88716e+08	2.48193e+08	0.395249	1	1	NA	NA	NA	NA	NA	NA	NA	NA	NA	NA	NA	no	NA	NA	NA	NA	NA	NA	NA	NA	NA	NA	NA	NA	NA	NA	NA	NA	1846	57183524	57185482
NM_001834	CLTB	WT	KO	chr5	175752062	175776176	24115	-	3.89587e+08	4.78007e+08	0.295086	1	1	3.89587e+08	4.78007e+08	0.295086	1	1	100	100	0	1	0	0	0	0	0	0	0	yes	175756086	175756139	NA	NA	NA	NA	NA	NA	NA	NA	NA	NA	NA	NA	NA	NA	1161	175775970	175776347
NM_007097	CLTB	WT	KO	chr5	175752062	175776176	24115	-	3.89587e+08	4.78007e+08	0.295086	1	1	0	0	0	1	1	0	0	0	0	0	0	0	0	0	0	0	yes	NA	NA	NA	NA	NA	NA	NA	NA	NA	NA	NA	NA	NA	NA	NA	NA	1215	175775970	175776347
NM_016308	CMPK1	WT	KO	chr1	47572056	47617098	45043	+	5.28963e+08	6.87131e+08	0.37742	1	1	5.28963e+08	6.87131e+08	0.37742	1	1	NA	NA	NA	NA	NA	NA	NA	NA	NA	NA	NA	no	NA	NA	NA	NA	NA	NA	NA	NA	NA	NA	NA	NA	NA	NA	NA	NA	2930	47572204	47615002
NM_017801	CMTM6	WT	KO	chr3	32497808	32519407	21600	-	5.22145e+08	6.43115e+08	0.300627	1	1	5.22145e+08	6.43115e+08	0.300627	1	1	NA	NA	NA	NA	NA	NA	NA	NA	NA	NA	NA	no	NA	NA	NA	NA	NA	NA	NA	NA	NA	NA	NA	NA	NA	NA	NA	NA	3366	32519241	32519544
NM_001008225	CNOT4	WT	KO	chr7	134722362	134845415	123054	-	1.20115e+08	1.43657e+08	0.258213	1	1	0	2.21361e+07	24.3999	1	1	0	15.4091	15.4091	0	0	0	0	1	0	0	1	yes	NA	NA	NA	NA	NA	NA	NA	NA	134745805	134745814	NA	NA	NA	NA	134697087;134699146	134698478;134699358	3774	134773619	134845515
NM_001190847	CNOT4	WT	KO	chr7	134697087	134845415	148329	-	1.20115e+08	1.43657e+08	0.258213	1	1	0	0	0	1	1	0	0	0	0	0	1	0	0	0	0	0	yes	NA	NA	NA	NA	134699146;134722362	134699358;134724186	NA	NA	NA	NA	NA	NA	NA	NA	NA	NA	3350	134773619	134845716
NM_001190848	CNOT4	WT	KO	chr7	134722362	134845415	123054	-	1.20115e+08	1.43657e+08	0.258213	1	1	0	0	0	1	1	0	0	0	0	0	0	0	0	0	0	1	yes	NA	NA	NA	NA	NA	NA	NA	NA	NA	NA	NA	NA	NA	NA	134697087;134699146	134698478;134699358	3783	134773619	134845515
NM_001190849	CNOT4	WT	KO	chr7	134697087	134845415	148329	-	1.20115e+08	1.43657e+08	0.258213	1	1	5.53788e+07	6.673e+07	0.269001	1	1	46.105	46.4511	0.3461	1	0	0	0	1	0	0	0	yes	134722362	134724186	NA	NA	NA	NA	NA	NA	134745805	134745814	NA	NA	NA	NA	NA	NA	3554	134773619	134845716
NM_001190850	CNOT4	WT	KO	chr7	134697087	134845415	148329	-	1.20115e+08	1.43657e+08	0.258213	1	1	2.96451e+07	0	-24.8213	1	1	24.6807	0	-24.6807	1	0	0	0	0	0	0	0	yes	134722362	134724186	NA	NA	NA	NA	NA	NA	NA	NA	NA	NA	NA	NA	NA	NA	3563	134773619	134845716
NM_013316	CNOT4	WT	KO	chr7	134697087	134845415	148329	-	1.20115e+08	1.43657e+08	0.258213	1	1	3.50906e+07	5.47904e+07	0.64284	1	1	29.2142	38.1399	8.9257	0	0	1	0	1	0	0	0	yes	NA	NA	NA	NA	134699146;134722362	134699358;134724186	NA	NA	134745805	134745814	NA	NA	NA	NA	NA	NA	3341	134773619	134845716
NM_001040431	COA3	WT	KO	chr17	38203162	38204269	1108	-	2.27989e+08	2.66097e+08	0.222986	1	1	2.27989e+08	2.66097e+08	0.222986	1	1	NA	NA	NA	NA	NA	NA	NA	NA	NA	NA	NA	no	NA	NA	NA	NA	NA	NA	NA	NA	NA	NA	NA	NA	NA	NA	NA	NA	808	38204225	38204375
NM_001081004	COMMD5	WT	KO	chr8	146046355	146049255	2901	-	5.97402e+07	6.48512e+07	0.118433	1	1	5.97402e+07	6.48512e+07	0.118433	1	1	NA	NA	NA	NA	NA	NA	NA	NA	NA	NA	NA	no	NA	NA	NA	NA	NA	NA	NA	NA	NA	NA	NA	NA	NA	NA	NA	NA	1304	146047527	146049986
NM_001099339	COMMD7	WT	KO	chr20	30754154	30795475	41322	-	9.22747e+07	1.12494e+08	0.28584	1	1	0	6.24835e+07	25.897	1	1	0	55.5439	55.5439	0	0	0	0	0	1	0	0	yes	NA	NA	NA	NA	NA	NA	NA	NA	NA	NA	30779607	30779610	NA	NA	NA	NA	1908	30794858	30795551
NM_053041	COMMD7	WT	KO	chr20	30754154	30795475	41322	-	9.22747e+07	1.12494e+08	0.28584	1	1	9.22747e+07	5.00104e+07	-0.883708	1	1	100	44.4561	-55.5439	0	0	0	0	0	0	0	0	yes	NA	NA	NA	NA	NA	NA	NA	NA	NA	NA	NA	NA	NA	NA	NA	NA	1911	30794858	30795551
NM_001143887	COPS2	WT	KO	chr15	47204763	47235146	30384	-	4.35884e+08	6.13525e+08	0.493178	1	1	1.44233e+08	1.59915e+08	0.148902	1	1	33.0899	26.065	-7.0249	0	0	0	0	0	0	0	0	yes	NA	NA	NA	NA	NA	NA	NA	NA	NA	NA	NA	NA	NA	NA	NA	NA	4108	47235067	47235290
NM_004236	COPS2	WT	KO	chr15	47204763	47235146	30384	-	4.35884e+08	6.13525e+08	0.493178	1	1	2.91651e+08	4.5361e+08	0.637211	1	1	66.9101	73.935	7.0249	0	0	0	0	0	1	0	0	yes	NA	NA	NA	NA	NA	NA	NA	NA	NA	NA	47216926	47216947	NA	NA	NA	NA	4087	47235067	47235290
NM_018340	CPPED1	WT	KO	chr16	12661157	12805245	144089	-	4.59318e+07	5.36417e+07	0.223864	1	1	4.59318e+07	5.36417e+07	0.223864	1	1	NA	NA	NA	NA	NA	NA	NA	NA	NA	NA	NA	no	NA	NA	NA	NA	NA	NA	NA	NA	NA	NA	NA	NA	NA	NA	NA	NA	6143	12805134	12805474
NM_031311	CPVL	WT	KO	chr7	29001772	29152678	150907	-	1.27737e+08	1.71533e+08	0.425306	1	1	1.27737e+08	1.71533e+08	0.425306	1	1	NA	NA	NA	NA	NA	NA	NA	NA	NA	NA	NA	no	NA	NA	NA	NA	NA	NA	NA	NA	NA	NA	NA	NA	NA	NA	NA	NA	1691	29127202	29152788
NM_003805	CRADD	WT	KO	chr12	92595282	92768662	173381	+	1.24014e+08	1.5206e+08	0.294134	1	1	1.24014e+08	1.5206e+08	0.294134	1	1	NA	NA	NA	NA	NA	NA	NA	NA	NA	NA	NA	no	NA	NA	NA	NA	NA	NA	NA	NA	NA	NA	NA	NA	NA	NA	NA	NA	1188	92596681	92768176
NM_001310	CREBL2	WT	KO	chr12	12656098	12689308	33211	+	9.21373e+07	1.08754e+08	0.239217	1	1	9.21373e+07	1.08754e+08	0.239217	1	1	NA	NA	NA	NA	NA	NA	NA	NA	NA	NA	NA	no	NA	NA	NA	NA	NA	NA	NA	NA	NA	NA	NA	NA	NA	NA	NA	NA	3748	12656373	12686197
NM_003851	CREG1	WT	KO	chr1	165776875	165789680	12806	-	4.25177e+08	5.57381e+08	0.390601	1	1	4.25177e+08	5.57381e+08	0.390601	1	1	NA	NA	NA	NA	NA	NA	NA	NA	NA	NA	NA	no	NA	NA	NA	NA	NA	NA	NA	NA	NA	NA	NA	NA	NA	NA	NA	NA	2025	165789602	165789683
NM_001312	CRIP2	WT	KO	chr14	105012157	105017552	5396	+	1.67922e+08	1.68066e+08	0.00123779	1	1	1.31278e+08	1.24403e+08	-0.0776009	1	1	78.178	74.0204	-4.1576	0	0	0	0	0	0	0	0	yes	NA	NA	NA	NA	NA	NA	NA	NA	NA	NA	NA	NA	NA	NA	NA	NA	1232	105012244	105017033
NR_073083	CRIP2	WT	KO	chr14	105012157	105017552	5396	+	1.67922e+08	1.68066e+08	0.00123779	1	1	3.6644e+07	4.36629e+07	0.25283	1	1	21.822	25.9796	4.1576	1	0	0	0	0	0	0	0	yes	105015648	105015742	NA	NA	NA	NA	NA	NA	NA	NA	NA	NA	NA	NA	NA	NA	1137	105012244	105015834
NR_003665	CRSP8P	WT	KO	chr5	79682180	79683541	1362	-	4.86692e+07	5.51331e+07	0.179909	1	1	4.86692e+07	5.51331e+07	0.179909	1	1	NA	NA	NA	NA	NA	NA	NA	NA	NA	NA	NA	no	NA	NA	NA	NA	NA	NA	NA	NA	NA	NA	NA	NA	NA	NA	NA	NA	1362	-1	NA
NR_027011	CSDAP1	WT	KO	chr16	31486589	31488346	1758	-	5.17241e+07	5.75687e+07	0.154446	1	1	5.17241e+07	5.75687e+07	0.154446	1	1	NA	NA	NA	NA	NA	NA	NA	NA	NA	NA	NA	no	NA	NA	NA	NA	NA	NA	NA	NA	NA	NA	NA	NA	NA	NA	NA	NA	1758	-1	NA
NM_004383	CSK	WT	KO	chr15	72861478	72882592	21115	+	2.02785e+08	2.27156e+08	0.16373	1	1	2.02785e+08	2.27156e+08	0.16373	1	1	NA	NA	NA	NA	NA	NA	NA	NA	NA	NA	NA	no	NA	NA	NA	NA	NA	NA	NA	NA	NA	NA	NA	NA	NA	NA	NA	NA	2740	72877691	72881905
NM_145203	CSNK1A1L	WT	KO	chr13	36575397	36577801	2405	-	1.06022e+07	1.20865e+07	0.189034	1	1	1.06022e+07	1.20865e+07	0.189034	1	1	NA	NA	NA	NA	NA	NA	NA	NA	NA	NA	NA	no	NA	NA	NA	NA	NA	NA	NA	NA	NA	NA	NA	NA	NA	NA	NA	NA	2405	-1	NA
NM_001256686	CSNK2A3	WT	KO	chr11	11330065	11331480	1416	-	2.20234e+08	2.51644e+08	0.192346	1	1	2.20234e+08	2.51644e+08	0.192346	1	1	NA	NA	NA	NA	NA	NA	NA	NA	NA	NA	NA	no	NA	NA	NA	NA	NA	NA	NA	NA	NA	NA	NA	NA	NA	NA	NA	NA	1416	-1	NA
NM_001323	CST6	WT	KO	chr11	65536038	65537552	1515	+	3.75445e+08	4.56388e+08	0.281661	1	1	3.75445e+08	4.56388e+08	0.281661	1	1	NA	NA	NA	NA	NA	NA	NA	NA	NA	NA	NA	no	NA	NA	NA	NA	NA	NA	NA	NA	NA	NA	NA	NA	NA	NA	NA	NA	609	65536091	65537445
NM_005213	CSTA	WT	KO	chr3	123526701	123543505	16805	+	4.14744e+08	6.10256e+08	0.557196	1	1	4.14744e+08	6.10256e+08	0.557196	1	1	NA	NA	NA	NA	NA	NA	NA	NA	NA	NA	NA	no	NA	NA	NA	NA	NA	NA	NA	NA	NA	NA	NA	NA	NA	NA	NA	NA	827	123526829	123543102
NM_172241	CTAGE1	WT	KO	chr18	18247562	18251876	4315	-	1.40581e+06	2.10872e+06	0.584962	1	1	1.40581e+06	2.10872e+06	0.584962	1	1	NA	NA	NA	NA	NA	NA	NA	NA	NA	NA	NA	no	NA	NA	NA	NA	NA	NA	NA	NA	NA	NA	NA	NA	NA	NA	NA	NA	4315	-1	NA
NR_003268	CTAGE10P	WT	KO	chr13	49362546	49365517	2972	+	170940	170940	1.87465e-12	1	1	170940	170940	1.87465e-12	1	1	NA	NA	NA	NA	NA	NA	NA	NA	NA	NA	NA	no	NA	NA	NA	NA	NA	NA	NA	NA	NA	NA	NA	NA	NA	NA	NA	NA	2972	-1	NA
NR_027466	CTAGE11P	WT	KO	chr13	74709890	74712518	2629	-	1.54919e+06	2.32378e+06	0.584962	1	1	1.54919e+06	2.32378e+06	0.584962	1	1	NA	NA	NA	NA	NA	NA	NA	NA	NA	NA	NA	no	NA	NA	NA	NA	NA	NA	NA	NA	NA	NA	NA	NA	NA	NA	NA	NA	2629	-1	NA
NM_001008747	CTAGE15P	WT	KO	chr7	142979016	142981602	2587	+	787402	984252	0.321928	1	1	787402	984252	0.321928	1	1	NA	NA	NA	NA	NA	NA	NA	NA	NA	NA	NA	no	NA	NA	NA	NA	NA	NA	NA	NA	NA	NA	NA	NA	NA	NA	NA	NA	2587	-1	NA
NM_001814	CTSC	WT	KO	chr11	87666408	87710589	44182	-	3.06638e+08	4.01566e+08	0.389102	1	1	2.86379e+08	3.72691e+08	0.380052	1	1	93.3933	92.8092	-0.5841	0	0	1	0	0	0	0	0	yes	NA	NA	NA	NA	87693629;87700928	87699259;87701012	NA	NA	NA	NA	NA	NA	NA	NA	NA	NA	1907	87710488	87711091
NM_148170	CTSC	WT	KO	chr11	87693629	87710589	16961	-	3.06638e+08	4.01566e+08	0.389102	1	1	2.02587e+07	2.88758e+07	0.511317	1	1	6.6067	7.1908	0.5841	0	0	0	0	0	0	0	1	yes	NA	NA	NA	NA	NA	NA	NA	NA	NA	NA	NA	NA	NA	NA	87666408;87668949;87673346;87681979;87685204	87667324;87669080;87673461;87682134;87685370	6135	87710488	87710599
NM_001909	CTSD	WT	KO	chr11	1730558	1741798	11241	-	6.69075e+08	7.00385e+08	0.0659807	1	1	6.69075e+08	7.00385e+08	0.0659807	1	1	NA	NA	NA	NA	NA	NA	NA	NA	NA	NA	NA	no	NA	NA	NA	NA	NA	NA	NA	NA	NA	NA	NA	NA	NA	NA	NA	NA	2123	1741665	1741965
NM_206833	CTXN1	WT	KO	chr19	7895381	7897051	1671	-	4.11595e+08	4.375e+08	0.0880562	1	1	4.11595e+08	4.375e+08	0.0880562	1	1	NA	NA	NA	NA	NA	NA	NA	NA	NA	NA	NA	no	NA	NA	NA	NA	NA	NA	NA	NA	NA	NA	NA	NA	NA	NA	NA	NA	1263	7896423	7897319
NM_002867	CUFF.1001	WT	KO	chr1	52146216	52229024	82809	-	1.18192e+08	7.92703e+07	-0.576277	1	1	1.18192e+08	7.92703e+07	-0.576277	1	1	NA	NA	NA	NA	NA	NA	NA	NA	NA	NA	NA	no	NA	NA	NA	NA	NA	NA	NA	NA	NA	NA	NA	NA	NA	NA	NA	NA	12844	52215377	52229211
NM_002484	CUFF.10015	WT	KO	chr16	10745199	10770709	25511	+	2.45992e+08	2.89451e+08	0.234713	1	1	2.45992e+08	2.89451e+08	0.234713	1	1	NA	NA	NA	NA	NA	NA	NA	NA	NA	NA	NA	no	NA	NA	NA	NA	NA	NA	NA	NA	NA	NA	NA	NA	NA	NA	NA	NA	1232	10745221	10770461
NM_152308	CUFF.10019	WT	KO	chr16	11346812	11353118	6307	+	9.16968e+07	3.90621e+07	-1.2311	1	1	9.16968e+07	3.90621e+07	-1.2311	1	1	NA	NA	NA	NA	NA	NA	NA	NA	NA	NA	NA	no	NA	NA	NA	NA	NA	NA	NA	NA	NA	NA	NA	NA	NA	NA	NA	NA	1432	11346829	11352146
NM_015913	CUFF.1002	WT	KO	chr1	52258392	52294431	36040	-	6.39497e+08	5.07505e+08	-0.333516	1	1	5.14263e+08	3.5335e+08	-0.541408	1	1	80.4168	69.6249	-10.7919	1	0	0	0	0	0	0	0	yes	52270365	52272060	NA	NA	NA	NA	NA	NA	NA	NA	NA	NA	NA	NA	NA	NA	2395	52293356	52294510
NM_138417	CUFF.1002	WT	KO	chr1	52270365	52272060	1696	-	6.39497e+08	5.07505e+08	-0.333516	1	1	1.25234e+08	1.54155e+08	0.299754	1	1	19.5832	30.3751	10.7919	0	0	0	0	0	0	1	1	yes	NA	NA	NA	NA	NA	NA	NA	NA	NA	NA	NA	NA	52279797;52293260	52279857;52294431	52258392;52261751;52262770;52265535;52266838	52259272;52261834;52262839;52265608;52266890	1696	-1	NA
NM_001136472	CUFF.10023	WT	KO	chr16	11549079	11588307	39229	-	2.23754e+08	1.27086e+08	-0.816105	1	1	2.23754e+08	1.27086e+08	-0.816105	1	1	NA	NA	NA	NA	NA	NA	NA	NA	NA	NA	NA	no	NA	NA	NA	NA	NA	NA	NA	NA	NA	NA	NA	NA	NA	NA	NA	NA	2471	11558087	11588415
NM_015914	CUFF.10029	WT	KO	chr16	11680444	11744149	63706	-	6.96386e+07	9.53402e+07	0.453198	1	1	6.96386e+07	9.53402e+07	0.453198	1	1	NA	NA	NA	NA	NA	NA	NA	NA	NA	NA	NA	no	NA	NA	NA	NA	NA	NA	NA	NA	NA	NA	NA	NA	NA	NA	NA	NA	3047	11744087	11744791
NM_015659	CUFF.10031	WT	KO	chr16	11835556	11852943	17388	-	2.96231e+08	3.39442e+08	0.196444	1	1	2.96231e+08	3.39442e+08	0.196444	1	1	NA	NA	NA	NA	NA	NA	NA	NA	NA	NA	NA	no	NA	NA	NA	NA	NA	NA	NA	NA	NA	NA	NA	NA	NA	NA	NA	NA	5135	11852870	11853269
NM_004153	CUFF.1005	WT	KO	chr1	52611089	52642731	31643	-	1.27734e+08	1.47957e+08	0.21204	1	1	1.27734e+08	1.47957e+08	0.21204	1	1	NA	NA	NA	NA	NA	NA	NA	NA	NA	NA	NA	no	NA	NA	NA	NA	NA	NA	NA	NA	NA	NA	NA	NA	NA	NA	NA	NA	3169	52640483	52642925
NM_001270766	CUFF.10058	WT	KO	chr16	15039211	15057437	18227	-	1.94927e+08	2.44778e+08	0.328536	1	1	0	5.16366e+07	25.6219	1	1	0	21.0953	21.0953	2	0	0	0	0	0	0	0	yes	15047715;15049355	15047741;15049457	NA	NA	NA	NA	NA	NA	NA	NA	NA	NA	NA	NA	NA	NA	1116	15057329	15040101
NM_001270767	CUFF.10058	WT	KO	chr16	15039211	15057437	18227	-	1.94927e+08	2.44778e+08	0.328536	1	1	2.58616e+07	0	-24.6243	1	1	13.2673	0	-13.2673	1	0	1	0	0	0	0	0	yes	15047715	15047741	NA	NA	15049213;15049355	15049278;15049457	NA	NA	NA	NA	NA	NA	NA	NA	NA	NA	1050	15057329	15040065
NM_173474	CUFF.10058	WT	KO	chr16	15039211	15057437	18227	-	1.94927e+08	2.44778e+08	0.328536	1	1	9.95741e+07	1.54694e+08	0.635576	1	1	51.0827	63.1978	12.1151	1	0	0	0	0	0	0	0	yes	15047715	15047741	NA	NA	NA	NA	NA	NA	NA	NA	NA	NA	NA	NA	NA	NA	1219	15057329	15057616
NM_007323	CUFF.1006	WT	KO	chr1	52380634	52502307	121674	+	0	0	0	1	1	0	0	0	1	1	NA	NA	NA	NA	NA	NA	NA	NA	NA	NA	NA	no	NA	NA	NA	NA	NA	NA	NA	NA	NA	NA	NA	NA	NA	NA	NA	NA	2625	52471466	52502141
NM_001130006	CUFF.10060	WT	KO	chr16	11869486	11917326	47841	-	1.66761e+08	1.01117e+08	-0.721755	1	1	0	1.01117e+08	26.5914	1	1	0	100	100	0	0	0	0	0	1	1	0	yes	NA	NA	NA	NA	NA	NA	NA	NA	NA	NA	11898140	11898143	11917400	11918020	NA	NA	7150	11917312	11917378
NM_001130007	CUFF.10060	WT	KO	chr16	11869486	11918020	48535	-	1.66761e+08	1.01117e+08	-0.721755	1	1	0	0	0	1	1	0	0	0	1	0	0	0	0	0	0	0	yes	11916727	11917326	NA	NA	NA	NA	NA	NA	NA	NA	NA	NA	NA	NA	NA	NA	7174	-1	NA
NM_002094	CUFF.10060	WT	KO	chr16	11869486	11917326	47841	-	1.66761e+08	1.01117e+08	-0.721755	1	1	1.66761e+08	0	-27.3132	1	1	100	0	-100	0	0	0	0	0	0	1	0	yes	NA	NA	NA	NA	NA	NA	NA	NA	NA	NA	NA	NA	11917400	11918020	NA	NA	7153	11917312	11917378
NM_016561	CUFF.10071	WT	KO	chr16	14634169	14670594	36426	+	2.22622e+08	2.98732e+08	0.424256	1	1	2.22622e+08	2.98732e+08	0.424256	1	1	NA	NA	NA	NA	NA	NA	NA	NA	NA	NA	NA	no	NA	NA	NA	NA	NA	NA	NA	NA	NA	NA	NA	NA	NA	NA	NA	NA	3043	14645704	14669183
NM_144600	CUFF.10075	WT	KO	chr16	15867078	15889948	22871	-	5.40172e+08	6.10858e+08	0.177416	1	1	5.40172e+08	6.10858e+08	0.177416	1	1	NA	NA	NA	NA	NA	NA	NA	NA	NA	NA	NA	no	NA	NA	NA	NA	NA	NA	NA	NA	NA	NA	NA	NA	NA	NA	NA	NA	2250	15889943	15890024
NM_004996	CUFF.10091	WT	KO	chr16	15950935	16144431	193497	+	2.18462e+08	2.51228e+08	0.201612	1	1	2.18462e+08	2.51228e+08	0.201612	1	1	NA	NA	NA	NA	NA	NA	NA	NA	NA	NA	NA	no	NA	NA	NA	NA	NA	NA	NA	NA	NA	NA	NA	NA	NA	NA	NA	NA	6563	15951109	16142637
NM_016138	CUFF.10096	WT	KO	chr16	18986418	18998918	12501	+	9.13641e+07	1.55429e+08	0.766553	1	1	7.1131e+07	9.89209e+07	0.475796	1	1	77.8544	63.6439	-14.2105	0	0	0	0	0	0	1	1	yes	NA	NA	NA	NA	NA	NA	NA	NA	NA	NA	NA	NA	18986413	18986418	18998918	19001294	2661	18986487	18996979
NM_016641	CUFF.10099	WT	KO	chr16	19420516	19440951	20436	-	2.58478e+08	2.64103e+08	0.0310627	1	1	2.58478e+08	2.64103e+08	0.0310627	1	1	NA	NA	NA	NA	NA	NA	NA	NA	NA	NA	NA	no	NA	NA	NA	NA	NA	NA	NA	NA	NA	NA	NA	NA	NA	NA	NA	NA	2937	19440787	19441098
NM_020314	CUFF.10101	WT	KO	chr16	19474238	19619986	145749	+	6.33629e+07	9.09365e+07	0.52122	1	1	6.33629e+07	9.09365e+07	0.52122	1	1	NA	NA	NA	NA	NA	NA	NA	NA	NA	NA	NA	no	NA	NA	NA	NA	NA	NA	NA	NA	NA	NA	NA	NA	NA	NA	NA	NA	3894	19474552	19619297
NM_001199022	CUFF.10102	WT	KO	chr16	19442680	19472229	29550	+	1.20744e+08	1.58703e+08	0.394377	1	1	5.32971e+07	6.25591e+07	0.231161	1	1	44.1406	39.4189	-4.7217	1	0	0	0	0	0	0	0	yes	19444542	19444684	NA	NA	NA	NA	NA	NA	NA	NA	NA	NA	NA	NA	NA	NA	5444	19446704	19470069
NM_014711	CUFF.10102	WT	KO	chr16	19442680	19472229	29550	+	1.20744e+08	1.58703e+08	0.394377	1	1	6.7447e+07	9.61439e+07	0.511442	1	1	55.8594	60.5811	4.7217	1	0	0	0	0	0	0	0	yes	19467338	19467423	NA	NA	NA	NA	NA	NA	NA	NA	NA	NA	NA	NA	NA	NA	5501	19446704	19470092
NM_017736	CUFF.10106	WT	KO	chr16	20652490	20660700	8211	-	1.41305e+08	1.92059e+08	0.442734	1	1	1.41305e+08	1.92059e+08	0.442734	1	1	NA	NA	NA	NA	NA	NA	NA	NA	NA	NA	NA	no	NA	NA	NA	NA	NA	NA	NA	NA	NA	NA	NA	NA	NA	NA	NA	NA	4413	20660562	20661106
NM_020422	CUFF.10107	WT	KO	chr16	21077413	21099438	22026	+	1.35081e+08	6.72707e+07	-1.00577	1	1	4.39674e+07	5.82106e+07	0.404848	1	1	32.549	86.5319	53.9829	0	0	0	0	0	0	0	0	yes	NA	NA	NA	NA	NA	NA	NA	NA	NA	NA	NA	NA	NA	NA	NA	NA	1907	21080004	21098376
NM_016235	CUFF.10110	WT	KO	chr16	19777794	19803652	25859	-	4.55683e+07	5.1644e+07	0.180572	1	1	4.55683e+07	5.1644e+07	0.180572	1	1	NA	NA	NA	NA	NA	NA	NA	NA	NA	NA	NA	no	NA	NA	NA	NA	NA	NA	NA	NA	NA	NA	NA	NA	NA	NA	NA	NA	2845	19791668	19803696
NM_173475	CUFF.10115	WT	KO	chr16	20776897	20819062	42166	-	0	0	0	1	1	0	0	0	1	1	NA	NA	NA	NA	NA	NA	NA	NA	NA	NA	NA	no	NA	NA	NA	NA	NA	NA	NA	NA	NA	NA	NA	NA	NA	NA	NA	NA	2868	20781361	20819545
NM_001128302	CUFF.10116	WT	KO	chr16	20819576	20843834	24259	+	1.86737e+08	1.8436e+08	-0.0184869	1	1	1.01591e+08	1.45861e+08	0.521829	1	1	54.4029	79.1176	24.7147	1	0	0	0	0	0	1	0	yes	20821313	20821540	NA	NA	NA	NA	NA	NA	NA	NA	NA	NA	20818225	20818232	NA	NA	1401	20834378	20842937
NM_001077180	CUFF.10120	WT	KO	chr16	21518357	21576293	57937	+	1.74263e+08	2.0973e+08	0.267263	1	1	2.6885e+07	7.63841e+07	1.50647	1	1	15.4278	36.4202	20.9924	0	0	0	0	0	1	0	0	yes	NA	NA	NA	NA	NA	NA	NA	NA	NA	NA	21574049	21574052	NA	NA	NA	NA	3192	21518555	21574252
NM_016025	CUFF.10120	WT	KO	chr16	21518357	21576293	57937	+	1.74263e+08	2.0973e+08	0.267263	1	1	1.47378e+08	1.33346e+08	-0.144352	1	1	84.5722	63.5798	-20.9924	0	0	0	0	0	0	0	0	yes	NA	NA	NA	NA	NA	NA	NA	NA	NA	NA	NA	NA	NA	NA	NA	NA	3195	21518555	21574252
NM_003366	CUFF.10124	WT	KO	chr16	21872110	21902169	30060	+	9.85864e+08	1.27935e+09	0.375949	1	1	9.85864e+08	1.27935e+09	0.375949	1	1	NA	NA	NA	NA	NA	NA	NA	NA	NA	NA	NA	no	NA	NA	NA	NA	NA	NA	NA	NA	NA	NA	NA	NA	NA	NA	NA	NA	1674	21872245	21901991
NM_001802	CUFF.10128	WT	KO	chr16	22264758	22293439	28682	-	1.59322e+08	2.10358e+08	0.4009	1	1	1.59322e+08	2.10358e+08	0.4009	1	1	NA	NA	NA	NA	NA	NA	NA	NA	NA	NA	NA	no	NA	NA	NA	NA	NA	NA	NA	NA	NA	NA	NA	NA	NA	NA	NA	NA	2702	22293131	22294297
NM_023077	CUFF.1013	WT	KO	chr1	52924602	52936626	12025	-	3.16106e+08	1.95234e+08	-0.695201	1	1	1.4595e+08	1.74511e+08	0.257848	1	1	46.1711	89.3854	43.2143	0	0	0	0	0	0	1	1	yes	NA	NA	NA	NA	NA	NA	NA	NA	NA	NA	NA	NA	52936626	52936636	52922766	52924602	2114	52936586	52937074
NM_001142725	CUFF.10131	WT	KO	chr16	20715165	20725296	10132	-	1.30023e+08	2.49131e+08	0.938138	1	1	1.30023e+08	2.49131e+08	0.938138	1	1	NA	NA	NA	NA	NA	NA	NA	NA	NA	NA	NA	no	NA	NA	NA	NA	NA	NA	NA	NA	NA	NA	NA	NA	NA	NA	NA	NA	3501	20725253	20726639
NM_001258035	CUFF.10137	WT	KO	chr16	22216197	22253926	37730	+	7.97648e+07	1.22569e+08	0.619768	1	1	0	0	0	1	1	0	0	0	1	0	0	0	0	0	0	0	yes	22221753	22221826	NA	NA	NA	NA	NA	NA	NA	NA	NA	NA	NA	NA	NA	NA	3658	-1	NA
NM_018119	CUFF.10137	WT	KO	chr16	22216197	22253926	37730	+	7.97648e+07	1.22569e+08	0.619768	1	1	7.97648e+07	1.22569e+08	0.619768	1	1	100	100	0	0	0	0	0	0	0	0	0	yes	NA	NA	NA	NA	NA	NA	NA	NA	NA	NA	NA	NA	NA	NA	NA	NA	3732	22221790	22252520
NM_001164579	CUFF.10149	WT	KO	chr16	21926957	22003473	76517	+	2.88186e+07	5.42097e+07	0.91155	1	1	2.88186e+07	5.42097e+07	0.91155	1	1	NA	NA	NA	NA	NA	NA	NA	NA	NA	NA	NA	no	NA	NA	NA	NA	NA	NA	NA	NA	NA	NA	NA	NA	NA	NA	NA	NA	4442	-1	NA
NM_001083614	CUFF.10159	WT	KO	chr16	23440835	23476197	35363	-	1.27982e+08	2.09451e+08	0.710676	1	1	1.27982e+08	2.09451e+08	0.710676	1	1	100	100	0	0	0	0	1	0	0	0	0	yes	NA	NA	NA	NA	NA	NA	23442239	23442333	NA	NA	NA	NA	NA	NA	NA	NA	3962	23476165	23476280
NR_003501	CUFF.10159	WT	KO	chr16	23440835	23476197	35363	-	1.27982e+08	2.09451e+08	0.710676	1	1	0	0	0	1	1	0	0	0	0	0	0	0	0	0	0	0	yes	NA	NA	NA	NA	NA	NA	NA	NA	NA	NA	NA	NA	NA	NA	NA	NA	3869	23476165	23471209
NM_005003	CUFF.10160	WT	KO	chr16	23499836	23515140	15305	-	1.72177e+09	2.21452e+09	0.363096	1	1	1.72177e+09	2.21452e+09	0.363096	1	1	NA	NA	NA	NA	NA	NA	NA	NA	NA	NA	NA	no	NA	NA	NA	NA	NA	NA	NA	NA	NA	NA	NA	NA	NA	NA	NA	NA	667	23515112	23506232
NM_005030	CUFF.10163	WT	KO	chr16	23597702	23609189	11488	+	8.56739e+08	9.60415e+08	0.164802	1	1	8.56739e+08	9.60415e+08	0.164802	1	1	NA	NA	NA	NA	NA	NA	NA	NA	NA	NA	NA	no	NA	NA	NA	NA	NA	NA	NA	NA	NA	NA	NA	NA	NA	NA	NA	NA	2169	23597754	23608883
NM_006910	CUFF.10165	WT	KO	chr16	24458409	24491684	33276	+	1.41272e+08	1.91985e+08	0.442525	1	1	0	8.46646e+07	26.3353	1	1	0	44.0995	44.0995	0	0	0	0	1	0	0	0	yes	NA	NA	NA	NA	NA	NA	NA	NA	24467803	24468223	NA	NA	NA	NA	NA	NA	6836	24459448	24491265
NM_018703	CUFF.10165	WT	KO	chr16	24458409	24491684	33276	+	1.41272e+08	1.91985e+08	0.442525	1	1	1.41272e+08	1.07321e+08	-0.396543	1	1	100	55.9005	-44.0995	1	0	0	0	1	0	0	0	yes	24486614	24486715	NA	NA	NA	NA	NA	NA	24467803	24468223	NA	NA	NA	NA	NA	NA	6734	24459448	24491265
NM_032626	CUFF.10165	WT	KO	chr16	24458409	24468223	9815	+	1.41272e+08	1.91985e+08	0.442525	1	1	0	0	0	1	1	0	0	0	0	0	0	0	0	0	0	1	yes	NA	NA	NA	NA	NA	NA	NA	NA	NA	NA	NA	NA	NA	NA	24472335;24474437;24474643;24475130;24478327;24480434;24480646;24482021;24482245;24482432;24483619;24485965;24486614;24487567;24489698	24472379;24474525;24474739;24475269;24478499;24480537;24480983;24482117;24482323;24482486;24483687;24486327;24486715;24489321;24491684	1763	24459448	24467855
NM_024675	CUFF.10167	WT	KO	chr16	23521984	23560179	38196	-	9.20176e+07	1.21042e+08	0.395527	1	1	9.20176e+07	1.21042e+08	0.395527	1	1	NA	NA	NA	NA	NA	NA	NA	NA	NA	NA	NA	no	NA	NA	NA	NA	NA	NA	NA	NA	NA	NA	NA	NA	NA	NA	NA	NA	4058	23559979	23560389
NM_001199743	CUFF.10168	WT	KO	chr16	23560188	23592569	32382	+	1.4878e+08	1.67205e+08	0.168438	1	1	0	0	0	1	1	0	0	0	0	0	0	0	0	0	1	1	yes	NA	NA	NA	NA	NA	NA	NA	NA	NA	NA	NA	NA	23559982	23560188	23592569	23596276	7359	23560364	23585844
NM_032486	CUFF.10168	WT	KO	chr16	23560188	23592569	32382	+	1.4878e+08	1.67205e+08	0.168438	1	1	7.04518e+07	8.83223e+07	0.326141	1	1	47.3529	52.8226	5.4697	0	0	0	0	0	1	1	1	yes	NA	NA	NA	NA	NA	NA	NA	NA	NA	NA	23585839	23585869	23559982	23560188	23592569	23596276	7329	23560364	23585964
NM_001032391	CUFF.10170	WT	KO	chr16	25030548	25097052	66505	+	2.66691e+08	3.55677e+08	0.415401	1	1	3.60816e+07	0	-25.1048	1	1	13.5294	0	-13.5294	1	0	1	0	0	0	1	0	yes	25093724	25093731	NA	NA	25070376;25079924	25070437;25080026	NA	NA	NA	NA	NA	NA	25030541	25030548	NA	NA	1205	25030594	25096843
NM_016309	CUFF.10170	WT	KO	chr16	25030548	25097052	66505	+	2.66691e+08	3.55677e+08	0.415401	1	1	1.38349e+08	3.07256e+08	1.15113	1	1	51.876	86.3862	34.5102	1	0	0	0	0	0	1	0	yes	25093724	25093731	NA	NA	NA	NA	NA	NA	NA	NA	NA	NA	25030541	25030548	NA	NA	1370	25030594	25096843
NM_145080	CUFF.10179	WT	KO	chr16	27143816	27187614	43799	-	3.59113e+08	2.60936e+08	-0.460743	1	1	3.59113e+08	2.60936e+08	-0.460743	1	1	NA	NA	NA	NA	NA	NA	NA	NA	NA	NA	NA	no	NA	NA	NA	NA	NA	NA	NA	NA	NA	NA	NA	NA	NA	NA	NA	NA	1062	27187569	27144712
NM_001257406	CUFF.10181	WT	KO	chr16	27232731	27283600	50870	+	6.6974e+07	5.61492e+07	-0.254337	1	1	6.6974e+07	5.61492e+07	-0.254337	1	1	100	100	0	1	0	0	0	0	0	0	0	yes	27259892	27260135	NA	NA	NA	NA	NA	NA	NA	NA	NA	NA	NA	NA	NA	NA	3556	27259025	27282650
NM_001257407	CUFF.10181	WT	KO	chr16	27232731	27283600	50870	+	6.6974e+07	5.61492e+07	-0.254337	1	1	0	0	0	1	1	0	0	0	0	0	0	0	0	0	0	0	yes	NA	NA	NA	NA	NA	NA	NA	NA	NA	NA	NA	NA	NA	NA	NA	NA	3800	27259025	27260020
NM_015044	CUFF.10188	WT	KO	chr16	23382364	23429316	46953	-	1.30664e+08	9.7487e+07	-0.422583	1	1	1.30664e+08	9.7487e+07	-0.422583	1	1	NA	NA	NA	NA	NA	NA	NA	NA	NA	NA	NA	no	NA	NA	NA	NA	NA	NA	NA	NA	NA	NA	NA	NA	NA	NA	NA	NA	5973	23429233	23429426
NM_000086	CUFF.10191	WT	KO	chr16	28396101	28410904	14804	-	1.89937e+08	2.17806e+08	0.197524	1	1	1.3669e+08	1.78468e+08	0.384754	1	1	71.9663	81.939	9.9727	0	0	0	1	0	0	1	0	yes	NA	NA	NA	NA	NA	NA	28410657	28410842	NA	NA	NA	NA	28410904	28411124	NA	NA	1877	28410595	28401057
NM_001042432	CUFF.10191	WT	KO	chr16	28396101	28411124	15024	-	1.89937e+08	2.17806e+08	0.197524	1	1	5.32463e+07	3.93379e+07	-0.436763	1	1	28.0337	18.061	-9.9727	0	0	0	0	0	0	0	0	yes	NA	NA	NA	NA	NA	NA	NA	NA	NA	NA	NA	NA	NA	NA	NA	NA	1913	28410595	28401241
NM_001520	CUFF.10199	WT	KO	chr16	27379435	27468752	89318	-	3.11544e+08	2.58915e+08	-0.266956	1	1	3.11544e+08	2.58915e+08	-0.266956	1	1	NA	NA	NA	NA	NA	NA	NA	NA	NA	NA	NA	no	NA	NA	NA	NA	NA	NA	NA	NA	NA	NA	NA	NA	NA	NA	NA	NA	7107	27468712	27468964
NM_003321	CUFF.10202	WT	KO	chr16	28761233	28765230	3998	-	8.44096e+08	1.24408e+09	0.559603	1	1	8.44096e+08	1.24408e+09	0.559603	1	1	100	100	0	0	0	0	0	1	0	0	0	yes	NA	NA	NA	NA	NA	NA	NA	NA	28762741	28762772	NA	NA	NA	NA	NA	NA	2071	28765091	28765403
NR_039872	CUFF.10202	WT	KO	chr16	28762741	28762829	89	-	8.44096e+08	1.24408e+09	0.559603	1	1	0	0	0	1	1	0	0	0	0	0	0	0	0	0	1	1	yes	NA	NA	NA	NA	NA	NA	NA	NA	NA	NA	NA	NA	28762829;28763052;28763241;28763520;28763773;28764136;28764734;28765040	28762923;28763156;28763373;28763684;28763877;28764302;28764928;28765230	28761233;28762558	28761970;28762677	89	-1	NA
NM_007245	CUFF.10205	WT	KO	chr16	28741870	28756059	14190	+	4.96872e+08	3.5648e+08	-0.479053	1	1	3.03741e+08	3.5648e+08	0.230982	1	1	61.1306	100	38.8694	0	0	0	1	0	0	0	0	yes	NA	NA	NA	NA	NA	NA	28754998	28755550	NA	NA	NA	NA	NA	NA	NA	NA	4412	28742081	28755085
NM_017492	CUFF.10205	WT	KO	chr16	28741870	28756059	14190	+	4.96872e+08	3.5648e+08	-0.479053	1	1	0	0	0	1	1	0	0	0	0	0	0	0	0	0	0	0	yes	NA	NA	NA	NA	NA	NA	NA	NA	NA	NA	NA	NA	NA	NA	NA	NA	3861	28742081	28755597
NM_145714	CUFF.10205	WT	KO	chr16	28741870	28756059	14190	+	4.96872e+08	3.5648e+08	-0.479053	1	1	0	0	0	1	1	0	0	0	0	0	0	0	0	1	0	0	yes	NA	NA	NA	NA	NA	NA	NA	NA	NA	NA	28755550	28755573	NA	NA	NA	NA	3838	28742081	28755620
NM_148415	CUFF.10205	WT	KO	chr16	28741870	28756059	14190	+	4.96872e+08	3.5648e+08	-0.479053	1	1	1.93132e+08	0	-27.525	1	1	38.8694	0	-38.8694	0	0	0	0	1	0	0	0	yes	NA	NA	NA	NA	NA	NA	NA	NA	28754944	28754998	NA	NA	NA	NA	NA	NA	3807	28742081	28755597
NM_148416	CUFF.10205	WT	KO	chr16	28741870	28756059	14190	+	4.96872e+08	3.5648e+08	-0.479053	1	1	0	0	0	1	1	0	0	0	0	0	0	0	1	1	0	0	yes	NA	NA	NA	NA	NA	NA	NA	NA	28754944	28754998	28755550	28755573	NA	NA	NA	NA	3784	28742081	28755620
NM_001145795	CUFF.10207	WT	KO	chr16	28782579	28793035	10457	+	2.23639e+08	2.56858e+08	0.199797	1	1	0	0	0	1	1	0	0	0	1	0	0	0	1	1	0	0	yes	28791992	28792091	NA	NA	NA	NA	NA	NA	28791527	28791580	28782815	28784834	NA	NA	NA	NA	2936	28784916	28792640
NM_001145796	CUFF.10207	WT	KO	chr16	28782579	28793035	10457	+	2.23639e+08	2.56858e+08	0.199797	1	1	5.99395e+07	7.50114e+07	0.323604	1	1	26.8019	29.2035	2.4016	0	0	0	0	1	1	0	0	yes	NA	NA	NA	NA	NA	NA	NA	NA	28791527	28791580	28782815	28784834	NA	NA	NA	NA	3036	28784916	28792285
NM_001145797	CUFF.10207	WT	KO	chr16	28782579	28793035	10457	+	2.23639e+08	2.56858e+08	0.199797	1	1	1.09188e+08	1.15096e+08	0.0760204	1	1	48.8232	44.809	-4.0142	0	0	0	0	0	1	0	0	yes	NA	NA	NA	NA	NA	NA	NA	NA	NA	NA	28782815	28784834	NA	NA	NA	NA	3089	28784916	28792268
NM_015503	CUFF.10207	WT	KO	chr16	28782815	28793035	10221	+	2.23639e+08	2.56858e+08	0.199797	1	1	5.45119e+07	6.67509e+07	0.292217	1	1	24.3749	25.9875	1.6126	0	0	0	0	1	0	1	0	yes	NA	NA	NA	NA	NA	NA	NA	NA	28791527	28791580	NA	NA	28782579	28782767	NA	NA	4866	28784916	28792285
NM_005115	CUFF.10209	WT	KO	chr16	29739216	29766861	27646	+	6.2029e+08	5.60788e+08	-0.145489	1	1	4.51599e+08	3.68934e+08	-0.291682	1	1	72.8045	65.7885	-7.016	0	0	0	0	1	0	1	0	yes	NA	NA	NA	NA	NA	NA	NA	NA	29739332	29741317	NA	NA	29735029;29736032;29738377	29735829;29736114;29739216	NA	NA	2884	29749371	29766809
NM_024516	CUFF.10209	WT	KO	chr16	29735029	29741317	6289	+	6.2029e+08	5.60788e+08	-0.145489	1	1	1.68691e+08	1.91854e+08	0.185625	1	1	27.1955	34.2115	7.016	0	0	0	0	0	0	0	1	yes	NA	NA	NA	NA	NA	NA	NA	NA	NA	NA	NA	NA	NA	NA	29749337;29749700;29752555;29752757;29754526;29755544;29759000;29760418;29760737;29763315;29764685;29764980;29766019;29766584	29749496;29749895;29752678;29752888;29754620;29755780;29759281;29760662;29760934;29763701;29764801;29765106;29766207;29766861	3825	29735347	29738574
NM_006319	CUFF.10211	WT	KO	chr16	29777179	29782079	4901	-	2.40709e+08	3.54158e+08	0.557105	1	1	2.40709e+08	3.54158e+08	0.557105	1	1	NA	NA	NA	NA	NA	NA	NA	NA	NA	NA	NA	no	NA	NA	NA	NA	NA	NA	NA	NA	NA	NA	NA	NA	NA	NA	NA	NA	1874	29781849	29778484
NM_178863	CUFF.10217	WT	KO	chr16	29825158	29845046	19889	-	7.05365e+07	9.81466e+07	0.476569	1	1	7.05365e+07	9.81466e+07	0.476569	1	1	NA	NA	NA	NA	NA	NA	NA	NA	NA	NA	NA	no	NA	NA	NA	NA	NA	NA	NA	NA	NA	NA	NA	NA	NA	NA	NA	NA	1717	29844855	29845282
NM_000098	CUFF.1022	WT	KO	chr1	53434689	53452457	17769	+	7.68878e+07	9.65472e+07	0.32848	1	1	7.68878e+07	9.65472e+07	0.32848	1	1	NA	NA	NA	NA	NA	NA	NA	NA	NA	NA	NA	no	NA	NA	NA	NA	NA	NA	NA	NA	NA	NA	NA	NA	NA	NA	NA	NA	3094	53435203	53451853
NM_017887	CUFF.1023	WT	KO	chr1	53452360	53458877	6518	-	2.14295e+08	1.90463e+08	-0.170084	1	1	2.14295e+08	1.90463e+08	-0.170084	1	1	NA	NA	NA	NA	NA	NA	NA	NA	NA	NA	NA	no	NA	NA	NA	NA	NA	NA	NA	NA	NA	NA	NA	NA	NA	NA	NA	NA	1084	53458835	53458954
NM_001083613	CUFF.10232	WT	KO	chr16	29880852	29891874	11023	+	2.7049e+08	3.57811e+08	0.403624	1	1	1.13161e+08	1.45998e+08	0.367572	1	1	41.8356	40.8031	-1.0325	0	0	0	0	0	0	0	0	yes	NA	NA	NA	NA	NA	NA	NA	NA	NA	NA	NA	NA	NA	NA	NA	NA	999	29881965	29890365
NM_194280	CUFF.10232	WT	KO	chr16	29880852	29891874	11023	+	2.7049e+08	3.57811e+08	0.403624	1	1	1.57329e+08	2.11813e+08	0.429009	1	1	58.1644	59.1969	1.0325	0	0	0	0	0	1	0	0	yes	NA	NA	NA	NA	NA	NA	NA	NA	NA	NA	29881929	29881932	NA	NA	NA	NA	996	29881965	29890365
NM_001142451	CUFF.10235	WT	KO	chr16	28893597	28903370	9774	+	2.1067e+08	1.79147e+08	-0.233844	1	1	3.40431e+07	0	-25.0209	1	1	16.1594	0	-16.1594	1	0	0	0	0	0	0	0	yes	28900723	28900878	NA	NA	NA	NA	NA	NA	NA	NA	NA	NA	NA	NA	NA	NA	2057	28893973	28903119
NM_032038	CUFF.10235	WT	KO	chr16	28893597	28903370	9774	+	2.1067e+08	1.79147e+08	-0.233844	1	1	1.76627e+08	1.79147e+08	0.0204361	1	1	83.8406	100	16.1594	0	0	0	0	0	0	0	0	yes	NA	NA	NA	NA	NA	NA	NA	NA	NA	NA	NA	NA	NA	NA	NA	NA	2213	28893973	28903119
NR_046290	CUFF.10238	WT	KO	chr16	28797779	28798743	965	-	0	0	0	1	1	0	0	0	1	1	NA	NA	NA	NA	NA	NA	NA	NA	NA	NA	NA	no	NA	NA	NA	NA	NA	NA	NA	NA	NA	NA	NA	NA	NA	NA	NA	NA	528	-1	NA
NM_001007099	CUFF.1024	WT	KO	chr1	53253198	53289877	36680	+	5.20171e+08	6.96007e+08	0.420117	1	1	4.72055e+08	5.37691e+08	0.187825	1	1	90.75	77.2537	-13.4963	0	0	0	0	0	0	1	0	yes	NA	NA	NA	NA	NA	NA	NA	NA	NA	NA	NA	NA	53165489;53180056;53186269;53189015;53193000;53199763;53213029;53214943;53216477;53218656;53226289;53253150	53165725;53180113;53186340;53189146;53193064;53199889;53213092;53215029;53216627;53218803;53226396;53253198	NA	NA	1428	53253280	53288962
NM_001007100	CUFF.1024	WT	KO	chr1	53253198	53289877	36680	+	5.20171e+08	6.96007e+08	0.420117	1	1	0	0	0	1	1	0	0	0	0	0	0	0	0	1	1	0	yes	NA	NA	NA	NA	NA	NA	NA	NA	NA	NA	53266229	53266238	53165489;53180056;53186269;53189015;53193000;53199763;53213029;53214943;53216477;53218656;53226289;53253150	53165725;53180113;53186340;53189146;53193064;53199889;53213092;53215029;53216627;53218803;53226396;53253198	NA	NA	1419	53253280	53288962
NM_001193600	CUFF.1024	WT	KO	chr1	53165489	53289877	124389	+	5.20171e+08	6.96007e+08	0.420117	1	1	0	0	0	1	1	0	0	0	1	0	0	0	0	0	0	0	yes	53189015	53189146	NA	NA	NA	NA	NA	NA	NA	NA	NA	NA	NA	NA	NA	NA	2593	53165530	53288962
NM_002979	CUFF.1024	WT	KO	chr1	53165489	53289877	124389	+	5.20171e+08	6.96007e+08	0.420117	1	1	4.8116e+07	1.58316e+08	1.71821	1	1	9.25	22.7463	13.4963	0	0	0	0	0	0	0	0	yes	NA	NA	NA	NA	NA	NA	NA	NA	NA	NA	NA	NA	NA	NA	NA	NA	2725	53165530	53288962
NM_001243332	CUFF.10244	WT	KO	chr16	29789981	29818086	28106	-	1.13161e+08	1.08966e+08	-0.0544932	1	1	5.69588e+07	4.55117e+07	-0.323682	1	1	50.3344	41.7668	-8.5676	0	0	0	0	0	0	0	0	yes	NA	NA	NA	NA	NA	NA	NA	NA	NA	NA	NA	NA	NA	NA	NA	NA	3557	29817841	29818115
NM_001243333	CUFF.10244	WT	KO	chr16	29789981	29818086	28106	-	1.13161e+08	1.08966e+08	-0.0544932	1	1	0	0	0	1	1	0	0	0	1	0	0	0	0	0	0	0	yes	29816675	29816806	NA	NA	NA	NA	NA	NA	NA	NA	NA	NA	NA	NA	NA	NA	3425	29817841	29818115
NM_201575	CUFF.10244	WT	KO	chr16	29789981	29818086	28106	-	1.13161e+08	1.08966e+08	-0.0544932	1	1	5.6202e+07	6.34546e+07	0.175103	1	1	49.6656	58.2332	8.5676	1	0	0	0	0	0	0	0	yes	29791527	29791565	NA	NA	NA	NA	NA	NA	NA	NA	NA	NA	NA	NA	NA	NA	3518	29817841	29818115
NM_003586	CUFF.10245	WT	KO	chr16	29924336	29929902	5567	-	8.37193e+07	1.48809e+07	-2.4921	1	1	4.9781e+07	0	-25.5691	1	1	59.4617	0	-59.4617	0	0	0	0	0	1	0	1	yes	NA	NA	NA	NA	NA	NA	NA	NA	NA	NA	29929057	29929718	NA	NA	29919403	29924336	2066	29929044	29930047
NM_173618	CUFF.10246	WT	KO	chr16	29915032	29924613	9582	+	4.67819e+08	5.35239e+08	0.194232	1	1	4.67819e+08	5.35239e+08	0.194232	1	1	NA	NA	NA	NA	NA	NA	NA	NA	NA	NA	NA	no	NA	NA	NA	NA	NA	NA	NA	NA	NA	NA	NA	NA	NA	NA	NA	NA	1185	29915060	29924262
NM_001040056	CUFF.10251	WT	KO	chr16	30032927	30042131	9205	-	3.04264e+08	2.93362e+08	-0.0526379	1	1	0	0	0	1	1	0	0	0	1	0	0	1	0	0	0	0	yes	30034417	30034467	NA	NA	NA	NA	30035612	30035716	NA	NA	NA	NA	NA	NA	NA	NA	1979	30042031	30040994
NM_002746	CUFF.10251	WT	KO	chr16	30032927	30042131	9205	-	3.04264e+08	2.93362e+08	-0.0526379	1	1	2.52683e+08	2.00545e+08	-0.333401	1	1	83.0473	68.3608	-14.6865	1	0	0	0	0	0	0	0	yes	30034417	30034467	NA	NA	NA	NA	NA	NA	NA	NA	NA	NA	NA	NA	NA	NA	1876	30042031	30040950
NM_002720	CUFF.10254	WT	KO	chr16	29994885	30004196	9312	+	6.58804e+08	7.93345e+08	0.268098	1	1	6.58804e+08	7.93345e+08	0.268098	1	1	NA	NA	NA	NA	NA	NA	NA	NA	NA	NA	NA	no	NA	NA	NA	NA	NA	NA	NA	NA	NA	NA	NA	NA	NA	NA	NA	NA	1331	29995199	30003882
NM_004783	CUFF.10262	WT	KO	chr16	29892689	29911083	18395	+	1.54352e+08	1.97542e+08	0.355936	1	1	1.54352e+08	1.97542e+08	0.355936	1	1	100	100	0	0	0	0	0	1	0	0	0	yes	NA	NA	NA	NA	NA	NA	NA	NA	29905326	29907227	NA	NA	NA	NA	NA	NA	4660	29896594	29910388
NM_016151	CUFF.10262	WT	KO	chr16	29892689	29907227	14539	+	1.54352e+08	1.97542e+08	0.355936	1	1	0	0	0	1	1	0	0	0	0	0	0	0	0	0	0	1	yes	NA	NA	NA	NA	NA	NA	NA	NA	NA	NA	NA	NA	NA	NA	29908415;29909606;29909869	29908627;29909788;29911083	4950	29896594	29906800
NM_001243646	CUFF.10264	WT	KO	chr16	30269588	30273756	4169	-	2.88085e+08	3.38174e+08	0.231271	1	1	0	0	0	1	1	0	0	0	0	0	0	0	0	0	1	0	yes	NA	NA	NA	NA	NA	NA	NA	NA	NA	NA	NA	NA	30274034	30274183	NA	NA	3498	30273503	30273866
NM_006110	CUFF.10264	WT	KO	chr16	30269588	30274183	4596	-	2.88085e+08	3.38174e+08	0.231271	1	1	2.88085e+08	3.38174e+08	0.231271	1	1	100	100	0	0	0	0	0	0	1	0	0	yes	NA	NA	NA	NA	NA	NA	NA	NA	NA	NA	30273529	30273756	NA	NA	NA	NA	3421	30273503	30274293
NM_015527	CUFF.10266	WT	KO	chr16	30275923	30289023	13101	-	1.9004e+08	2.68436e+08	0.498274	1	1	1.9004e+08	2.68436e+08	0.498274	1	1	NA	NA	NA	NA	NA	NA	NA	NA	NA	NA	NA	no	NA	NA	NA	NA	NA	NA	NA	NA	NA	NA	NA	NA	NA	NA	NA	NA	3288	30289005	30289652
NM_018087	CUFF.1027	WT	KO	chr1	54003722	54076813	73092	-	4.02555e+08	5.34847e+08	0.409942	1	1	3.00023e+08	5.34847e+08	0.834056	1	1	74.5296	100	25.4704	0	0	0	0	0	0	0	0	yes	NA	NA	NA	NA	NA	NA	NA	NA	NA	NA	NA	NA	NA	NA	NA	NA	4825	54076522	54076876
NR_033142	CUFF.1027	WT	KO	chr1	54003722	54076813	73092	-	4.02555e+08	5.34847e+08	0.409942	1	1	1.02532e+08	0	-26.6115	1	1	25.4704	0	-25.4704	1	0	0	0	0	0	0	0	yes	54073761	54073881	NA	NA	NA	NA	NA	NA	NA	NA	NA	NA	NA	NA	NA	NA	4704	54076522	54010782
NM_023931	CUFF.10272	WT	KO	chr16	30450280	30453695	3416	-	9.90238e+06	9.07662e+06	-0.12562	1	1	9.90238e+06	9.07662e+06	-0.12562	1	1	NA	NA	NA	NA	NA	NA	NA	NA	NA	NA	NA	no	NA	NA	NA	NA	NA	NA	NA	NA	NA	NA	NA	NA	NA	NA	NA	NA	2371	30453501	30453787
NM_024096	CUFF.10279	WT	KO	chr16	30342520	30348874	6355	-	8.47295e+08	1.25116e+09	0.562335	1	1	8.47295e+08	1.25116e+09	0.562335	1	1	NA	NA	NA	NA	NA	NA	NA	NA	NA	NA	NA	no	NA	NA	NA	NA	NA	NA	NA	NA	NA	NA	NA	NA	NA	NA	NA	NA	1120	30348802	30349174
NM_001105079	CUFF.10283	WT	KO	chr16	30583279	30589632	6354	+	2.17575e+08	8.62023e+07	-1.33571	1	1	2.17575e+08	8.62023e+07	-1.33571	1	1	NA	NA	NA	NA	NA	NA	NA	NA	NA	NA	NA	no	NA	NA	NA	NA	NA	NA	NA	NA	NA	NA	NA	NA	NA	NA	NA	NA	2811	30585761	30588465
NM_001080417	CUFF.10285	WT	KO	chr16	30697271	30706024	8754	-	8.61645e+07	8.42014e+07	-0.0332494	1	1	8.61645e+07	8.42014e+07	-0.0332494	1	1	NA	NA	NA	NA	NA	NA	NA	NA	NA	NA	NA	no	NA	NA	NA	NA	NA	NA	NA	NA	NA	NA	NA	NA	NA	NA	NA	NA	6087	30705990	30708560
NM_004765	CUFF.10292	WT	KO	chr16	30806617	30812900	6284	-	4.15536e+08	5.20962e+08	0.326203	1	1	4.15536e+08	5.20962e+08	0.326203	1	1	NA	NA	NA	NA	NA	NA	NA	NA	NA	NA	NA	no	NA	NA	NA	NA	NA	NA	NA	NA	NA	NA	NA	NA	NA	NA	NA	NA	858	30812766	30813025
NM_014712	CUFF.10293	WT	KO	chr16	30876116	30903482	27367	+	2.27311e+07	1.14162e+08	2.32835	1	1	2.27311e+07	1.14162e+08	2.32835	1	1	NA	NA	NA	NA	NA	NA	NA	NA	NA	NA	NA	no	NA	NA	NA	NA	NA	NA	NA	NA	NA	NA	NA	NA	NA	NA	NA	NA	6447	30877553	30902843
NM_025193	CUFF.10294	WT	KO	chr16	30904020	30907974	3955	+	3.89795e+07	6.35452e+07	0.705068	1	1	3.89795e+07	6.35452e+07	0.705068	1	1	NA	NA	NA	NA	NA	NA	NA	NA	NA	NA	NA	no	NA	NA	NA	NA	NA	NA	NA	NA	NA	NA	NA	NA	NA	NA	NA	NA	2185	30904480	30907003
NR_024348	CUFF.10296	WT	KO	chr16	30838141	30842091	3951	-	0	0	0	1	1	0	0	0	1	1	NA	NA	NA	NA	NA	NA	NA	NA	NA	NA	NA	no	NA	NA	NA	NA	NA	NA	NA	NA	NA	NA	NA	NA	NA	NA	NA	NA	3951	-1	NA
NM_001272095	CUFF.10298	WT	KO	chr16	30952313	30958989	6677	+	5.62863e+07	7.34113e+07	0.383219	1	1	5.62863e+07	7.34113e+07	0.383219	1	1	NA	NA	NA	NA	NA	NA	NA	NA	NA	NA	NA	no	NA	NA	NA	NA	NA	NA	NA	NA	NA	NA	NA	NA	NA	NA	NA	NA	1616	30952342	30952382
NM_016126	CUFF.1030	WT	KO	chr1	54159822	54183876	24055	-	5.1083e+08	6.20939e+08	0.281607	1	1	5.1083e+08	6.20939e+08	0.281607	1	1	NA	NA	NA	NA	NA	NA	NA	NA	NA	NA	NA	no	NA	NA	NA	NA	NA	NA	NA	NA	NA	NA	NA	NA	NA	NA	NA	NA	601	54178343	54183992
NM_001122957	CUFF.10300	WT	KO	chr16	31027116	31031613	4498	+	2.64981e+08	2.47888e+08	-0.0962001	1	1	7.07175e+07	4.95065e+07	-0.514447	1	1	26.6878	19.9713	-6.7165	0	0	0	1	0	0	0	0	yes	NA	NA	NA	NA	NA	NA	31030849	31030943	NA	NA	NA	NA	NA	NA	NA	NA	2221	31028045	31030851
NM_001271926	CUFF.10300	WT	KO	chr16	31027116	31031613	4498	+	2.64981e+08	2.47888e+08	-0.0962001	1	1	0	0	0	1	1	0	0	0	1	0	0	1	0	0	0	0	yes	31030122	31030211	NA	NA	NA	NA	31030849	31030943	NA	NA	NA	NA	NA	NA	NA	NA	2131	31028045	31030851
NM_005881	CUFF.10300	WT	KO	chr16	31027116	31031613	4498	+	2.64981e+08	2.47888e+08	-0.0962001	1	1	1.94263e+08	1.98381e+08	0.0302627	1	1	73.3122	80.0287	6.7165	0	0	0	0	0	0	0	0	yes	NA	NA	NA	NA	NA	NA	NA	NA	NA	NA	NA	NA	NA	NA	NA	NA	2128	31028045	31031085
NM_032188	CUFF.10301	WT	KO	chr16	31036486	31050215	13730	+	2.0673e+08	2.54374e+08	0.299199	1	1	2.0673e+08	2.305e+08	0.157018	1	1	100	90.6148	-9.3852	0	0	0	0	0	0	0	0	yes	NA	NA	NA	NA	NA	NA	NA	NA	NA	NA	NA	NA	NA	NA	NA	NA	1529	31036503	31050079
NM_182958	CUFF.10301	WT	KO	chr16	31036486	31050215	13730	+	2.0673e+08	2.54374e+08	0.299199	1	1	0	2.38735e+07	24.5089	1	1	0	9.3852	9.3852	0	0	0	1	0	0	0	0	yes	NA	NA	NA	NA	NA	NA	31049722	31050017	NA	NA	NA	NA	NA	NA	NA	NA	1823	31036503	31049812
NM_014699	CUFF.10308	WT	KO	chr16	30993244	31002334	9091	+	2.35821e+07	3.39549e+07	0.52593	1	1	2.35821e+07	3.39549e+07	0.52593	1	1	NA	NA	NA	NA	NA	NA	NA	NA	NA	NA	NA	no	NA	NA	NA	NA	NA	NA	NA	NA	NA	NA	NA	NA	NA	NA	NA	NA	6208	30995146	31001912
NM_001256409	CUFF.1031	WT	KO	chr1	54184587	54206429	21843	+	3.71752e+08	4.44155e+08	0.25672	1	1	1.99887e+08	2.53473e+08	0.342642	1	1	53.769	57.0686	3.2996	0	0	0	0	0	0	0	0	yes	NA	NA	NA	NA	NA	NA	NA	NA	NA	NA	NA	NA	NA	NA	NA	NA	1788	54190260	54206198
NM_052940	CUFF.1031	WT	KO	chr1	54184587	54206429	21843	+	3.71752e+08	4.44155e+08	0.25672	1	1	1.71865e+08	1.90682e+08	0.149892	1	1	46.231	42.9314	-3.2996	1	0	0	0	0	0	0	0	yes	54186049	54186082	NA	NA	NA	NA	NA	NA	NA	NA	NA	NA	NA	NA	NA	NA	1754	54190260	54206198
NM_024006	CUFF.10311	WT	KO	chr16	31009676	31013777	4102	-	3.14955e+08	4.74552e+08	0.591424	1	1	3.14955e+08	4.74552e+08	0.591424	1	1	100	100	0	0	0	0	0	0	0	0	0	yes	NA	NA	NA	NA	NA	NA	NA	NA	NA	NA	NA	NA	NA	NA	NA	NA	998	31013551	31013985
NM_206824	CUFF.10311	WT	KO	chr16	31009676	31013777	4102	-	3.14955e+08	4.74552e+08	0.591424	1	1	0	0	0	1	1	0	0	0	1	0	0	0	0	0	0	0	yes	31012134	31012243	NA	NA	NA	NA	NA	NA	NA	NA	NA	NA	NA	NA	NA	NA	888	31013551	31013882
NM_001008274	CUFF.10313	WT	KO	chr16	31132843	31144011	11169	+	0	0	0	1	1	0	0	0	1	1	NA	NA	NA	NA	NA	NA	NA	NA	NA	NA	NA	no	NA	NA	NA	NA	NA	NA	NA	NA	NA	NA	NA	NA	NA	NA	NA	NA	2152	31133560	31143575
NM_001105247	CUFF.10325	WT	KO	chr16	31377818	31385989	8172	+	4.97763e+07	5.58306e+07	0.165595	1	1	4.97763e+07	5.58306e+07	0.165595	1	1	100	100	0	0	0	0	0	0	0	0	0	yes	NA	NA	NA	NA	NA	NA	NA	NA	NA	NA	NA	NA	NA	NA	NA	NA	3615	31378346	31385709
NM_024742	CUFF.10325	WT	KO	chr16	31377818	31385989	8172	+	4.97763e+07	5.58306e+07	0.165595	1	1	0	0	0	1	1	0	0	0	0	0	0	1	0	0	0	0	yes	NA	NA	NA	NA	NA	NA	31383709;31384804	31384672;31384901	NA	NA	NA	NA	NA	NA	NA	NA	4673	31378346	31384021
NM_001042454	CUFF.10326	WT	KO	chr16	31390977	31396782	5806	+	5.88998e+07	5.85964e+07	-0.00745142	1	1	3.88725e+07	4.83482e+07	0.31471	1	1	65.9978	82.5105	16.5127	0	0	0	0	0	0	0	0	yes	NA	NA	NA	NA	NA	NA	NA	NA	NA	NA	NA	NA	NA	NA	NA	NA	1804	31391010	31396396
NM_000034	CUFF.10327	WT	KO	chr16	29971912	29989242	17331	+	5.22981e+09	5.91047e+09	0.176512	1	1	0	0	0	1	1	0	0	0	0	0	1	0	0	1	0	0	yes	NA	NA	NA	NA	29984495;29985707	29984749;29985860	NA	NA	NA	NA	29983101	29983246	NA	NA	NA	NA	2390	29986076	29989032
NM_001243177	CUFF.10327	WT	KO	chr16	29984495	29989242	4748	+	5.22981e+09	5.91047e+09	0.176512	1	1	0	0	0	1	1	0	0	0	0	0	0	0	0	0	1	0	yes	NA	NA	NA	NA	NA	NA	NA	NA	NA	NA	NA	NA	29971912;29972286;29973606;29973994;29982551;29983101	29972039;29972321;29973749;29974149;29983070;29983327	NA	NA	1733	29985719	29989032
NM_184041	CUFF.10327	WT	KO	chr16	29984495	29989242	4748	+	5.22981e+09	5.91047e+09	0.176512	1	1	4.03139e+09	4.54202e+09	0.172058	1	1	77.0847	76.8471	-0.2376	1	0	0	0	0	0	1	0	yes	29985707	29985860	NA	NA	NA	NA	NA	NA	NA	NA	NA	NA	29971912;29972286;29973606;29973994;29982551;29983101	29972039;29972321;29973749;29974149;29983070;29983327	NA	NA	1579	29986076	29989032
NM_184043	CUFF.10327	WT	KO	chr16	29983101	29989242	6142	+	5.22981e+09	5.91047e+09	0.176512	1	1	1.19843e+09	1.36844e+09	0.191394	1	1	22.9153	23.1529	0.2376	0	0	1	0	0	0	1	0	yes	NA	NA	NA	NA	29984495;29985707	29984749;29985860	NA	NA	NA	NA	NA	NA	29971912;29972286;29973606;29973994;29982551	29972039;29972321;29973749;29974149;29983070	NA	NA	1551	29986076	29989032
NM_022744	CUFF.10330	WT	KO	chr16	31408314	31427207	18894	-	1.6585e+08	1.98787e+08	0.261346	1	1	1.6585e+08	1.98787e+08	0.261346	1	1	NA	NA	NA	NA	NA	NA	NA	NA	NA	NA	NA	no	NA	NA	NA	NA	NA	NA	NA	NA	NA	NA	NA	NA	NA	NA	NA	NA	2762	31427195	31427304
NM_003414	CUFF.10343	WT	KO	chr16	31792580	31836130	43551	+	6.60157e+07	8.13553e+07	0.301428	1	1	6.60157e+07	8.13553e+07	0.301428	1	1	NA	NA	NA	NA	NA	NA	NA	NA	NA	NA	NA	no	NA	NA	NA	NA	NA	NA	NA	NA	NA	NA	NA	NA	NA	NA	NA	NA	3268	31792788	31835301
NM_024745	CUFF.10352	WT	KO	chr16	45171969	45212812	40844	-	2.24125e+08	2.58453e+08	0.205602	1	1	2.24125e+08	2.58453e+08	0.205602	1	1	NA	NA	NA	NA	NA	NA	NA	NA	NA	NA	NA	no	NA	NA	NA	NA	NA	NA	NA	NA	NA	NA	NA	NA	NA	NA	NA	NA	3232	45212772	45213137
NM_014321	CUFF.10353	WT	KO	chr16	45281059	45289807	8749	+	2.74342e+08	3.91208e+08	0.511961	1	1	2.74342e+08	3.91208e+08	0.511961	1	1	NA	NA	NA	NA	NA	NA	NA	NA	NA	NA	NA	no	NA	NA	NA	NA	NA	NA	NA	NA	NA	NA	NA	NA	NA	NA	NA	NA	1628	45281118	45288996
NM_001001436	CUFF.10357	WT	KO	chr16	45393460	45422575	29116	-	8.1567e+07	1.07396e+08	0.396878	1	1	8.1567e+07	1.07396e+08	0.396878	1	1	NA	NA	NA	NA	NA	NA	NA	NA	NA	NA	NA	no	NA	NA	NA	NA	NA	NA	NA	NA	NA	NA	NA	NA	NA	NA	NA	NA	1383	45422562	45422693
NM_018206	CUFF.10358	WT	KO	chr16	45251090	45280645	29556	-	5.87344e+08	6.26153e+08	0.0923086	1	1	5.03622e+08	6.08588e+08	0.273125	1	1	85.7455	97.1947	11.4492	0	0	0	0	0	1	0	1	yes	NA	NA	NA	NA	NA	NA	NA	NA	NA	NA	45272913	45272933	NA	NA	45248431	45251090	3285	45280546	45280824
NM_004872	CUFF.1036	WT	KO	chr1	54269937	54291699	21763	-	3.72216e+08	5.53669e+08	0.572883	1	1	3.72216e+08	5.53669e+08	0.572883	1	1	NA	NA	NA	NA	NA	NA	NA	NA	NA	NA	NA	no	NA	NA	NA	NA	NA	NA	NA	NA	NA	NA	NA	NA	NA	NA	NA	NA	1696	54291449	54291854
NM_005880	CUFF.10360	WT	KO	chr16	45546775	45565126	18352	-	4.45518e+08	5.6931e+08	0.353731	1	1	4.45518e+08	5.6931e+08	0.353731	1	1	NA	NA	NA	NA	NA	NA	NA	NA	NA	NA	NA	no	NA	NA	NA	NA	NA	NA	NA	NA	NA	NA	NA	NA	NA	NA	NA	NA	3048	45564984	45565317
NM_030790	CUFF.10362	WT	KO	chr16	45746799	46052516	305718	-	3.7563e+08	2.96773e+08	-0.339953	1	1	3.7563e+08	2.96773e+08	-0.339953	1	1	NA	NA	NA	NA	NA	NA	NA	NA	NA	NA	NA	no	NA	NA	NA	NA	NA	NA	NA	NA	NA	NA	NA	NA	NA	NA	NA	NA	2230	46052457	46052575
NM_153029	CUFF.10369	WT	KO	chr16	47130138	47201621	71484	-	2.87725e+07	2.00587e+07	-0.520464	1	1	2.87725e+07	2.00587e+07	-0.520464	1	1	NA	NA	NA	NA	NA	NA	NA	NA	NA	NA	NA	no	NA	NA	NA	NA	NA	NA	NA	NA	NA	NA	NA	NA	NA	NA	NA	NA	7106	47201525	47201978
NM_153035	CUFF.1037	WT	KO	chr1	54291862	54338004	46143	+	3.65432e+07	4.32099e+07	0.241758	1	1	3.65432e+07	4.32099e+07	0.241758	1	1	NA	NA	NA	NA	NA	NA	NA	NA	NA	NA	NA	no	NA	NA	NA	NA	NA	NA	NA	NA	NA	NA	NA	NA	NA	NA	NA	NA	4097	54292683	54334732
NM_031490	CUFF.10373	WT	KO	chr16	46835712	46944908	109197	+	7.65178e+07	1.59562e+08	1.06025	1	1	7.65178e+07	1.59562e+08	1.06025	1	1	NA	NA	NA	NA	NA	NA	NA	NA	NA	NA	NA	no	NA	NA	NA	NA	NA	NA	NA	NA	NA	NA	NA	NA	NA	NA	NA	NA	4342	46835800	46943212
NM_003031	CUFF.10374	WT	KO	chr16	46951955	46976730	24776	-	1.20676e+08	1.40023e+08	0.214527	1	1	1.20676e+08	1.40023e+08	0.214527	1	1	NA	NA	NA	NA	NA	NA	NA	NA	NA	NA	NA	no	NA	NA	NA	NA	NA	NA	NA	NA	NA	NA	NA	NA	NA	NA	NA	NA	2003	46976715	46977580
NM_182922	CUFF.10381	WT	KO	chr16	48657382	48696876	39495	+	1.05935e+08	6.21361e+07	-0.769676	1	1	2.10465e+07	4.92802e+07	1.22743	1	1	19.8673	79.31	59.4427	0	0	0	0	0	0	1	1	yes	NA	NA	NA	NA	NA	NA	NA	NA	NA	NA	NA	NA	48657371	48657382	48696876	48697798	2608	48657543	48696471
NM_001114	CUFF.10394	WT	KO	chr16	48879324	48909544	30221	+	6.77077e+07	8.3763e+07	0.306994	1	1	6.77077e+07	8.3763e+07	0.306994	1	1	NA	NA	NA	NA	NA	NA	NA	NA	NA	NA	NA	no	NA	NA	NA	NA	NA	NA	NA	NA	NA	NA	NA	NA	NA	NA	NA	NA	6138	48879591	48906915
NM_005611	CUFF.10403	WT	KO	chr16	52025852	52083061	57210	+	5.88808e+07	1.02737e+08	0.803081	1	1	5.88808e+07	1.02737e+08	0.803081	1	1	NA	NA	NA	NA	NA	NA	NA	NA	NA	NA	NA	no	NA	NA	NA	NA	NA	NA	NA	NA	NA	NA	NA	NA	NA	NA	NA	NA	4886	52025969	52081711
NR_034105	CUFF.10405	WT	KO	chr16	53510278	53520602	10325	-	4.92146e+07	4.70213e+07	-0.0657714	1	1	8.89751e+06	0	-23.085	1	1	18.079	0	-18.079	0	0	0	0	1	0	0	0	yes	NA	NA	NA	NA	NA	NA	NA	NA	53519907	53520183	NA	NA	NA	NA	NA	NA	1057	-1	NA
NR_034106	CUFF.10405	WT	KO	chr16	53510279	53520191	9913	-	4.92146e+07	4.70213e+07	-0.0657714	1	1	4.03171e+07	4.70213e+07	0.221923	1	1	81.921	100	18.079	0	0	0	0	0	0	1	1	yes	NA	NA	NA	NA	NA	NA	NA	NA	NA	NA	NA	NA	53520191	53520602	53510278	53510279	921	-1	NA
NM_017839	CUFF.10408	WT	KO	chr16	54100414	54178083	77670	+	3.36229e+07	6.04756e+07	0.846906	1	1	3.36229e+07	6.04756e+07	0.846906	1	1	NA	NA	NA	NA	NA	NA	NA	NA	NA	NA	NA	no	NA	NA	NA	NA	NA	NA	NA	NA	NA	NA	NA	NA	NA	NA	NA	NA	5388	54100594	54174509
NM_001080432	CUFF.10411	WT	KO	chr16	52295376	52705880	410505	+	1.23557e+08	1.30758e+08	0.0817177	1	1	1.23557e+08	1.30758e+08	0.0817177	1	1	NA	NA	NA	NA	NA	NA	NA	NA	NA	NA	NA	no	NA	NA	NA	NA	NA	NA	NA	NA	NA	NA	NA	NA	NA	NA	NA	NA	4292	52295597	52703326
NM_007006	CUFF.10412	WT	KO	chr16	55020549	55042762	22214	-	6.27294e+08	8.37385e+08	0.416751	1	1	6.27294e+08	8.37385e+08	0.416751	1	1	NA	NA	NA	NA	NA	NA	NA	NA	NA	NA	NA	no	NA	NA	NA	NA	NA	NA	NA	NA	NA	NA	NA	NA	NA	NA	NA	NA	4407	55042615	55042783
NM_002370	CUFF.1042	WT	KO	chr1	53465152	53476870	11719	-	5.38282e+08	6.87719e+08	0.353456	1	1	5.38282e+08	6.87719e+08	0.353456	1	1	NA	NA	NA	NA	NA	NA	NA	NA	NA	NA	NA	no	NA	NA	NA	NA	NA	NA	NA	NA	NA	NA	NA	NA	NA	NA	NA	NA	756	53476708	53476969
NM_031885	CUFF.10425	WT	KO	chr16	55075760	55111509	35750	-	1.47271e+08	1.8034e+08	0.29224	1	1	1.47271e+08	1.8034e+08	0.29224	1	1	NA	NA	NA	NA	NA	NA	NA	NA	NA	NA	NA	no	NA	NA	NA	NA	NA	NA	NA	NA	NA	NA	NA	NA	NA	NA	NA	NA	2814	55111275	55111615
NM_001010990	CUFF.10427	WT	KO	chr16	55523249	55535294	12046	+	3.248e+08	3.93741e+08	0.277695	1	1	0	0	0	1	1	0	0	0	1	0	0	0	0	0	0	0	yes	55526814	55526888	NA	NA	NA	NA	NA	NA	NA	NA	NA	NA	NA	NA	NA	NA	2101	55523657	55534701
NM_014685	CUFF.10427	WT	KO	chr16	55523503	55535294	11792	+	3.248e+08	3.93741e+08	0.277695	1	1	3.248e+08	3.93741e+08	0.277695	1	1	100	100	0	0	0	0	0	0	0	1	0	yes	NA	NA	NA	NA	NA	NA	NA	NA	NA	NA	NA	NA	55523249	55523503	NA	NA	1922	55523657	55534701
NM_152727	CUFF.10428	WT	KO	chr16	55683956	55739379	55424	+	2.4555e+08	2.98037e+08	0.279477	1	1	2.4555e+08	2.98037e+08	0.279477	1	1	NA	NA	NA	NA	NA	NA	NA	NA	NA	NA	NA	no	NA	NA	NA	NA	NA	NA	NA	NA	NA	NA	NA	NA	NA	NA	NA	NA	2238	55702155	55739069
NM_014669	CUFF.10430	WT	KO	chr16	55321518	55436362	114845	+	5.22733e+08	7.49666e+08	0.520174	1	1	2.76302e+08	7.07203e+08	1.35588	1	1	52.8572	94.3356	41.4784	1	0	0	0	0	0	1	0	yes	55433495	55433576	NA	NA	NA	NA	NA	NA	NA	NA	NA	NA	55321495	55321518	NA	NA	2921	55339660	55436020
NM_005886	CUFF.10434	WT	KO	chr16	56327161	56348663	21503	+	1.69104e+08	1.60519e+08	-0.0751615	1	1	1.69104e+08	1.60519e+08	-0.0751615	1	1	NA	NA	NA	NA	NA	NA	NA	NA	NA	NA	NA	no	NA	NA	NA	NA	NA	NA	NA	NA	NA	NA	NA	NA	NA	NA	NA	NA	2646	56328656	56348357
NM_133368	CUFF.10437	WT	KO	chr16	55777742	55830448	52707	+	1.22404e+08	8.86349e+07	-0.465699	1	1	1.22404e+08	8.86349e+07	-0.465699	1	1	NA	NA	NA	NA	NA	NA	NA	NA	NA	NA	NA	no	NA	NA	NA	NA	NA	NA	NA	NA	NA	NA	NA	NA	NA	NA	NA	NA	2069	55796071	55830386
NM_020807	CUFF.10439	WT	KO	chr16	56586074	56591263	5190	-	3.55411e+07	2.73763e+07	-0.376561	1	1	2.5559e+07	8.31576e+06	-1.61991	1	1	71.9139	30.3758	-41.5381	0	0	0	0	0	0	1	1	yes	NA	NA	NA	NA	NA	NA	NA	NA	NA	NA	NA	NA	56591806	56592006	56585840	56586074	4220	56589670	56593268
NM_001130100	CUFF.10440	WT	KO	chr16	56349630	56393940	44311	-	9.21253e+07	9.2207e+07	0.00127873	1	1	9.21253e+07	9.2207e+07	0.00127873	1	1	NA	NA	NA	NA	NA	NA	NA	NA	NA	NA	NA	no	NA	NA	NA	NA	NA	NA	NA	NA	NA	NA	NA	NA	NA	NA	NA	NA	3395	56389656	56389699
NM_020312	CUFF.10443	WT	KO	chr16	56038838	56052688	13851	+	3.47442e+08	4.36663e+08	0.329746	1	1	3.47442e+08	4.36663e+08	0.329746	1	1	NA	NA	NA	NA	NA	NA	NA	NA	NA	NA	NA	no	NA	NA	NA	NA	NA	NA	NA	NA	NA	NA	NA	NA	NA	NA	NA	NA	1689	56038918	56052035
NM_013242	CUFF.10449	WT	KO	chr16	56704998	56720797	15800	-	3.77291e+08	5.59486e+08	0.568423	1	1	3.77291e+08	5.59486e+08	0.568423	1	1	NA	NA	NA	NA	NA	NA	NA	NA	NA	NA	NA	no	NA	NA	NA	NA	NA	NA	NA	NA	NA	NA	NA	NA	NA	NA	NA	NA	1291	56720520	56720802
NM_001204911	CUFF.10450	WT	KO	chr16	56592778	56604975	12198	+	5.19024e+08	6.1983e+08	0.256073	1	1	5.07104e+07	6.12351e+07	0.272077	1	1	9.7703	9.8793	0.109	0	0	0	0	0	0	0	1	yes	NA	NA	NA	NA	NA	NA	NA	NA	NA	NA	NA	NA	NA	NA	56605678;56608739;56610377;56611546	56605731;56608844;56610460;56613028	3113	56592888	56602532
NM_024598	CUFF.10450	WT	KO	chr16	56592778	56613028	20251	+	5.19024e+08	6.1983e+08	0.256073	1	1	4.68313e+08	5.58595e+08	0.254329	1	1	90.2297	90.1207	-0.109	1	0	0	0	0	0	0	0	yes	56602423	56604975	NA	NA	NA	NA	NA	NA	NA	NA	NA	NA	NA	NA	NA	NA	2287	56592888	56611648
NM_032940	CUFF.10451	WT	KO	chr16	56054052	56063422	9371	+	7.37906e+08	9.22311e+08	0.321817	1	1	7.37906e+08	9.22311e+08	0.321817	1	1	NA	NA	NA	NA	NA	NA	NA	NA	NA	NA	NA	no	NA	NA	NA	NA	NA	NA	NA	NA	NA	NA	NA	NA	NA	NA	NA	NA	1804	56054137	56062530
NM_001126130	CUFF.10454	WT	KO	chr16	56983799	56997549	13751	+	1.56665e+08	2.05981e+08	0.394832	1	1	7.00503e+07	7.57255e+07	0.112389	1	1	44.7135	36.7633	-7.9502	1	0	0	0	0	0	0	0	yes	56994503	56994736	NA	NA	NA	NA	NA	NA	NA	NA	NA	NA	NA	NA	NA	NA	2040	56984006	56996132
NM_022770	CUFF.10454	WT	KO	chr16	56983799	56997549	13751	+	1.56665e+08	2.05981e+08	0.394832	1	1	8.66145e+07	1.30256e+08	0.588666	1	1	55.2865	63.2367	7.9502	0	0	0	0	0	0	0	0	yes	NA	NA	NA	NA	NA	NA	NA	NA	NA	NA	NA	NA	NA	NA	NA	NA	2274	56984006	56996132
NM_014157	CUFF.10455	WT	KO	chr16	56841341	56875235	33895	+	4.15942e+07	6.16018e+07	0.566592	1	1	4.15942e+07	6.16018e+07	0.566592	1	1	NA	NA	NA	NA	NA	NA	NA	NA	NA	NA	NA	no	NA	NA	NA	NA	NA	NA	NA	NA	NA	NA	NA	NA	NA	NA	NA	NA	5266	56841419	56871180
NM_001896	CUFF.10459	WT	KO	chr16	56749313	56789283	39971	-	1.22363e+08	1.61158e+08	0.397312	1	1	1.22363e+08	1.61158e+08	0.397312	1	1	NA	NA	NA	NA	NA	NA	NA	NA	NA	NA	NA	no	NA	NA	NA	NA	NA	NA	NA	NA	NA	NA	NA	NA	NA	NA	NA	NA	1658	56789141	56788325
NR_046242	CUFF.10465	WT	KO	chr16	64999928	65002304	2377	+	1.93725e+07	2.75551e+07	0.508312	1	1	1.93725e+07	2.75551e+07	0.508312	1	1	NA	NA	NA	NA	NA	NA	NA	NA	NA	NA	NA	no	NA	NA	NA	NA	NA	NA	NA	NA	NA	NA	NA	NA	NA	NA	NA	NA	912	-1	NA
NR_073520	CUFF.10467	WT	KO	chr16	65099407	65141816	42410	-	1.63249e+07	8.04006e+06	-1.0218	1	1	1.63249e+07	8.04006e+06	-1.0218	1	1	NA	NA	NA	NA	NA	NA	NA	NA	NA	NA	NA	no	NA	NA	NA	NA	NA	NA	NA	NA	NA	NA	NA	NA	NA	NA	NA	NA	6042	65141591	65104486
NM_001040138	CUFF.10468	WT	KO	chr16	65143967	65157691	13725	+	3.08997e+08	3.24779e+08	0.0718625	1	1	0	0	0	1	1	0	0	0	0	0	0	0	0	1	0	0	yes	NA	NA	NA	NA	NA	NA	NA	NA	NA	NA	65157290	65157487	NA	NA	NA	NA	691	65144119	65157493
NM_016951	CUFF.10468	WT	KO	chr16	65143967	65157691	13725	+	3.08997e+08	3.24779e+08	0.0718625	1	1	1.64033e+08	1.63776e+08	-0.00226336	1	1	53.0856	50.427	-2.6586	0	0	0	0	0	0	0	0	yes	NA	NA	NA	NA	NA	NA	NA	NA	NA	NA	NA	NA	NA	NA	NA	NA	888	65144119	65157413
NM_181640	CUFF.10468	WT	KO	chr16	65143967	65157691	13725	+	3.08997e+08	3.24779e+08	0.0718625	1	1	1.44964e+08	1.61003e+08	0.151388	1	1	46.9144	49.573	2.6586	1	0	0	0	0	0	0	0	yes	65149594	65149752	NA	NA	NA	NA	NA	NA	NA	NA	NA	NA	NA	NA	NA	NA	729	65144119	65157413
NM_181553	CUFF.10470	WT	KO	chr16	65196068	65205296	9229	+	1.06372e+08	1.12691e+08	0.0832555	1	1	1.06372e+08	1.12691e+08	0.0832555	1	1	NA	NA	NA	NA	NA	NA	NA	NA	NA	NA	NA	no	NA	NA	NA	NA	NA	NA	NA	NA	NA	NA	NA	NA	NA	NA	NA	NA	1946	65196209	65204039
NM_006141	CUFF.10471	WT	KO	chr16	65312300	65343026	30727	-	2.94924e+08	3.87164e+08	0.392599	1	1	2.94924e+08	3.87164e+08	0.392599	1	1	NA	NA	NA	NA	NA	NA	NA	NA	NA	NA	NA	no	NA	NA	NA	NA	NA	NA	NA	NA	NA	NA	NA	NA	NA	NA	NA	NA	4336	65342995	65343126
NM_001018159	CUFF.10479	WT	KO	chr16	65394282	65422380	28099	-	8.42299e+08	1.10844e+09	0.396123	1	1	0	0	0	1	1	0	0	0	0	0	0	0	0	0	0	0	yes	NA	NA	NA	NA	NA	NA	NA	NA	NA	NA	NA	NA	NA	NA	NA	NA	1911	65422303	65397461
NM_001018160	CUFF.10479	WT	KO	chr16	65394282	65422380	28099	-	8.42299e+08	1.10844e+09	0.396123	1	1	0	0	0	1	1	0	0	0	0	0	1	0	0	0	0	0	yes	NA	NA	NA	NA	65418081;65419384	65418184;65419481	NA	NA	NA	NA	NA	NA	NA	NA	NA	NA	1709	65422303	65397254
NM_003905	CUFF.10479	WT	KO	chr16	65394282	65422380	28099	-	8.42299e+08	1.10844e+09	0.396123	1	1	8.42299e+08	1.10844e+09	0.396123	1	1	100	100	0	1	0	0	0	0	0	0	0	yes	65419384	65419481	NA	NA	NA	NA	NA	NA	NA	NA	NA	NA	NA	NA	NA	NA	1813	65422303	65422489
NR_024525	CUFF.10480	WT	KO	chr16	65523459	65525827	2369	-	1.26934e+08	9.66893e+07	-0.392655	1	1	0	0	0	1	1	0	0	0	0	0	0	1	0	0	1	1	yes	NA	NA	NA	NA	NA	NA	65525470	65525627	NA	NA	NA	NA	65525827	65526331	65523340	65523459	855	65525768	65523963
NM_003869	CUFF.10481	WT	KO	chr16	65525848	65536495	10648	+	1.21064e+08	1.31227e+08	0.116304	1	1	6.50007e+07	9.29743e+07	0.516376	1	1	53.6914	70.8498	17.1584	0	0	0	0	1	0	0	0	yes	NA	NA	NA	NA	NA	NA	NA	NA	65527115	65527380	NA	NA	NA	NA	NA	NA	3938	65526847	65535427
NM_198061	CUFF.10481	WT	KO	chr16	65525848	65536495	10648	+	1.21064e+08	1.31227e+08	0.116304	1	1	5.60628e+07	0	-25.7405	1	1	46.3086	0	-46.3086	0	0	0	0	2	0	0	0	yes	NA	NA	NA	NA	NA	NA	NA	NA	65527115;65534141	65527380;65534189	NA	NA	NA	NA	NA	NA	3890	65526847	65535427
NR_036684	CUFF.10481	WT	KO	chr16	65525875	65536495	10621	+	1.21064e+08	1.31227e+08	0.116304	1	1	0	3.8253e+07	25.1891	1	1	0	29.1502	29.1502	0	0	0	0	0	0	1	0	yes	NA	NA	NA	NA	NA	NA	NA	NA	NA	NA	NA	NA	65525848	65525875	NA	NA	4176	65526847	65527214
NM_001195620	CUFF.10486	WT	KO	chr16	30678859	30681066	2208	-	0	0	0	1	1	0	0	0	1	1	NA	NA	NA	NA	NA	NA	NA	NA	NA	NA	NA	no	NA	NA	NA	NA	NA	NA	NA	NA	NA	NA	NA	NA	NA	NA	NA	NA	1212	-1	NA
NM_001256829	CUFF.10487	WT	KO	chr16	30659013	30664018	5006	+	2.88548e+08	3.7433e+08	0.3755	1	1	0	0	0	1	1	0	0	0	0	0	0	0	0	0	0	1	yes	NA	NA	NA	NA	NA	NA	NA	NA	NA	NA	NA	NA	NA	NA	30680434;30681297;30681940;30682240;30683001;30683760;30684003;30684247;30684985;30685201;30685563;30686716;30686925;30687441;30687660;30688008;30688297;30690655;30690911;30692760	30681182;30681499;30682107;30682381;30683207;30683881;30684149;30684321;30685104;30685380;30685698;30686837;30687352;30687558;30687809;30688220;30688422;30690795;30691012;30695129	2100	-1	NA
NM_014771	CUFF.10487	WT	KO	chr16	30680434	30695129	14696	+	2.88548e+08	3.7433e+08	0.3755	1	1	2.88548e+08	3.7433e+08	0.3755	1	1	100	100	0	0	0	0	0	0	0	1	0	yes	NA	NA	NA	NA	NA	NA	NA	NA	NA	NA	NA	NA	30659013;30660563;30662604	30659529;30660730;30664018	NA	NA	6019	30681367	30692934
NM_001755	CUFF.10491	WT	KO	chr16	65620551	65692459	71909	+	4.99268e+08	6.36768e+08	0.350955	1	1	2.21765e+08	3.6316e+08	0.711576	1	1	44.418	57.0318	12.6138	1	0	0	0	0	0	0	1	yes	65667717	65667724	NA	NA	NA	NA	NA	NA	NA	NA	NA	NA	NA	NA	65692459	65692461	3133	65620811	65690134
NM_022845	CUFF.10491	WT	KO	chr16	65620551	65692459	71909	+	4.99268e+08	6.36768e+08	0.350955	1	1	1.68831e+08	2.58359e+08	0.6138	1	1	33.8157	40.5735	6.7578	1	0	0	0	1	0	0	1	yes	65667717	65667724	NA	NA	NA	NA	NA	NA	65673712	65673743	NA	NA	NA	NA	65692459	65692461	3102	65620811	65690180
NM_025187	CUFF.10493	WT	KO	chr16	65701416	65739943	38528	+	1.45532e+08	6.95097e+07	-1.06605	1	1	1.45532e+08	6.95097e+07	-1.06605	1	1	NA	NA	NA	NA	NA	NA	NA	NA	NA	NA	NA	no	NA	NA	NA	NA	NA	NA	NA	NA	NA	NA	NA	NA	NA	NA	NA	NA	2841	65701579	65738533
NM_014187	CUFF.10500	WT	KO	chr16	65818517	65820683	2167	+	3.66401e+08	4.81928e+08	0.395393	1	1	3.66401e+08	4.81928e+08	0.395393	1	1	NA	NA	NA	NA	NA	NA	NA	NA	NA	NA	NA	no	NA	NA	NA	NA	NA	NA	NA	NA	NA	NA	NA	NA	NA	NA	NA	NA	794	65818622	65820515
NM_001950	CUFF.10501	WT	KO	chr16	65783569	65790322	6754	+	7.85436e+08	1e+09	0.348434	1	1	7.85436e+08	1e+09	0.348434	1	1	NA	NA	NA	NA	NA	NA	NA	NA	NA	NA	NA	no	NA	NA	NA	NA	NA	NA	NA	NA	NA	NA	NA	NA	NA	NA	NA	NA	2100	65783631	65789525
NM_013241	CUFF.10502	WT	KO	chr16	65820793	65838926	18134	-	1.6673e+08	2.28658e+08	0.455675	1	1	1.6673e+08	2.28658e+08	0.455675	1	1	NA	NA	NA	NA	NA	NA	NA	NA	NA	NA	NA	no	NA	NA	NA	NA	NA	NA	NA	NA	NA	NA	NA	NA	NA	NA	NA	NA	3854	65838814	65839008
NM_004691	CUFF.10511	WT	KO	chr16	66029418	66072590	43173	-	3.53974e+08	4.06038e+08	0.197972	1	1	3.53974e+08	4.06038e+08	0.197972	1	1	NA	NA	NA	NA	NA	NA	NA	NA	NA	NA	NA	no	NA	NA	NA	NA	NA	NA	NA	NA	NA	NA	NA	NA	NA	NA	NA	NA	1670	66072490	66072751
NM_001082486	CUFF.10523	WT	KO	chr16	66248916	66252219	3304	-	4.27562e+07	2.56665e+08	2.58568	1	1	4.27562e+07	2.56665e+08	2.58568	1	1	NA	NA	NA	NA	NA	NA	NA	NA	NA	NA	NA	no	NA	NA	NA	NA	NA	NA	NA	NA	NA	NA	NA	NA	NA	NA	NA	NA	2066	66251882	66252297
NM_032140	CUFF.10524	WT	KO	chr16	66254351	66258129	3779	-	8.25685e+07	7.47799e+07	-0.142942	1	1	6.00897e+07	6.48828e+07	0.110719	1	1	72.7756	86.7651	13.9895	0	0	0	0	0	0	1	1	yes	NA	NA	NA	NA	NA	NA	NA	NA	NA	NA	NA	NA	66258129	66258267	66254349	66254351	1538	66257846	66258289
NM_004623	CUFF.1053	WT	KO	chr1	54954083	54980916	26834	+	2.05882e+08	2.61296e+08	0.343864	1	1	2.05882e+08	2.61296e+08	0.343864	1	1	NA	NA	NA	NA	NA	NA	NA	NA	NA	NA	NA	no	NA	NA	NA	NA	NA	NA	NA	NA	NA	NA	NA	NA	NA	NA	NA	NA	2393	54954169	54979772
NM_020850	CUFF.10531	WT	KO	chr16	66314506	66398056	83551	-	9.68108e+07	1.02407e+08	0.0810744	1	1	8.23047e+07	9.35036e+07	0.184046	1	1	85.0161	91.3059	6.2898	0	0	0	0	0	2	0	1	yes	NA	NA	NA	NA	NA	NA	NA	NA	NA	NA	66319915;66321450	66320005;66321678	NA	NA	66314476	66314506	5305	66397940	66398186
NM_001129728	CUFF.10533	WT	KO	chr16	65870551	65880904	10354	+	5.8746e+07	9.83116e+06	-2.57906	1	1	3.37318e+07	0	-25.0076	1	1	57.4198	0	-57.4198	0	0	0	0	0	0	1	0	yes	NA	NA	NA	NA	NA	NA	NA	NA	NA	NA	NA	NA	65867878	65870551	NA	NA	4567	65871448	65880210
NM_015432	CUFF.10533	WT	KO	chr16	65868914	65880904	11991	+	5.8746e+07	9.83116e+06	-2.57906	1	1	0	0	0	1	1	0	0	0	0	0	0	1	0	0	1	0	yes	NA	NA	NA	NA	NA	NA	65870680	65871280	NA	NA	NA	NA	65867878	65868914	NA	NA	6803	65871448	65880210
NM_003789	CUFF.10535	WT	KO	chr16	65745590	65751313	5724	-	8.7108e+07	1.01742e+08	0.22404	1	1	8.7108e+07	1.01742e+08	0.22404	1	1	NA	NA	NA	NA	NA	NA	NA	NA	NA	NA	NA	no	NA	NA	NA	NA	NA	NA	NA	NA	NA	NA	NA	NA	NA	NA	NA	NA	1482	65748064	65751623
NM_001185057	CUFF.10537	WT	KO	chr16	65765257	65767141	1885	+	2.29254e+08	1.80108e+08	-0.348089	1	1	0	0	0	1	1	0	0	0	0	0	0	0	1	0	1	0	yes	NA	NA	NA	NA	NA	NA	NA	NA	65765858	65765868	NA	NA	65751392;65753139;65754252;65761901	65751460;65753341;65755578;65761978	NA	NA	1502	65765573	65766499
NM_001276309	CUFF.10537	WT	KO	chr16	65761901	65767141	5241	+	2.29254e+08	1.80108e+08	-0.348089	1	1	5.91185e+07	0	-25.8171	1	1	25.7873	0	-25.7873	1	0	0	0	0	0	1	0	yes	65765257	65765450	NA	NA	NA	NA	NA	NA	NA	NA	NA	NA	65751392;65753139;65754252	65751460;65753341;65755578	NA	NA	1396	65765573	65766456
NM_003946	CUFF.10537	WT	KO	chr16	65765257	65767141	1885	+	2.29254e+08	1.80108e+08	-0.348089	1	1	1.40983e+08	1.80108e+08	0.353341	1	1	61.4962	100	38.5038	0	0	0	0	0	0	1	0	yes	NA	NA	NA	NA	NA	NA	NA	NA	NA	NA	NA	NA	65751392;65753139;65754252;65761901	65751460;65753341;65755578;65761978	NA	NA	1512	65765573	65766456
NM_018378	CUFF.10537	WT	KO	chr16	65751392	65755578	4187	+	2.29254e+08	1.80108e+08	-0.348089	1	1	2.91531e+07	0	-24.7971	1	1	12.7165	0	-12.7165	0	0	0	0	0	0	0	1	yes	NA	NA	NA	NA	NA	NA	NA	NA	NA	NA	NA	NA	NA	NA	65761901;65765257;65765566;65766025;65766451	65761978;65765450;65765868;65766348;65767141	1599	65753189	65755222
NM_018380	CUFF.10543	WT	KO	chr16	66612678	66615271	2594	-	7.59476e+07	7.32983e+07	-0.0512252	1	1	7.59476e+07	7.32983e+07	-0.0512252	1	1	NA	NA	NA	NA	NA	NA	NA	NA	NA	NA	NA	no	NA	NA	NA	NA	NA	NA	NA	NA	NA	NA	NA	NA	NA	NA	NA	NA	2594	-1	NA
NM_012320	CUFF.10548	WT	KO	chr16	66836748	66852462	15715	+	4.21037e+07	5.47459e+07	0.378802	1	1	4.21037e+07	5.47459e+07	0.378802	1	1	NA	NA	NA	NA	NA	NA	NA	NA	NA	NA	NA	no	NA	NA	NA	NA	NA	NA	NA	NA	NA	NA	NA	NA	NA	NA	NA	NA	2723	66836830	66851059
NM_014329	CUFF.10549	WT	KO	chr16	66464427	66475918	11492	+	3.00967e+08	2.96515e+08	-0.0215041	1	1	2.47419e+08	2.71913e+08	0.136185	1	1	82.208	91.7029	9.4949	0	0	0	0	0	0	0	0	yes	NA	NA	NA	NA	NA	NA	NA	NA	NA	NA	NA	NA	NA	NA	NA	NA	4811	66464665	66475550
NM_152268	CUFF.1055	WT	KO	chr1	54995159	55002814	7656	-	6.19923e+07	7.24669e+07	0.225232	1	1	6.19923e+07	7.24669e+07	0.225232	1	1	NA	NA	NA	NA	NA	NA	NA	NA	NA	NA	NA	no	NA	NA	NA	NA	NA	NA	NA	NA	NA	NA	NA	NA	NA	NA	NA	NA	2386	54997422	55004270
NM_006742	CUFF.10550	WT	KO	chr16	66484676	66521082	36407	+	6.52308e+07	6.28448e+07	-0.0537586	1	1	6.52308e+07	6.28448e+07	-0.0537586	1	1	NA	NA	NA	NA	NA	NA	NA	NA	NA	NA	NA	no	NA	NA	NA	NA	NA	NA	NA	NA	NA	NA	NA	NA	NA	NA	NA	NA	3481	66500153	66519044
NM_001145964	CUFF.10553	WT	KO	chr16	66534878	66558282	23405	-	1.08092e+08	8.69602e+07	-0.31383	1	1	0	1.69648e+07	24.016	1	1	0	19.5087	19.5087	0	0	0	0	0	0	1	0	yes	NA	NA	NA	NA	NA	NA	NA	NA	NA	NA	NA	NA	66559843	66560098	NA	NA	4635	66535505	66559288
NM_005072	CUFF.10553	WT	KO	chr16	66534878	66560098	25221	-	1.08092e+08	8.69602e+07	-0.31383	1	1	1.08092e+08	6.99954e+07	-0.626926	1	1	100	80.4913	-19.5087	1	0	0	0	0	0	0	0	yes	66558157	66558282	NA	NA	NA	NA	NA	NA	NA	NA	NA	NA	NA	NA	NA	NA	4765	66559957	66560189
NM_004360	CUFF.10557	WT	KO	chr16	67328696	67426945	98250	+	7.09941e+07	8.78775e+07	0.307794	1	1	7.09941e+07	8.78775e+07	0.307794	1	1	NA	NA	NA	NA	NA	NA	NA	NA	NA	NA	NA	no	NA	NA	NA	NA	NA	NA	NA	NA	NA	NA	NA	NA	NA	NA	NA	NA	4815	67328819	67424901
NM_001793	CUFF.10558	WT	KO	chr16	67235652	67290458	54807	+	3.02317e+08	3.36723e+08	0.155497	1	1	3.02317e+08	3.36723e+08	0.155497	1	1	NA	NA	NA	NA	NA	NA	NA	NA	NA	NA	NA	no	NA	NA	NA	NA	NA	NA	NA	NA	NA	NA	NA	NA	NA	NA	NA	NA	4276	67236783	67289802
NM_003983	CUFF.10562	WT	KO	chr16	66855920	66893227	37308	+	1.66021e+08	2.6272e+08	0.662162	1	1	1.66021e+08	2.6272e+08	0.662162	1	1	NA	NA	NA	NA	NA	NA	NA	NA	NA	NA	NA	no	NA	NA	NA	NA	NA	NA	NA	NA	NA	NA	NA	NA	NA	NA	NA	NA	6269	66866130	66888730
NM_032178	CUFF.10564	WT	KO	chr16	66892019	66902369	10351	-	1.09617e+08	1.26965e+08	0.211958	1	1	1.09617e+08	1.26965e+08	0.211958	1	1	NA	NA	NA	NA	NA	NA	NA	NA	NA	NA	NA	no	NA	NA	NA	NA	NA	NA	NA	NA	NA	NA	NA	NA	NA	NA	NA	NA	1629	66902330	66902499
NM_016491	CUFF.1057	WT	KO	chr1	54438428	54456644	18217	+	5.4482e+08	6.44829e+08	0.243137	1	1	5.4482e+08	6.44829e+08	0.243137	1	1	NA	NA	NA	NA	NA	NA	NA	NA	NA	NA	NA	no	NA	NA	NA	NA	NA	NA	NA	NA	NA	NA	NA	NA	NA	NA	NA	NA	1483	54438504	54456508
NM_030579	CUFF.10571	WT	KO	chr16	68015999	68057668	41670	+	1.88668e+09	1.08654e+09	-0.7961	1	1	7.08599e+08	1.03515e+09	0.546799	1	1	37.558	95.2699	57.7119	0	0	0	0	0	0	1	0	yes	NA	NA	NA	NA	NA	NA	NA	NA	NA	NA	NA	NA	68015960	68015999	NA	NA	4286	68016087	68053922
NM_013245	CUFF.10580	WT	KO	chr16	67902788	67916447	13660	+	6.35773e+08	7.79239e+08	0.293555	1	1	6.35773e+08	7.79239e+08	0.293555	1	1	NA	NA	NA	NA	NA	NA	NA	NA	NA	NA	NA	no	NA	NA	NA	NA	NA	NA	NA	NA	NA	NA	NA	NA	NA	NA	NA	NA	2176	-1	NA
NM_001199434	CUFF.10581	WT	KO	chr16	67930916	67934514	3599	+	4.49076e+08	5.91257e+08	0.396825	1	1	0	0	0	1	1	0	0	0	1	0	0	0	0	0	0	0	yes	67932584	67932724	NA	NA	NA	NA	NA	NA	NA	NA	NA	NA	NA	NA	NA	NA	2178	67931233	67933054
NM_016101	CUFF.10581	WT	KO	chr16	67930916	67934514	3599	+	4.49076e+08	5.91257e+08	0.396825	1	1	4.49076e+08	5.91257e+08	0.396825	1	1	100	100	0	0	0	0	0	0	0	0	0	yes	NA	NA	NA	NA	NA	NA	NA	NA	NA	NA	NA	NA	NA	NA	NA	NA	2319	67931233	67933054
NM_022341	CUFF.10582	WT	KO	chr16	67920025	67921999	1975	-	2.99904e+08	3.47028e+08	0.210552	1	1	0	0	0	1	1	0	0	0	1	0	0	0	0	0	1	1	yes	67920882	67920904	NA	NA	NA	NA	NA	NA	NA	NA	NA	NA	67922217;67924118;67925925;67927909;67930580	67922499;67924286;67926752;67928116;67931027	67912091	67920025	1158	67921974	67922156
NM_032382	CUFF.10582	WT	KO	chr16	67920025	67931027	11003	-	2.99904e+08	3.47028e+08	0.210552	1	1	2.23256e+08	3.09912e+08	0.47316	1	1	74.4425	89.3046	14.8621	0	0	1	0	0	0	0	1	yes	NA	NA	NA	NA	67920882;67921401	67920904;67921999	NA	NA	NA	NA	NA	NA	NA	NA	67912091	67920025	2495	67930956	67928372
NM_005652	CUFF.10586	WT	KO	chr16	67946965	67977392	30428	-	2.4227e+08	7.97299e+07	-1.60342	1	1	2.4227e+08	7.97299e+07	-1.60342	1	1	NA	NA	NA	NA	NA	NA	NA	NA	NA	NA	NA	no	NA	NA	NA	NA	NA	NA	NA	NA	NA	NA	NA	NA	NA	NA	NA	NA	2983	67977249	67977550
NM_001199280	CUFF.10598	WT	KO	chr16	67696968	67709071	12104	+	7.15728e+07	0	-26.0929	1	1	7.15728e+07	0	-26.0929	1	1	NA	NA	NA	NA	NA	NA	NA	NA	NA	NA	NA	no	NA	NA	NA	NA	NA	NA	NA	NA	NA	NA	NA	NA	NA	NA	NA	NA	4287	67700799	67706668
NM_032830	CUFF.10599	WT	KO	chr16	67724000	67760438	36439	+	8.1672e+08	1.06411e+09	0.38174	1	1	8.1672e+08	1.06411e+09	0.38174	1	1	NA	NA	NA	NA	NA	NA	NA	NA	NA	NA	NA	no	NA	NA	NA	NA	NA	NA	NA	NA	NA	NA	NA	NA	NA	NA	NA	NA	2254	67724863	67760339
NM_001039690	CUFF.10600	WT	KO	chr16	67709413	67723994	14582	-	3.72637e+08	4.44954e+08	0.255884	1	1	2.22173e+08	4.44954e+08	1.00197	1	1	59.6218	100	40.3782	1	0	0	0	0	0	0	0	yes	67723493	67723572	NA	NA	NA	NA	NA	NA	NA	NA	NA	NA	NA	NA	NA	NA	2924	67712862	67724218
NM_001040146	CUFF.10600	WT	KO	chr16	67709413	67723572	14160	-	3.72637e+08	4.44954e+08	0.255884	1	1	7.04226e+07	0	-26.0695	1	1	18.8984	0	-18.8984	0	0	0	0	0	0	1	0	yes	NA	NA	NA	NA	NA	NA	NA	NA	NA	NA	NA	NA	67723888	67723994	NA	NA	2897	67712862	67723796
NR_033227	CUFF.10600	WT	KO	chr16	67709413	67723994	14582	-	3.72637e+08	4.44954e+08	0.255884	1	1	8.00417e+07	0	-26.2542	1	1	21.4798	0	-21.4798	0	0	1	0	0	0	0	0	yes	NA	NA	NA	NA	67712840;67723493	67712897;67723572	NA	NA	NA	NA	NA	NA	NA	NA	NA	NA	2866	67712540	67724218
NM_007014	CUFF.10609	WT	KO	chr16	68353688	68533145	179458	+	4.93084e+07	3.36151e+07	-0.552722	1	1	4.93084e+07	3.36151e+07	-0.552722	1	1	100	100	0	0	0	0	0	0	1	0	0	yes	NA	NA	NA	NA	NA	NA	NA	NA	NA	NA	68516387	68516834	NA	NA	NA	NA	4590	68378414	68531342
NM_199424	CUFF.10609	WT	KO	chr16	68516387	68533145	16759	+	4.93084e+07	3.36151e+07	-0.552722	1	1	0	0	0	1	1	0	0	0	0	0	0	0	0	0	1	0	yes	NA	NA	NA	NA	NA	NA	NA	NA	NA	NA	NA	NA	68353688;68367593;68378400;68390086;68390578;68431530;68433428;68463208;68479443;68500165;68509113	68353795;68367645;68378484;68390233;68390699;68431667;68433524;68463335;68479653;68500254;68509287	NA	NA	3682	-1	NA
NM_182532	CUFF.1061	WT	KO	chr1	55219053	55230554	11502	+	1.47619e+07	1.28571e+07	-0.199309	1	1	1.47619e+07	1.28571e+07	-0.199309	1	1	NA	NA	NA	NA	NA	NA	NA	NA	NA	NA	NA	no	NA	NA	NA	NA	NA	NA	NA	NA	NA	NA	NA	NA	NA	NA	NA	NA	1097	55219326	55230362
NM_001605	CUFF.10618	WT	KO	chr16	68843798	68880913	37116	-	5.0557e+08	8.14356e+08	0.687749	1	1	5.0557e+08	8.14356e+08	0.687749	1	1	NA	NA	NA	NA	NA	NA	NA	NA	NA	NA	NA	no	NA	NA	NA	NA	NA	NA	NA	NA	NA	NA	NA	NA	NA	NA	NA	NA	3344	68874167	68881098
NM_014762	CUFF.1062	WT	KO	chr1	55087888	55125509	37622	-	6.30809e+08	7.88276e+08	0.321496	1	1	6.30809e+08	7.88276e+08	0.321496	1	1	NA	NA	NA	NA	NA	NA	NA	NA	NA	NA	NA	no	NA	NA	NA	NA	NA	NA	NA	NA	NA	NA	NA	NA	NA	NA	NA	NA	4286	55125380	55125662
NM_018332	CUFF.10620	WT	KO	chr16	68938325	68964782	26458	+	1.05912e+08	1.93947e+08	0.872804	1	1	1.05912e+08	1.93947e+08	0.872804	1	1	NA	NA	NA	NA	NA	NA	NA	NA	NA	NA	NA	no	NA	NA	NA	NA	NA	NA	NA	NA	NA	NA	NA	NA	NA	NA	NA	NA	2900	68938395	68963388
NM_018052	CUFF.10629	WT	KO	chr16	69278843	69392562	113720	-	1.58577e+08	1.73801e+08	0.132259	1	1	1.58577e+08	1.73801e+08	0.132259	1	1	NA	NA	NA	NA	NA	NA	NA	NA	NA	NA	NA	no	NA	NA	NA	NA	NA	NA	NA	NA	NA	NA	NA	NA	NA	NA	NA	NA	3096	69392304	69392724
NM_001099642	CUFF.10635	WT	KO	chr16	69873704	69880816	7113	-	8.55883e+07	2.00358e+08	1.2271	1	1	2.81761e+07	1.19983e+08	2.09029	1	1	32.9205	59.8842	26.9637	0	0	0	0	0	0	1	0	yes	NA	NA	NA	NA	NA	NA	NA	NA	NA	NA	NA	NA	69880816	69881010	NA	NA	4027	69877324	69883147
NM_018348	CUFF.10635	WT	KO	chr16	69873704	69881010	7307	-	8.55883e+07	2.00358e+08	1.2271	1	1	5.74122e+07	8.03754e+07	0.485397	1	1	67.0795	40.1158	-26.9637	0	0	0	0	1	0	0	0	yes	NA	NA	NA	NA	NA	NA	NA	NA	69880490	69880540	NA	NA	NA	NA	NA	NA	4171	69877324	69883341
NM_001740	CUFF.10636	WT	KO	chr16	69950117	69981843	31727	+	1.13493e+08	1.57449e+08	0.472282	1	1	1.13493e+08	1.31272e+08	0.209963	1	1	100	83.3747	-16.6253	0	0	0	0	0	0	0	0	yes	NA	NA	NA	NA	NA	NA	NA	NA	NA	NA	NA	NA	NA	NA	NA	NA	1470	69950196	69981267
NR_027910	CUFF.10636	WT	KO	chr16	69950117	69981843	31727	+	1.13493e+08	1.57449e+08	0.472282	1	1	0	2.61763e+07	24.6418	1	1	0	16.6253	16.6253	1	0	0	0	0	0	0	0	yes	69975743	69975782	NA	NA	NA	NA	NA	NA	NA	NA	NA	NA	NA	NA	NA	NA	1430	69950196	69976191
NM_001195139	CUFF.10640	WT	KO	chr16	69071973	69114958	42986	-	2.67387e+08	1.9688e+08	-0.441613	1	1	0	0	0	1	1	0	0	0	1	0	0	0	0	0	0	0	yes	69081734	69081796	NA	NA	NA	NA	NA	NA	NA	NA	NA	NA	NA	NA	NA	NA	2759	69114947	69115092
NM_015386	CUFF.10640	WT	KO	chr16	69071973	69114958	42986	-	2.67387e+08	1.9688e+08	-0.441613	1	1	2.67387e+08	1.9688e+08	-0.441613	1	1	100	100	0	0	0	0	0	0	0	0	0	yes	NA	NA	NA	NA	NA	NA	NA	NA	NA	NA	NA	NA	NA	NA	NA	NA	2822	69114947	69115092
NM_001017967	CUFF.10641	WT	KO	chr16	70217557	70233369	15813	+	9.47434e+07	1.41069e+08	0.574309	1	1	3.69212e+07	7.58365e+07	1.03844	1	1	38.9697	53.7583	14.7886	1	0	0	0	0	0	0	0	yes	70225597	70227609	NA	NA	NA	NA	NA	NA	NA	NA	NA	NA	NA	NA	NA	NA	2248	70217633	70232429
NM_052858	CUFF.10641	WT	KO	chr16	70217557	70227609	10053	+	9.47434e+07	1.41069e+08	0.574309	1	1	5.78222e+07	6.5233e+07	0.173977	1	1	61.0303	46.2417	-14.7886	0	0	0	0	0	0	0	1	yes	NA	NA	NA	NA	NA	NA	NA	NA	NA	NA	NA	NA	NA	NA	70231794	70233369	2685	70217633	70226205
NM_012426	CUFF.10643	WT	KO	chr16	69115192	69169072	53881	+	4.63829e+08	5.07187e+08	0.128927	1	1	1.58358e+08	3.67866e+08	1.21599	1	1	34.1415	72.5306	38.3891	1	0	0	0	0	0	0	0	yes	69116351	69116421	NA	NA	NA	NA	NA	NA	NA	NA	NA	NA	NA	NA	NA	NA	9720	69118060	69163215
NM_001128	CUFF.10646	WT	KO	chr16	70320406	70400477	80072	-	2.84894e+08	2.23868e+08	-0.347779	1	1	2.84894e+08	2.23868e+08	-0.347779	1	1	NA	NA	NA	NA	NA	NA	NA	NA	NA	NA	NA	no	NA	NA	NA	NA	NA	NA	NA	NA	NA	NA	NA	NA	NA	NA	NA	NA	6839	70380883	70400578
NM_001361	CUFF.10651	WT	KO	chr16	70600144	70616817	16674	+	7.4112e+07	8.7078e+07	0.232601	1	1	7.4112e+07	8.7078e+07	0.232601	1	1	NA	NA	NA	NA	NA	NA	NA	NA	NA	NA	NA	no	NA	NA	NA	NA	NA	NA	NA	NA	NA	NA	NA	NA	NA	NA	NA	NA	2427	70600164	70615597
NM_017853	CUFF.10666	WT	KO	chr16	70676257	70685040	8784	-	9.56614e+07	1.19948e+08	0.326395	1	1	9.56614e+07	1.19948e+08	0.326395	1	1	NA	NA	NA	NA	NA	NA	NA	NA	NA	NA	NA	no	NA	NA	NA	NA	NA	NA	NA	NA	NA	NA	NA	NA	NA	NA	NA	NA	2541	70682149	70685205
NM_014003	CUFF.10667	WT	KO	chr16	70685116	70704312	19197	+	2.86345e+08	2.91401e+08	0.0252554	1	1	2.86345e+08	2.91401e+08	0.0252554	1	1	NA	NA	NA	NA	NA	NA	NA	NA	NA	NA	NA	no	NA	NA	NA	NA	NA	NA	NA	NA	NA	NA	NA	NA	NA	NA	NA	NA	4454	70687557	70703895
NM_018124	CUFF.10691	WT	KO	chr16	73212798	73258280	45483	-	2.79103e+08	2.7747e+08	-0.00846496	1	1	2.79103e+08	2.7747e+08	-0.00846496	1	1	NA	NA	NA	NA	NA	NA	NA	NA	NA	NA	NA	no	NA	NA	NA	NA	NA	NA	NA	NA	NA	NA	NA	NA	NA	NA	NA	NA	4952	73252848	73258423
NM_032268	CUFF.10696	WT	KO	chr16	73590416	73702393	111978	+	4.38195e+07	9.58352e+07	1.12898	1	1	4.38195e+07	9.58352e+07	1.12898	1	1	NA	NA	NA	NA	NA	NA	NA	NA	NA	NA	NA	no	NA	NA	NA	NA	NA	NA	NA	NA	NA	NA	NA	NA	NA	NA	NA	NA	4633	73591070	73697936
NM_153688	CUFF.10698	WT	KO	chr16	73739922	73763633	23712	+	5.27293e+07	7.21276e+07	0.451945	1	1	5.27293e+07	7.21276e+07	0.451945	1	1	NA	NA	NA	NA	NA	NA	NA	NA	NA	NA	NA	no	NA	NA	NA	NA	NA	NA	NA	NA	NA	NA	NA	NA	NA	NA	NA	NA	3288	73744350	73761731
NM_006324	CUFF.10703	WT	KO	chr16	73885109	74024888	139780	-	2.44188e+08	4.71185e+08	0.948301	1	1	2.44188e+08	4.71185e+08	0.948301	1	1	NA	NA	NA	NA	NA	NA	NA	NA	NA	NA	NA	no	NA	NA	NA	NA	NA	NA	NA	NA	NA	NA	NA	NA	NA	NA	NA	NA	1279	74024751	74024978
NM_145254	CUFF.10704	WT	KO	chr16	74038424	74056085	17662	-	9.37212e+07	9.80472e+07	0.0651005	1	1	9.37212e+07	9.80472e+07	0.0651005	1	1	NA	NA	NA	NA	NA	NA	NA	NA	NA	NA	NA	no	NA	NA	NA	NA	NA	NA	NA	NA	NA	NA	NA	NA	NA	NA	NA	NA	1054	74055999	74056215
NM_021615	CUFF.10705	WT	KO	chr16	74064523	74086427	21905	-	2.34052e+07	2.17219e+07	-0.107675	1	1	2.34052e+07	2.17219e+07	-0.107675	1	1	NA	NA	NA	NA	NA	NA	NA	NA	NA	NA	NA	no	NA	NA	NA	NA	NA	NA	NA	NA	NA	NA	NA	NA	NA	NA	NA	NA	6885	74071227	74087630
NM_001145667	CUFF.10708	WT	KO	chr16	73038827	73198543	159717	-	1.13931e+08	2.58947e+08	1.18449	1	1	5.81985e+07	2.58947e+08	2.1536	1	1	51.0821	100	48.9179	0	0	0	1	0	0	0	0	yes	NA	NA	NA	NA	NA	NA	73043530	73044570	NA	NA	NA	NA	NA	NA	NA	NA	9329	73198493	73198710
NM_012201	CUFF.10708	WT	KO	chr16	73038827	73198543	159717	-	1.13931e+08	2.58947e+08	1.18449	1	1	5.57329e+07	0	-25.732	1	1	48.9179	0	-48.9179	0	0	0	0	0	0	0	0	yes	NA	NA	NA	NA	NA	NA	NA	NA	NA	NA	NA	NA	NA	NA	NA	NA	8290	73198493	73198618
NM_014940	CUFF.10721	WT	KO	chr16	75782337	75791044	8708	+	8.67572e+07	1.97262e+07	-2.13687	1	1	3.22597e+07	0	-24.9432	1	1	37.1839	0	-37.1839	0	0	0	0	0	0	1	1	yes	NA	NA	NA	NA	NA	NA	NA	NA	NA	NA	NA	NA	75782331	75782337	75791044	75793795	3312	75782619	75785044
NM_001130089	CUFF.10723	WT	KO	chr16	74219123	74239086	19964	-	1.12927e+09	1.43701e+09	0.347676	1	1	2.99159e+08	3.46315e+08	0.211174	1	1	26.4913	24.0997	-2.3916	0	0	0	0	0	0	0	0	yes	NA	NA	NA	NA	NA	NA	NA	NA	NA	NA	NA	NA	NA	NA	NA	NA	2193	74239038	74220120
NM_005548	CUFF.10723	WT	KO	chr16	74219123	74239086	19964	-	1.12927e+09	1.43701e+09	0.347676	1	1	8.30114e+08	1.0907e+09	0.393866	1	1	73.5087	75.9003	2.3916	1	0	0	0	0	0	0	0	yes	74235682	74235861	NA	NA	NA	NA	NA	NA	NA	NA	NA	NA	NA	NA	NA	NA	2013	74239038	74239184
NM_130844	CUFF.10728	WT	KO	chr16	76690828	76691597	770	+	1.34679e+07	0	-23.683	1	1	1.34679e+07	0	-23.683	1	1	NA	NA	NA	NA	NA	NA	NA	NA	NA	NA	NA	no	NA	NA	NA	NA	NA	NA	NA	NA	NA	NA	NA	NA	NA	NA	NA	NA	770	-1	NA
NM_002661	CUFF.10749	WT	KO	chr16	80370400	80549400	179001	+	6.0293e+07	7.22873e+07	0.261751	1	1	6.0293e+07	7.22873e+07	0.261751	1	1	NA	NA	NA	NA	NA	NA	NA	NA	NA	NA	NA	no	NA	NA	NA	NA	NA	NA	NA	NA	NA	NA	NA	NA	NA	NA	NA	NA	4272	80377095	80549102
NM_001160305	CUFF.10751	WT	KO	chr16	57106884	57111932	5049	+	0	0	0	1	1	0	0	0	1	1	NA	NA	NA	0	0	0	1	0	0	0	0	yes	NA	NA	NA	NA	NA	NA	57107285	57107358	NA	NA	NA	NA	NA	NA	NA	NA	2979	57106942	57110432
NM_024860	CUFF.10751	WT	KO	chr16	57106884	57111932	5049	+	0	0	0	1	1	0	0	0	1	1	NA	NA	NA	0	0	0	0	0	0	0	0	yes	NA	NA	NA	NA	NA	NA	NA	NA	NA	NA	NA	NA	NA	NA	NA	NA	2907	57106942	57110432
NM_001265612	CUFF.10752	WT	KO	chr16	57111351	57221291	109941	-	2.37916e+08	1.81391e+08	-0.391352	1	1	1.34937e+08	1.81391e+08	0.426816	1	1	56.7162	100	43.2838	0	0	0	0	2	0	0	0	yes	NA	NA	NA	NA	NA	NA	NA	NA	57134558;57148252	57135012;57148267	NA	NA	NA	NA	NA	NA	8461	57190742	57221369
NM_016284	CUFF.10752	WT	KO	chr16	57111351	57221291	109941	-	2.37916e+08	1.81391e+08	-0.391352	1	1	1.02979e+08	0	-26.6178	1	1	43.2838	0	-43.2838	0	0	0	0	1	0	0	0	yes	NA	NA	NA	NA	NA	NA	NA	NA	57134558	57135012	NA	NA	NA	NA	NA	NA	8476	57190742	57221369
NM_206999	CUFF.10752	WT	KO	chr16	57134558	57221291	86734	-	2.37916e+08	1.81391e+08	-0.391352	1	1	0	0	0	1	1	0	0	0	0	0	0	0	0	0	0	1	yes	NA	NA	NA	NA	NA	NA	NA	NA	NA	NA	NA	NA	NA	NA	57111351;57112588;57114775;57116584;57117394;57119880;57121651;57123363;57123637;57125552;57128394;57129296;57129563;57130177;57131173;57132906;57133636;57133833	57112441;57112722;57114907;57116764;57117543;57120053;57121752;57123480;57123800;57125800;57128625;57129465;57129671;57130319;57131364;57133025;57133740;57133973	5221	57190742	57221809
NM_145168	CUFF.10756	WT	KO	chr16	80588752	80602594	13843	-	1.37256e+08	1.87698e+08	0.451541	1	1	1.11982e+08	1.50818e+08	0.42955	1	1	81.5859	80.3517	-1.2342	1	0	0	0	0	0	1	1	yes	80598747	80598974	NA	NA	NA	NA	NA	NA	NA	NA	NA	NA	80602594	80602616	80580018	80588752	2775	80591964	80603707
NM_001537	CUFF.10758	WT	KO	chr16	82399009	82404108	5100	+	1.14782e+09	7.25265e+08	-0.662315	1	1	5.99093e+08	7.07671e+08	0.2403	1	1	52.194	97.5741	45.3801	0	0	0	0	0	0	0	0	yes	NA	NA	NA	NA	NA	NA	NA	NA	NA	NA	NA	NA	NA	NA	NA	NA	1989	82399182	82400527
NM_012213	CUFF.10760	WT	KO	chr16	82490231	82507288	17058	+	4.42272e+07	2.50887e+07	-0.817896	1	1	4.42272e+07	2.50887e+07	-0.817896	1	1	NA	NA	NA	NA	NA	NA	NA	NA	NA	NA	NA	no	NA	NA	NA	NA	NA	NA	NA	NA	NA	NA	NA	NA	NA	NA	NA	NA	2195	82490250	82506593
NM_003791	CUFF.10761	WT	KO	chr16	82644870	82708018	63149	-	5.0442e+08	6.20377e+08	0.29852	1	1	5.0442e+08	6.20377e+08	0.29852	1	1	NA	NA	NA	NA	NA	NA	NA	NA	NA	NA	NA	no	NA	NA	NA	NA	NA	NA	NA	NA	NA	NA	NA	NA	NA	NA	NA	NA	4346	82692889	82708214
NM_020188	CUFF.10768	WT	KO	chr16	79567200	79598003	30804	-	5.87659e+08	7.80908e+08	0.410172	1	1	5.87659e+08	7.80908e+08	0.410172	1	1	NA	NA	NA	NA	NA	NA	NA	NA	NA	NA	NA	no	NA	NA	NA	NA	NA	NA	NA	NA	NA	NA	NA	NA	NA	NA	NA	NA	730	79588500	79598089
NM_001270474	CUFF.10769	WT	KO	chr16	79597604	79622591	24988	+	1.89096e+08	0	-27.4945	1	1	6.07754e+07	0	-25.857	1	1	32.14	NA	NA	1	0	0	0	0	0	0	0	yes	79613861	79613988	NA	NA	NA	NA	NA	NA	NA	NA	NA	NA	NA	NA	NA	NA	4542	79603045	79619755
NM_018455	CUFF.10769	WT	KO	chr16	79597604	79613988	16385	+	1.89096e+08	0	-27.4945	1	1	1.2832e+08	0	-26.9352	1	1	67.86	NA	NA	0	0	0	0	0	0	0	1	yes	NA	NA	NA	NA	NA	NA	NA	NA	NA	NA	NA	NA	NA	NA	79615821;79617632;79619277;79619675	79615884;79617744;79619403;79622591	1449	79603045	79613942
NM_001256128	CUFF.1077	WT	KO	chr1	46579437	46603411	23975	+	8.65401e+07	1.09227e+08	0.335884	1	1	2.65657e+07	3.92944e+07	0.564755	1	1	30.6976	35.9751	5.2775	0	0	0	0	0	0	1	0	yes	NA	NA	NA	NA	NA	NA	NA	NA	NA	NA	NA	NA	46578436	46579178	NA	NA	4688	-1	NA
NM_199044	CUFF.1077	WT	KO	chr1	46578436	46603411	24976	+	8.65401e+07	1.09227e+08	0.335884	1	1	5.99744e+07	6.99323e+07	0.221613	1	1	69.3024	64.0249	-5.2775	1	0	0	0	0	0	0	0	yes	46579437	46579756	NA	NA	NA	NA	NA	NA	NA	NA	NA	NA	NA	NA	NA	NA	5111	46579085	46600103
NR_045791	CUFF.1077	WT	KO	chr1	46578436	46603411	24976	+	8.65401e+07	1.09227e+08	0.335884	1	1	0	0	0	1	1	0	0	0	2	0	0	0	1	0	0	0	yes	46579437;46585180	46579756;46585334	NA	NA	NA	NA	NA	NA	46583221	46583403	NA	NA	NA	NA	NA	NA	4774	46579085	46591163
NM_001145548	CUFF.10774	WT	KO	chr16	83565568	83602642	37075	-	3.00584e+08	3.58683e+08	0.254939	1	1	6.01834e+07	6.4896e+07	0.108764	1	1	20.0221	18.0929	-1.9292	0	0	0	0	0	0	0	0	yes	NA	NA	NA	NA	NA	NA	NA	NA	NA	NA	NA	NA	NA	NA	NA	NA	3273	83581725	83602818
NM_017740	CUFF.10774	WT	KO	chr16	83565568	83602642	37075	-	3.00584e+08	3.58683e+08	0.254939	1	1	2.40401e+08	2.93787e+08	0.289327	1	1	79.9779	81.9071	1.9292	1	0	0	0	0	0	0	0	yes	83579870	83579980	NA	NA	NA	NA	NA	NA	NA	NA	NA	NA	NA	NA	NA	NA	3162	83581725	83602818
NM_001243156	CUFF.10781	WT	KO	chr16	82768954	82778177	9224	-	1.21773e+08	3.69289e+08	1.60056	1	1	0	0	0	1	1	0	0	0	0	0	0	0	0	0	0	0	yes	NA	NA	NA	NA	NA	NA	NA	NA	NA	NA	NA	NA	NA	NA	NA	NA	3868	82776095	82779087
NM_001243159	CUFF.10781	WT	KO	chr16	82768954	82778177	9224	-	1.21773e+08	3.69289e+08	1.60056	1	1	6.46937e+07	1.78874e+08	1.46725	1	1	53.1267	48.4374	-4.6893	0	0	0	1	0	1	0	0	yes	NA	NA	NA	NA	NA	NA	82772570	82772699	NA	NA	82776006	82776167	NA	NA	NA	NA	3835	82774822	82774530
NM_005679	CUFF.10781	WT	KO	chr16	82768954	82778177	9224	-	1.21773e+08	3.69289e+08	1.60056	1	1	5.70788e+07	1.90415e+08	1.73812	1	1	46.8733	51.5626	4.6893	0	0	0	1	0	0	0	0	yes	NA	NA	NA	NA	NA	NA	82772970	82773049	NA	NA	NA	NA	NA	NA	NA	NA	3946	82776095	82779087
NM_206967	CUFF.10787	WT	KO	chr16	84298625	84342190	43566	-	5.71693e+07	6.70803e+07	0.230649	1	1	5.71693e+07	6.70803e+07	0.230649	1	1	NA	NA	NA	NA	NA	NA	NA	NA	NA	NA	NA	no	NA	NA	NA	NA	NA	NA	NA	NA	NA	NA	NA	NA	NA	NA	NA	NA	897	84342167	84342248
NM_001451	CUFF.10800	WT	KO	chr16	85101634	85105571	3938	+	1.66752e+07	2.34592e+07	0.492454	1	1	1.66752e+07	2.34592e+07	0.492454	1	1	NA	NA	NA	NA	NA	NA	NA	NA	NA	NA	NA	no	NA	NA	NA	NA	NA	NA	NA	NA	NA	NA	NA	NA	NA	NA	NA	NA	2562	85101676	85104190
NR_026674	CUFF.10805	WT	KO	chr16	85146427	85148406	1980	+	2.32799e+06	0	-21.1507	1	1	2.32799e+06	0	-21.1507	1	1	NA	NA	NA	NA	NA	NA	NA	NA	NA	NA	NA	no	NA	NA	NA	NA	NA	NA	NA	NA	NA	NA	NA	NA	NA	NA	NA	NA	1980	-1	NA
NM_005250	CUFF.10817	WT	KO	chr16	85169616	85172805	3190	+	1.15271e+07	1.99069e+07	0.788243	1	1	1.15271e+07	1.99069e+07	0.788243	1	1	NA	NA	NA	NA	NA	NA	NA	NA	NA	NA	NA	no	NA	NA	NA	NA	NA	NA	NA	NA	NA	NA	NA	NA	NA	NA	NA	NA	3190	-1	NA
NM_001142288	CUFF.10818	WT	KO	chr16	84369732	84390649	20918	-	4.41523e+08	5.30512e+08	0.264895	1	1	6.2717e+07	7.85288e+07	0.324365	1	1	14.2047	14.8025	0.5978	1	0	0	0	0	0	0	0	yes	84371486	84371580	NA	NA	NA	NA	NA	NA	NA	NA	NA	NA	NA	NA	NA	NA	1868	84390402	84390651
NM_006067	CUFF.10818	WT	KO	chr16	84369732	84390649	20918	-	4.41523e+08	5.30512e+08	0.264895	1	1	3.78806e+08	4.51983e+08	0.254808	1	1	85.7953	85.1975	-0.5978	0	0	0	0	0	0	0	0	yes	NA	NA	NA	NA	NA	NA	NA	NA	NA	NA	NA	NA	NA	NA	NA	NA	1963	84390402	84390808
NM_001861	CUFF.10819	WT	KO	chr16	84390674	84398108	7435	+	2.85264e+09	3.63256e+09	0.34869	1	1	2.85264e+09	3.63256e+09	0.34869	1	1	NA	NA	NA	NA	NA	NA	NA	NA	NA	NA	NA	no	NA	NA	NA	NA	NA	NA	NA	NA	NA	NA	NA	NA	NA	NA	NA	NA	824	84392312	84397979
NM_016095	CUFF.10826	WT	KO	chr16	84268781	84280089	11309	-	5.812e+08	4.33986e+08	-0.421387	1	1	5.812e+08	4.33986e+08	-0.421387	1	1	NA	NA	NA	NA	NA	NA	NA	NA	NA	NA	NA	no	NA	NA	NA	NA	NA	NA	NA	NA	NA	NA	NA	NA	NA	NA	NA	NA	1180	84280005	84280214
NM_001195125	CUFF.10830	WT	KO	chr16	85893905	85908527	14623	-	4.16855e+07	5.79686e+07	0.475726	1	1	1.65631e+07	2.93232e+07	0.824068	1	1	39.7335	50.5846	10.8511	0	0	0	0	1	0	0	0	yes	NA	NA	NA	NA	NA	NA	NA	NA	85908194	85908198	NA	NA	NA	NA	NA	NA	973	85908349	85907076
NM_001256917	CUFF.10830	WT	KO	chr16	85893906	85908527	14622	-	4.16855e+07	5.79686e+07	0.475726	1	1	2.51224e+07	2.86454e+07	0.189331	1	1	60.2665	49.4154	-10.8511	0	0	0	0	0	0	0	1	yes	NA	NA	NA	NA	NA	NA	NA	NA	NA	NA	NA	NA	NA	NA	85893905	85893906	976	85908349	85897017
NM_001085487	CUFF.1084	WT	KO	chr1	58892999	58938335	45337	-	5.80964e+07	1.2571e+08	1.11358	1	1	5.80964e+07	1.2571e+08	1.11358	1	1	NA	NA	NA	NA	NA	NA	NA	NA	NA	NA	NA	no	NA	NA	NA	NA	NA	NA	NA	NA	NA	NA	NA	NA	NA	NA	NA	NA	7768	58938312	58938493
NM_003486	CUFF.10841	WT	KO	chr16	86421130	86460601	39472	-	1.92104e+09	1.12001e+09	-0.778372	1	1	1.92104e+09	1.12001e+09	-0.778372	1	1	NA	NA	NA	NA	NA	NA	NA	NA	NA	NA	NA	no	NA	NA	NA	NA	NA	NA	NA	NA	NA	NA	NA	NA	NA	NA	NA	NA	4543	86460529	86460656
NM_001184856	CUFF.10842	WT	KO	chr16	86298919	86357099	58181	-	3.32726e+08	4.64032e+08	0.47989	1	1	0	0	0	1	1	0	0	0	1	0	0	0	0	1	0	1	yes	86321659	86321751	NA	NA	NA	NA	NA	NA	NA	NA	86300774	86300779	NA	NA	86290760;86292661	86292140;86294539	1837	86356997	86353262
NM_017566	CUFF.10842	WT	KO	chr16	86298919	86357099	58181	-	3.32726e+08	4.64032e+08	0.47989	1	1	2.83639e+08	3.26113e+08	0.201315	1	1	85.2471	70.2781	-14.969	0	0	0	0	0	1	0	1	yes	NA	NA	NA	NA	NA	NA	NA	NA	NA	NA	86300774	86300779	NA	NA	86290760;86292661	86292140;86294539	1930	86356997	86353262
NM_015888	CUFF.1085	WT	KO	chr1	60053121	60114638	61518	+	1.25129e+08	1.37633e+08	0.137406	1	1	1.25129e+08	1.37633e+08	0.137406	1	1	NA	NA	NA	NA	NA	NA	NA	NA	NA	NA	NA	no	NA	NA	NA	NA	NA	NA	NA	NA	NA	NA	NA	NA	NA	NA	NA	NA	5857	60053377	60111223
NM_000101	CUFF.10869	WT	KO	chr16	87237198	87244993	7796	-	1.72572e+09	1.56846e+09	-0.137851	1	1	9.40204e+08	1.52293e+09	0.695804	1	1	54.4817	97.097	42.6153	1	0	0	0	0	0	1	0	yes	87237486	87237490	NA	NA	NA	NA	NA	NA	NA	NA	NA	NA	87244993	87244994	NA	NA	723	87244922	87245211
NM_002461	CUFF.10873	WT	KO	chr16	87245849	87256996	11148	-	2.5517e+08	2.50909e+08	-0.024293	1	1	2.5517e+08	2.50909e+08	-0.024293	1	1	NA	NA	NA	NA	NA	NA	NA	NA	NA	NA	NA	no	NA	NA	NA	NA	NA	NA	NA	NA	NA	NA	NA	NA	NA	NA	NA	NA	1795	87256989	87257076
NM_178841	CUFF.10882	WT	KO	chr16	87290404	87300330	9927	-	1.58738e+08	1.842e+08	0.214624	1	1	1.58738e+08	1.842e+08	0.214624	1	1	NA	NA	NA	NA	NA	NA	NA	NA	NA	NA	NA	no	NA	NA	NA	NA	NA	NA	NA	NA	NA	NA	NA	NA	NA	NA	NA	NA	1883	87300234	87300395
NM_030928	CUFF.10885	WT	KO	chr16	87397687	87403167	5481	+	4.00304e+08	4.74886e+08	0.246483	1	1	4.00304e+08	4.74886e+08	0.246483	1	1	NA	NA	NA	NA	NA	NA	NA	NA	NA	NA	NA	no	NA	NA	NA	NA	NA	NA	NA	NA	NA	NA	NA	NA	NA	NA	NA	NA	2675	87397740	87402185
NM_000485	CUFF.10887	WT	KO	chr16	87403378	87405843	2466	-	1.29657e+09	1.48196e+09	0.1928	1	1	9.44035e+08	1.06584e+09	0.175071	1	1	72.81	71.9207	-0.8893	0	0	0	0	0	0	0	0	yes	NA	NA	NA	NA	NA	NA	NA	NA	NA	NA	NA	NA	NA	NA	NA	NA	807	87405808	87405985
NM_001030018	CUFF.10887	WT	KO	chr16	87403378	87405843	2466	-	1.29657e+09	1.48196e+09	0.1928	1	1	3.52539e+08	4.16123e+08	0.239227	1	1	27.19	28.0793	0.8893	0	0	0	0	0	1	0	0	yes	NA	NA	NA	NA	NA	NA	NA	NA	NA	NA	87403615	87403749	NA	NA	NA	NA	673	87405808	87405847
NM_016209	CUFF.10895	WT	KO	chr16	87451007	87455021	4015	+	4.93792e+08	5.96112e+08	0.271681	1	1	4.93792e+08	5.96112e+08	0.271681	1	1	NA	NA	NA	NA	NA	NA	NA	NA	NA	NA	NA	no	NA	NA	NA	NA	NA	NA	NA	NA	NA	NA	NA	NA	NA	NA	NA	NA	629	87451059	87454866
NM_018216	CUFF.109	WT	KO	chr1	2429835	2447895	18061	-	8.33137e+07	1.5183e+08	0.865836	1	1	8.33137e+07	1.5183e+08	0.865836	1	1	NA	NA	NA	NA	NA	NA	NA	NA	NA	NA	NA	no	NA	NA	NA	NA	NA	NA	NA	NA	NA	NA	NA	NA	NA	NA	NA	NA	2642	2447886	2448108
NM_001243279	CUFF.10902	WT	KO	chr16	87687718	87749672	61955	+	4.85323e+07	4.79916e+07	-0.0161613	1	1	4.85323e+07	4.79916e+07	-0.0161613	1	1	NA	NA	NA	NA	NA	NA	NA	NA	NA	NA	NA	no	NA	NA	NA	NA	NA	NA	NA	NA	NA	NA	NA	NA	NA	NA	NA	NA	3668	87687808	87692556
NM_003119	CUFF.10909	WT	KO	chr16	88102306	88151675	49370	+	2.15598e+08	3.77774e+08	0.809178	1	1	2.15598e+08	2.44194e+08	0.179682	1	1	100	64.6402	-35.3598	1	0	0	0	0	0	0	0	yes	88130674	88131630	NA	NA	NA	NA	NA	NA	NA	NA	NA	NA	NA	NA	NA	NA	3082	88102326	88151000
NM_199367	CUFF.10909	WT	KO	chr16	88102306	88131630	29325	+	2.15598e+08	3.77774e+08	0.809178	1	1	0	1.3358e+08	26.9931	1	1	0	35.3598	35.3598	0	0	0	0	0	0	0	1	yes	NA	NA	NA	NA	NA	NA	NA	NA	NA	NA	NA	NA	NA	NA	88138557;88140567;88141912;88144403;88146888;88147703;88148395;88150796	88138681;88140669;88142022;88144518;88147044;88147869;88148472;88151675	2302	88102326	88130817
NM_003368	CUFF.1091	WT	KO	chr1	62674971	62690063	15093	+	1.97249e+08	2.7497e+08	0.47926	1	1	1.97249e+08	2.7497e+08	0.47926	1	1	NA	NA	NA	NA	NA	NA	NA	NA	NA	NA	NA	no	NA	NA	NA	NA	NA	NA	NA	NA	NA	NA	NA	NA	NA	NA	NA	NA	3939	62678126	62689238
NR_002450	CUFF.10919	WT	KO	chr16	88155339	88155410	72	+	0	0	0	1	1	0	0	0	1	1	NA	NA	NA	NA	NA	NA	NA	NA	NA	NA	NA	no	NA	NA	NA	NA	NA	NA	NA	NA	NA	NA	NA	NA	NA	NA	NA	NA	72	-1	NA
NM_001201407	CUFF.10930	WT	KO	chr16	87811612	87823466	11855	+	1.50023e+07	9.30671e+08	5.95501	1	1	0	0	0	1	1	0	0	0	0	0	0	0	0	0	1	1	yes	NA	NA	NA	NA	NA	NA	NA	NA	NA	NA	NA	NA	87803654	87803828	87823466	87826956	3608	87815036	87822469
NM_182531	CUFF.10930	WT	KO	chr16	87811612	87823466	11855	+	1.50023e+07	9.30671e+08	5.95501	1	1	0	0	0	1	1	0	0	0	1	0	0	0	0	0	1	1	yes	87818628	87818711	NA	NA	NA	NA	NA	NA	NA	NA	NA	NA	87803654	87803828	87823466	87826956	3524	87815036	87822469
NR_037705	CUFF.10930	WT	KO	chr16	87811612	87823466	11855	+	1.50023e+07	9.30671e+08	5.95501	1	1	0	0	0	1	1	0	0	0	1	0	0	0	0	0	1	1	yes	87817066	87817192	NA	NA	NA	NA	NA	NA	NA	NA	NA	NA	87803654	87803828	87823466	87826956	3481	87815036	87818652
NM_002633	CUFF.1094	WT	KO	chr1	63831535	63898505	66971	+	2.68343e+08	3.16983e+08	0.240326	1	1	2.68343e+08	3.16983e+08	0.240326	1	1	NA	NA	NA	NA	NA	NA	NA	NA	NA	NA	NA	no	NA	NA	NA	NA	NA	NA	NA	NA	NA	NA	NA	NA	NA	NA	NA	NA	2473	63831657	63897932
NM_001083314	CUFF.10940	WT	KO	chr16	88238340	88251694	13355	-	3.79514e+08	6.22113e+08	0.713026	1	1	3.79514e+08	6.22113e+08	0.713026	1	1	NA	NA	NA	NA	NA	NA	NA	NA	NA	NA	NA	no	NA	NA	NA	NA	NA	NA	NA	NA	NA	NA	NA	NA	NA	NA	NA	NA	2403	88240620	88251715
NM_001271909	CUFF.10941	WT	KO	chr16	88251956	88264367	12412	+	0	0	0	1	1	0	0	0	1	1	NA	NA	NA	1	0	0	0	0	0	1	0	yes	88254449	88255417	NA	NA	NA	NA	NA	NA	NA	NA	NA	NA	88251713	88251956	NA	NA	1548	-1	NA
NR_073515	CUFF.10941	WT	KO	chr16	88251713	88264367	12655	+	0	0	0	1	1	0	0	0	1	1	NA	NA	NA	1	0	0	0	1	0	0	0	yes	88254449	88255417	NA	NA	NA	NA	NA	NA	88252118	88252330	NA	NA	NA	NA	NA	NA	1579	-1	NA
NR_073516	CUFF.10941	WT	KO	chr16	88251956	88255417	3462	+	0	0	0	1	1	0	0	0	1	1	NA	NA	NA	0	0	0	0	0	0	1	1	yes	NA	NA	NA	NA	NA	NA	NA	NA	NA	NA	NA	NA	88251713	88251956	88263195	88264367	1344	-1	NA
NR_045839	CUFF.10945	WT	KO	chr16	87880567	88084470	203904	-	0	0	0	1	1	0	0	0	1	1	NA	NA	NA	NA	NA	NA	NA	NA	NA	NA	NA	no	NA	NA	NA	NA	NA	NA	NA	NA	NA	NA	NA	NA	NA	NA	NA	NA	2031	87910970	87885112
NM_052988	CUFF.10954	WT	KO	chr16	88280577	88290273	9697	+	2.90774e+08	1.43215e+08	-1.02172	1	1	2.90774e+08	1.43215e+08	-1.02172	1	1	100	100	0	0	0	0	0	0	0	0	0	yes	NA	NA	NA	NA	NA	NA	NA	NA	NA	NA	NA	NA	NA	NA	NA	NA	1798	88280619	88289599
NR_027702	CUFF.10954	WT	KO	chr16	88280577	88290273	9697	+	2.90774e+08	1.43215e+08	-1.02172	1	1	0	0	0	1	1	0	0	0	1	0	0	0	0	0	0	0	yes	88283161	88283233	NA	NA	NA	NA	NA	NA	NA	NA	NA	NA	NA	NA	NA	NA	1725	88280619	88284501
NR_027703	CUFF.10954	WT	KO	chr16	88280577	88290273	9697	+	2.90774e+08	1.43215e+08	-1.02172	1	1	0	0	0	1	1	0	0	0	1	0	0	0	0	1	0	0	yes	88283161	88283233	NA	NA	NA	NA	NA	NA	NA	NA	88289504	88289638	NA	NA	NA	NA	1591	88280619	88284501
NM_152339	CUFF.10955	WT	KO	chr16	88290266	88295622	5357	-	1.21478e+08	1.38877e+08	0.193116	1	1	1.21478e+08	1.38877e+08	0.193116	1	1	NA	NA	NA	NA	NA	NA	NA	NA	NA	NA	NA	no	NA	NA	NA	NA	NA	NA	NA	NA	NA	NA	NA	NA	NA	NA	NA	NA	2339	88295141	88296593
NM_001012759	CUFF.10959	WT	KO	chr16	87300392	87309287	8896	+	3.64084e+08	4.15401e+08	0.190235	1	1	3.64084e+08	4.15401e+08	0.190235	1	1	100	100	0	0	0	0	0	0	0	0	0	yes	NA	NA	NA	NA	NA	NA	NA	NA	NA	NA	NA	NA	NA	NA	NA	NA	1723	87300430	87309158
NM_001012762	CUFF.10959	WT	KO	chr16	87300392	87309287	8896	+	3.64084e+08	4.15401e+08	0.190235	1	1	0	0	0	1	1	0	0	0	1	0	0	0	0	0	0	0	yes	87308957	87309015	NA	NA	NA	NA	NA	NA	NA	NA	NA	NA	NA	NA	NA	NA	1664	87300430	87309127
NM_001142864	CUFF.10960	WT	KO	chr16	87309247	87378873	69627	-	2.79511e+08	2.36023e+08	-0.243981	1	1	2.4105e+08	2.36023e+08	-0.0304049	1	1	86.2397	100	13.7603	1	0	0	0	0	0	0	0	yes	87310187	87310246	NA	NA	NA	NA	NA	NA	NA	NA	NA	NA	NA	NA	NA	NA	7833	87330317	87379122
NR_039873	CUFF.10960	WT	KO	chr16	87310187	87310246	60	-	2.79511e+08	2.36023e+08	-0.243981	1	1	3.84615e+07	0	-25.1969	1	1	13.7603	0	-13.7603	0	0	0	0	0	0	1	1	yes	NA	NA	NA	NA	NA	NA	NA	NA	NA	NA	NA	NA	87310270;87310468;87310715;87310932;87313483;87313711;87313978;87314294;87314525;87315075;87315447;87315717;87316127;87316492;87316746;87317004;87317135;87317780;87318918;87319325;87319504;87320193;87320456;87320624;87320948;87321466;87325615;87326244;87326516;87327187;87327497;87327815;87328265;87328559;87328784;87329044;87330057;87330548;87331468;87331637;87331843;87332136;87332477;87335387;873…	87310392;87310640;87310807;87311120;87313630;87313869;87314192;87314441;87314657;87315339;87315635;87315975;87316306;87316598;87316918;87317060;87317237;87317880;87318989;87319428;87319593;87320364;87320552;87320867;87321101;87321570;87325819;87326444;87326641;87327363;87327654;87327963;87328447;87328707;87328962;87329155;87330317;87330648;87331555;87331723;87332014;87332349;87332645;87335525;873…	87309247;87309842;87310107	87309763;87310028;87310186	60	-1	NA
NM_001242819	CUFF.10964	WT	KO	chr16	88543329	88561969	18641	+	3.21121e+08	3.76989e+08	0.231403	1	1	5.70538e+07	5.96005e+07	0.0630014	1	1	17.7671	15.8096	-1.9575	0	0	0	0	1	0	1	0	yes	NA	NA	NA	NA	NA	NA	NA	NA	88553064	88553275	NA	NA	88542640;88543326	88542723;88543329	NA	NA	3506	88543374	88548170
NM_001242821	CUFF.10964	WT	KO	chr16	88542640	88553275	10636	+	3.21121e+08	3.76989e+08	0.231403	1	1	2.64067e+08	3.17388e+08	0.265342	1	1	82.2329	84.1904	1.9575	1	0	0	0	0	0	0	1	yes	88543326	88543422	NA	NA	NA	NA	NA	NA	NA	NA	NA	NA	NA	NA	88554840;88555646;88555921;88557272;88558130;88558375;88559770	88555004;88555773;88556034;88557352;88558219;88558484;88561969	819	-1	NA
NM_001242822	CUFF.10964	WT	KO	chr16	88542640	88553275	10636	+	3.21121e+08	3.76989e+08	0.231403	1	1	0	0	0	1	1	0	0	0	0	0	0	0	0	1	0	1	yes	NA	NA	NA	NA	NA	NA	NA	NA	NA	NA	88543326	88543329	NA	NA	88554840;88555646;88555921;88557272;88558130;88558375;88559770	88555004;88555773;88556034;88557352;88558219;88558484;88561969	913	88543374	88548170
NM_017702	CUFF.10964	WT	KO	chr16	88542640	88553275	10636	+	3.21121e+08	3.76989e+08	0.231403	1	1	0	0	0	1	1	0	0	0	0	0	0	0	0	0	0	1	yes	NA	NA	NA	NA	NA	NA	NA	NA	NA	NA	NA	NA	NA	NA	88554840;88555646;88555921;88557272;88558130;88558375;88559770	88555004;88555773;88556034;88557352;88558219;88558484;88561969	916	88543374	88548170
NM_014972	CUFF.10966	WT	KO	chr16	88467495	88505293	37799	+	1.03079e+09	9.63454e+08	-0.0974691	1	1	4.12057e+08	9.03803e+08	1.13316	1	1	39.9747	93.8086	53.8339	0	0	0	0	0	0	1	0	yes	NA	NA	NA	NA	NA	NA	NA	NA	NA	NA	NA	NA	88467476	88467495	NA	NA	2259	88467576	88505145
NM_145039	CUFF.10973	WT	KO	chr16	88563684	88566741	3058	-	3.93293e+07	0	-25.2291	1	1	3.93293e+07	0	-25.2291	1	1	NA	NA	NA	NA	NA	NA	NA	NA	NA	NA	NA	no	NA	NA	NA	NA	NA	NA	NA	NA	NA	NA	NA	NA	NA	NA	NA	NA	3058	-1	NA
NM_001481	CUFF.10990	WT	KO	chr16	88616509	88638880	22372	+	1.10471e+08	1.02201e+08	-0.112265	1	1	6.688e+07	9.1359e+07	0.449973	1	1	60.5406	89.3916	28.851	0	0	0	0	0	1	0	0	yes	NA	NA	NA	NA	NA	NA	NA	NA	NA	NA	88624848	88625208	NA	NA	NA	NA	3185	88616630	88637252
NM_024792	CUFF.10998	WT	KO	chr17	582597	592825	10229	+	2.57747e+08	2.94638e+08	0.192989	1	1	2.57747e+08	2.94638e+08	0.192989	1	1	NA	NA	NA	NA	NA	NA	NA	NA	NA	NA	NA	no	NA	NA	NA	NA	NA	NA	NA	NA	NA	NA	NA	NA	NA	NA	NA	NA	2080	582637	591558
NM_015721	CUFF.10999	WT	KO	chr17	594411	602251	7841	-	1.21718e+08	1.77609e+08	0.545164	1	1	1.21718e+08	1.77609e+08	0.545164	1	1	NA	NA	NA	NA	NA	NA	NA	NA	NA	NA	NA	no	NA	NA	NA	NA	NA	NA	NA	NA	NA	NA	NA	NA	NA	NA	NA	NA	3741	597999	605417
NM_013337	CUFF.11000	WT	KO	chr17	847107	852140	5034	+	1.74814e+08	2.10916e+08	0.270845	1	1	1.74814e+08	2.10916e+08	0.270845	1	1	NA	NA	NA	NA	NA	NA	NA	NA	NA	NA	NA	no	NA	NA	NA	NA	NA	NA	NA	NA	NA	NA	NA	NA	NA	NA	NA	NA	1673	847132	851076
NM_001092	CUFF.11001	WT	KO	chr17	853508	959090	105583	-	1.84073e+08	9.97606e+07	-0.883735	1	1	1.36342e+08	9.97606e+07	-0.450683	1	1	74.0693	100	25.9307	0	0	0	0	0	0	1	0	yes	NA	NA	NA	NA	NA	NA	NA	NA	NA	NA	NA	NA	975268;1029711	975452;1029916	NA	NA	5063	959058	959179
NM_021962	CUFF.11001	WT	KO	chr17	853508	1029916	176409	-	1.84073e+08	9.97606e+07	-0.883735	1	1	4.77314e+07	0	-25.5084	1	1	25.9307	0	-25.9307	1	0	0	0	0	0	0	0	yes	958924	959090	NA	NA	NA	NA	NA	NA	NA	NA	NA	NA	NA	NA	NA	NA	5287	1029771	1030005
NM_016080	CUFF.11006	WT	KO	chr17	609299	632321	23023	-	5.35721e+08	8.01397e+08	0.581036	1	1	5.35721e+08	8.01397e+08	0.581036	1	1	NA	NA	NA	NA	NA	NA	NA	NA	NA	NA	NA	no	NA	NA	NA	NA	NA	NA	NA	NA	NA	NA	NA	NA	NA	NA	NA	NA	1837	632245	632386
NM_018146	CUFF.11007	WT	KO	chr17	632263	642491	10229	+	2.31547e+08	2.89339e+08	0.321457	1	1	2.31547e+08	2.89339e+08	0.321457	1	1	NA	NA	NA	NA	NA	NA	NA	NA	NA	NA	NA	no	NA	NA	NA	NA	NA	NA	NA	NA	NA	NA	NA	NA	NA	NA	NA	NA	1801	632368	642057
NM_022463	CUFF.11016	WT	KO	chr17	649303	829748	180446	-	1.42532e+08	2.66721e+08	0.904046	1	1	1.42532e+08	2.66721e+08	0.904046	1	1	NA	NA	NA	NA	NA	NA	NA	NA	NA	NA	NA	no	NA	NA	NA	NA	NA	NA	NA	NA	NA	NA	NA	NA	NA	NA	NA	NA	3024	829668	829930
NM_005206	CUFF.11018	WT	KO	chr17	1271397	1306311	34915	-	0	0	0	1	1	0	0	0	1	1	NA	NA	NA	0	0	0	0	1	0	0	0	yes	NA	NA	NA	NA	NA	NA	NA	NA	1286664	1286834	NA	NA	NA	NA	NA	NA	3055	1306161	1306318
NM_016823	CUFF.11018	WT	KO	chr17	1271397	1306311	34915	-	0	0	0	1	1	0	0	0	1	1	NA	NA	NA	0	0	0	0	0	0	0	0	yes	NA	NA	NA	NA	NA	NA	NA	NA	NA	NA	NA	NA	NA	NA	NA	NA	3225	1306161	1306448
NM_014288	CUFF.1102	WT	KO	chr1	63679029	63761532	82504	-	3.64167e+08	5e+08	0.457327	1	1	3.64167e+08	5e+08	0.457327	1	1	NA	NA	NA	NA	NA	NA	NA	NA	NA	NA	NA	no	NA	NA	NA	NA	NA	NA	NA	NA	NA	NA	NA	NA	NA	NA	NA	NA	1009	63761392	63746878
NM_000135	CUFF.11024	WT	KO	chr16	88331460	88410566	79107	-	2.76672e+08	3.25714e+08	0.23543	1	1	2.76672e+08	3.25714e+08	0.23543	1	1	100	100	0	1	0	0	0	0	0	0	0	yes	88392268	88392988	NA	NA	NA	NA	NA	NA	NA	NA	NA	NA	NA	NA	NA	NA	5460	88410524	88410673
NM_001018112	CUFF.11024	WT	KO	chr16	88392268	88410566	18299	-	2.76672e+08	3.25714e+08	0.23543	1	1	0	0	0	1	1	0	0	0	0	0	0	0	0	0	0	1	yes	NA	NA	NA	NA	NA	NA	NA	NA	NA	NA	NA	NA	NA	NA	88331460;88332791;88333042;88333387;88333903;88334713;88336709;88338868;88340493;88340740;88342568;88343639;88346047;88352486;88355858;88358799;88361050;88363746;88364075;88364473;88365587;88367180;88369651;88372710;88372852;88373778;88376768;88376916;88378763;88385312;88385836;88386380;88389815	88332617;88332883;88333198;88333462;88334008;88334775;88336847;88338980;88340597;88340799;88342676;88343811;88346131;88352614;88355931;88358975;88361146;88363933;88364168;88364543;88365723;88367293;88369724;88372759;88372912;88373866;88376827;88377011;88378873;88385445;88385977;88386456;88389927	1656	88410524	88410566
NM_016532	CUFF.11033	WT	KO	chr17	1344621	1366932	22312	-	1.06985e+08	1.34072e+08	0.325599	1	1	1.06985e+08	1.34072e+08	0.325599	1	1	NA	NA	NA	NA	NA	NA	NA	NA	NA	NA	NA	no	NA	NA	NA	NA	NA	NA	NA	NA	NA	NA	NA	NA	NA	NA	NA	NA	2982	1366543	1366988
NR_028514	CUFF.11035	WT	KO	chr17	1366963	1368140	1178	+	0	0	0	1	1	0	0	0	1	1	NA	NA	NA	NA	NA	NA	NA	NA	NA	NA	NA	no	NA	NA	NA	NA	NA	NA	NA	NA	NA	NA	NA	NA	NA	NA	NA	NA	554	-1	NA
NR_028502	CUFF.11041	WT	KO	chr17	1561548	1566316	4769	-	3.70157e+07	9.86816e+06	-1.90729	1	1	3.70157e+07	9.86816e+06	-1.90729	1	1	NA	NA	NA	NA	NA	NA	NA	NA	NA	NA	NA	no	NA	NA	NA	NA	NA	NA	NA	NA	NA	NA	NA	NA	NA	NA	NA	NA	2654	1564035	1566386
NM_001080779	CUFF.11042	WT	KO	chr17	1314230	1342751	28522	-	5.19539e+08	6.06999e+08	0.22446	1	1	0	0	0	1	1	0	0	0	0	0	1	0	0	0	0	0	yes	NA	NA	NA	NA	1335738;1341644	1335801;1341722	NA	NA	NA	NA	NA	NA	NA	NA	NA	NA	4952	1342531	1342777
NM_001080950	CUFF.11042	WT	KO	chr17	1314230	1335801	21572	-	5.19539e+08	6.06999e+08	0.22446	1	1	4.07999e+08	4.14426e+08	0.0225493	1	1	78.5309	68.2746	-10.2563	0	0	0	0	0	0	1	0	yes	NA	NA	NA	NA	NA	NA	NA	NA	NA	NA	NA	NA	1341644;1342457	1341722;1342751	NA	NA	4721	1334317	1335827
NM_033375	CUFF.11042	WT	KO	chr17	1314230	1341722	27493	-	5.19539e+08	6.06999e+08	0.22446	1	1	1.11541e+08	1.92573e+08	0.787834	1	1	21.4691	31.7254	10.2563	1	0	0	0	0	0	1	0	yes	1335738	1335801	NA	NA	NA	NA	NA	NA	NA	NA	NA	NA	1342457	1342751	NA	NA	4736	1334317	1341748
NM_052928	CUFF.11046	WT	KO	chr17	1629579	1679925	50347	-	5.58037e+07	5.40184e+08	3.27502	1	1	3.93657e+07	6.6186e+07	0.749588	1	1	70.5431	12.2525	-58.2906	0	0	0	0	0	1	0	1	yes	NA	NA	NA	NA	NA	NA	NA	NA	NA	NA	1634505	1634618	NA	NA	1629469	1629579	4334	1678038	1680078
NM_006445	CUFF.11048	WT	KO	chr17	1500673	1534926	34254	-	1.23306e+09	1.1373e+09	-0.116627	1	1	8.66114e+08	1.12332e+09	0.375142	1	1	70.2413	98.771	28.5297	0	0	0	0	0	1	0	1	yes	NA	NA	NA	NA	NA	NA	NA	NA	NA	NA	1527738	1527803	NA	NA	1500670	1500673	7295	1534615	1535080
NM_002945	CUFF.11049	WT	KO	chr17	1680023	1749598	69576	+	6.07259e+08	4.62987e+08	-0.391342	1	1	6.07259e+08	4.62987e+08	-0.391342	1	1	NA	NA	NA	NA	NA	NA	NA	NA	NA	NA	NA	no	NA	NA	NA	NA	NA	NA	NA	NA	NA	NA	NA	NA	NA	NA	NA	NA	4345	1680137	1747217
NM_178568	CUFF.11050	WT	KO	chr17	1784721	1874928	90208	-	3.27994e+07	5.41215e+07	0.722533	1	1	2.51781e+07	3.5932e+07	0.513098	1	1	76.764	66.3913	-10.3727	0	0	0	0	0	1	0	0	yes	NA	NA	NA	NA	NA	NA	NA	NA	NA	NA	1787852	1787919	NA	NA	NA	NA	3164	-1	NA
NM_017575	CUFF.11052	WT	KO	chr17	1909883	2153819	243937	-	3.60378e+07	1.71045e+07	-1.07514	1	1	3.60378e+07	1.71045e+07	-1.07514	1	1	NA	NA	NA	NA	NA	NA	NA	NA	NA	NA	NA	no	NA	NA	NA	NA	NA	NA	NA	NA	NA	NA	NA	NA	NA	NA	NA	NA	5968	2153764	2153949
NM_001383	CUFF.11054	WT	KO	chr17	1880181	1893475	13295	+	2.00499e+08	5.09853e+08	1.34648	1	1	0	2.17928e+08	27.6993	1	1	0	42.7434	42.7434	1	0	0	0	0	0	0	0	yes	1892027	1892275	NA	NA	NA	NA	NA	NA	NA	NA	NA	NA	NA	NA	NA	NA	2195	1880198	1891899
NM_080822	CUFF.11054	WT	KO	chr17	1892027	1893475	1449	+	2.00499e+08	5.09853e+08	1.34648	1	1	2.00499e+08	2.91925e+08	0.541999	1	1	100	57.2566	-42.7434	0	0	0	0	0	0	1	0	yes	NA	NA	NA	NA	NA	NA	NA	NA	NA	NA	NA	NA	1880181;1883549;1883823;1886014;1886573;1886879;1889799;1890262;1890549;1891147;1891525;1891812	1880274;1883701;1883886;1886135;1886730;1887000;1889867;1890418;1890649;1891225;1891665;1891919	NA	NA	1076	1892091	1893146
NM_020310	CUFF.11055	WT	KO	chr17	2234104	2251008	16905	-	4.63591e+07	3.90152e+07	-0.248818	1	1	4.63591e+07	3.90152e+07	-0.248818	1	1	NA	NA	NA	NA	NA	NA	NA	NA	NA	NA	NA	no	NA	NA	NA	NA	NA	NA	NA	NA	NA	NA	NA	NA	NA	NA	NA	NA	4842	2250756	2251756
NM_024086	CUFF.11061	WT	KO	chr17	2266098	2361950	95853	-	1.551e+08	1.60746e+08	0.0515868	1	1	1.551e+08	1.60746e+08	0.0515868	1	1	NA	NA	NA	NA	NA	NA	NA	NA	NA	NA	NA	no	NA	NA	NA	NA	NA	NA	NA	NA	NA	NA	NA	NA	NA	NA	NA	NA	5753	2352375	2362576
NM_021947	CUFF.11063	WT	KO	chr17	2153998	2175303	21306	+	0	0	0	1	1	0	0	0	1	1	NA	NA	NA	NA	NA	NA	NA	NA	NA	NA	NA	no	NA	NA	NA	NA	NA	NA	NA	NA	NA	NA	NA	NA	NA	NA	NA	NA	2477	2165604	2173915
NM_018128	CUFF.11064	WT	KO	chr17	2172732	2187428	14697	-	4.26578e+08	2.5823e+08	-0.724154	1	1	4.26578e+08	2.5823e+08	-0.724154	1	1	NA	NA	NA	NA	NA	NA	NA	NA	NA	NA	NA	no	NA	NA	NA	NA	NA	NA	NA	NA	NA	NA	NA	NA	NA	NA	NA	NA	4880	2186471	2187606
NM_013276	CUFF.11084	WT	KO	chr17	3458305	3486365	28061	-	8.70807e+07	1.39166e+08	0.676383	1	1	8.70807e+07	1.39166e+08	0.676383	1	1	NA	NA	NA	NA	NA	NA	NA	NA	NA	NA	NA	no	NA	NA	NA	NA	NA	NA	NA	NA	NA	NA	NA	NA	NA	NA	NA	NA	3838	3486262	3486777
NM_032294	CUFF.11089	WT	KO	chr17	3710366	3743086	32721	-	1.33894e+07	1.40001e+07	0.0643489	1	1	1.33894e+07	1.40001e+07	0.0643489	1	1	NA	NA	NA	NA	NA	NA	NA	NA	NA	NA	NA	no	NA	NA	NA	NA	NA	NA	NA	NA	NA	NA	NA	NA	NA	NA	NA	NA	3554	3735730	3743158
NM_003342	CUFF.11092	WT	KO	chr17	4119261	4216718	97458	-	2.60154e+08	3.3802e+08	0.377743	1	1	2.60154e+08	3.3802e+08	0.377743	1	1	NA	NA	NA	NA	NA	NA	NA	NA	NA	NA	NA	no	NA	NA	NA	NA	NA	NA	NA	NA	NA	NA	NA	NA	NA	NA	NA	NA	4208	4216561	4157253
NM_001254755	CUFF.11095	WT	KO	chr17	3993664	4007744	14081	+	0	7.81852e+07	26.2204	1	1	0	2.95503e+07	24.8167	1	1	NA	37.7952	NA	0	0	0	0	1	0	1	0	yes	NA	NA	NA	NA	NA	NA	NA	NA	3993806	3994048	NA	NA	3993211	3993664	NA	NA	1307	3993798	3999974
NM_144611	CUFF.11095	WT	KO	chr17	3993211	4007740	14530	+	0	7.81852e+07	26.2204	1	1	0	4.8635e+07	25.5355	1	1	NA	62.2048	NA	0	0	0	0	0	0	0	1	yes	NA	NA	NA	NA	NA	NA	NA	NA	NA	NA	NA	NA	NA	NA	4007740	4007744	1998	3993798	4007123
NM_001105538	CUFF.11101	WT	KO	chr17	4388940	4405430	16491	-	3.89677e+08	4.21808e+08	0.114308	1	1	1.19264e+08	1.69513e+08	0.50723	1	1	30.6059	40.1871	9.5812	0	0	0	0	0	0	0	0	yes	NA	NA	NA	NA	NA	NA	NA	NA	NA	NA	NA	NA	NA	NA	NA	NA	4105	4405368	4405465
NM_014520	CUFF.11101	WT	KO	chr17	4388940	4405430	16491	-	3.89677e+08	4.21808e+08	0.114308	1	1	2.70413e+08	2.52296e+08	-0.100049	1	1	69.3941	59.8129	-9.5812	0	0	0	1	0	0	0	0	yes	NA	NA	NA	NA	NA	NA	4389019	4389483	NA	NA	NA	NA	NA	NA	NA	NA	4568	4405368	4405982
NM_014389	CUFF.11111	WT	KO	chr17	4521428	4554381	32954	-	2.34103e+08	1.79604e+08	-0.382329	1	1	2.34103e+08	1.79604e+08	-0.382329	1	1	NA	NA	NA	NA	NA	NA	NA	NA	NA	NA	NA	no	NA	NA	NA	NA	NA	NA	NA	NA	NA	NA	NA	NA	NA	NA	NA	NA	3674	4554155	4554473
NM_001257330	CUFF.11112	WT	KO	chr17	4560538	4571544	11007	+	1.96581e+08	1.62391e+08	-0.275654	1	1	0	0	0	1	1	0	0	0	0	0	0	0	0	0	0	0	yes	NA	NA	NA	NA	NA	NA	NA	NA	NA	NA	NA	NA	NA	NA	NA	NA	1955	4560765	4571081
NM_004313	CUFF.11112	WT	KO	chr17	4560538	4571544	11007	+	1.96581e+08	1.62391e+08	-0.275654	1	1	1.96581e+08	1.62391e+08	-0.275654	1	1	100	100	0	0	0	0	0	0	1	0	0	yes	NA	NA	NA	NA	NA	NA	NA	NA	NA	NA	4570594	4570630	NA	NA	NA	NA	1919	4560765	4571081
NM_001001683	CUFF.11116	WT	KO	chr17	4581472	4583645	2174	+	8.76285e+07	1.08097e+08	0.302853	1	1	8.76285e+07	1.08097e+08	0.302853	1	1	NA	NA	NA	NA	NA	NA	NA	NA	NA	NA	NA	no	NA	NA	NA	NA	NA	NA	NA	NA	NA	NA	NA	NA	NA	NA	NA	NA	830	4581533	4583229
NM_002798	CUFF.11118	WT	KO	chr17	4646397	4648756	2360	+	1.65404e+09	2.0205e+09	0.288718	1	1	1.65404e+09	2.0205e+09	0.288718	1	1	NA	NA	NA	NA	NA	NA	NA	NA	NA	NA	NA	no	NA	NA	NA	NA	NA	NA	NA	NA	NA	NA	NA	NA	NA	NA	NA	NA	852	4646447	4648673
NM_002663	CUFF.11119	WT	KO	chr17	4657353	4673694	16342	+	1.19095e+08	9.48051e+07	-0.329074	1	1	1.19095e+08	9.48051e+07	-0.329074	1	1	NA	NA	NA	NA	NA	NA	NA	NA	NA	NA	NA	no	NA	NA	NA	NA	NA	NA	NA	NA	NA	NA	NA	NA	NA	NA	NA	NA	3496	4658031	4673124
NM_001037339	CUFF.1112	WT	KO	chr1	66570381	66612850	42470	+	9.93062e+07	1.31382e+08	0.403813	1	1	9.93062e+07	1.31382e+08	0.403813	1	1	NA	NA	NA	NA	NA	NA	NA	NA	NA	NA	NA	no	NA	NA	NA	NA	NA	NA	NA	NA	NA	NA	NA	NA	NA	NA	NA	NA	3876	66570660	66610947
NM_001204520	CUFF.11121	WT	KO	chr17	3523271	3546447	23177	-	3.54048e+08	4.07942e+08	0.204421	1	1	0	0	0	1	1	0	0	0	1	0	0	0	0	0	0	1	yes	3540999	3541070	NA	NA	NA	NA	NA	NA	NA	NA	NA	NA	NA	NA	3512936;3514238;3514722;3518531	3513928;3514315;3514841;3518722	2236	3546160	3532025
NM_002561	CUFF.11121	WT	KO	chr17	3523271	3546447	23177	-	3.54048e+08	4.07942e+08	0.204421	1	1	0	0	0	1	1	0	0	0	0	0	0	0	0	0	0	1	yes	NA	NA	NA	NA	NA	NA	NA	NA	NA	NA	NA	NA	NA	NA	3512936;3514238;3514722;3518531	3513928;3514315;3514841;3518722	2308	3546160	3532091
NM_014604	CUFF.11121	WT	KO	chr17	3512936	3518722	5787	-	3.54048e+08	4.07942e+08	0.204421	1	1	3.54048e+08	4.07942e+08	0.204421	1	1	100	100	0	0	0	0	0	0	0	1	0	yes	NA	NA	NA	NA	NA	NA	NA	NA	NA	NA	NA	NA	3523271;3529633;3531939;3538055;3538669;3539535;3540113;3540470;3540648;3540999;3541687;3545912	3523920;3529827;3532021;3538148;3538802;3539673;3540193;3540566;3540723;3541070;3541837;3546447	NA	NA	1383	3518569	3518859
NM_001114118	CUFF.11132	WT	KO	chr17	3656794	3696294	39501	-	1.10941e+08	1.23881e+08	0.159167	1	1	1.10941e+08	1.23881e+08	0.159167	1	1	NA	NA	NA	NA	NA	NA	NA	NA	NA	NA	NA	no	NA	NA	NA	NA	NA	NA	NA	NA	NA	NA	NA	NA	NA	NA	NA	NA	8184	3696266	3696529
NM_001101662	CUFF.1114	WT	KO	chr1	52027454	52117197	89744	-	5.6209e+08	5.3467e+08	-0.0721528	1	1	5.6209e+08	5.3467e+08	-0.0721528	1	1	100	100	0	0	0	1	0	0	0	0	0	yes	NA	NA	NA	NA	52074629;52075747	52074698;52075880	NA	NA	NA	NA	NA	NA	NA	NA	NA	NA	3820	52116875	52117394
NM_002525	CUFF.1114	WT	KO	chr1	52027454	52117197	89744	-	5.6209e+08	5.3467e+08	-0.0721528	1	1	0	0	0	1	1	0	0	0	0	0	0	0	0	0	0	0	yes	NA	NA	NA	NA	NA	NA	NA	NA	NA	NA	NA	NA	NA	NA	NA	NA	4024	52116875	52117394
NM_006612	CUFF.11141	WT	KO	chr17	4841967	4872418	30452	+	1.01982e+08	3.34943e+08	1.7156	1	1	1.01982e+08	3.34943e+08	1.7156	1	1	NA	NA	NA	NA	NA	NA	NA	NA	NA	NA	NA	no	NA	NA	NA	NA	NA	NA	NA	NA	NA	NA	NA	NA	NA	NA	NA	NA	7917	4844265	4868168
NM_001165418	CUFF.11143	WT	KO	chr17	4781170	4784207	3038	-	3.47961e+08	4.17044e+08	0.261273	1	1	0	0	0	1	1	0	0	0	1	0	0	0	0	0	0	0	yes	4783100	4783252	NA	NA	NA	NA	NA	NA	NA	NA	NA	NA	NA	NA	NA	NA	1660	4783950	4784362
NM_003562	CUFF.11143	WT	KO	chr17	4781170	4784207	3038	-	3.47961e+08	4.17044e+08	0.261273	1	1	3.47961e+08	4.17044e+08	0.261273	1	1	100	100	0	0	0	0	0	0	0	0	0	yes	NA	NA	NA	NA	NA	NA	NA	NA	NA	NA	NA	NA	NA	NA	NA	NA	1813	4783950	4784362
NM_015528	CUFF.11144	WT	KO	chr17	4784375	4789262	4888	+	7.51656e+08	8.86815e+08	0.238562	1	1	7.51656e+08	8.86815e+08	0.238562	1	1	NA	NA	NA	NA	NA	NA	NA	NA	NA	NA	NA	no	NA	NA	NA	NA	NA	NA	NA	NA	NA	NA	NA	NA	NA	NA	NA	NA	1708	4784949	4789054
NM_032530	CUFF.11148	WT	KO	chr17	5023555	5035902	12348	-	2.00373e+07	1.64374e+07	-0.285711	1	1	5.60061e+06	3.3194e+06	-0.754661	1	1	27.9509	20.1942	-7.7567	0	0	0	0	1	0	0	1	yes	NA	NA	NA	NA	NA	NA	NA	NA	5035451	5035767	NA	NA	NA	NA	5023440	5023555	4877	5028275	5038345
NM_001258217	CUFF.11154	WT	KO	chr17	5330418	5334854	4437	+	1.15179e+08	1.65713e+08	0.524805	1	1	2.23379e+07	3.08547e+07	0.465996	1	1	19.3941	18.6194	-0.7747	0	0	0	0	0	0	0	0	yes	NA	NA	NA	NA	NA	NA	NA	NA	NA	NA	NA	NA	NA	NA	NA	NA	2693	5332906	5333522
NM_001258218	CUFF.11154	WT	KO	chr17	5330418	5334854	4437	+	1.15179e+08	1.65713e+08	0.524805	1	1	5.76397e+07	7.06986e+07	0.294619	1	1	50.0435	42.6634	-7.3801	1	0	0	0	0	0	0	0	yes	5332240	5332633	NA	NA	NA	NA	NA	NA	NA	NA	NA	NA	NA	NA	NA	NA	2299	5332906	5333522
NM_001258220	CUFF.11154	WT	KO	chr17	5330418	5334854	4437	+	1.15179e+08	1.65713e+08	0.524805	1	1	3.52015e+07	6.41594e+07	0.866024	1	1	30.5624	38.7172	8.1548	1	0	0	0	1	0	0	0	yes	5332240	5332633	NA	NA	NA	NA	NA	NA	5330464	5330728	NA	NA	NA	NA	NA	NA	2035	5332906	5333522
NM_032731	CUFF.11158	WT	KO	chr17	6484946	6488585	3640	+	2.05737e+08	2.54856e+08	0.308883	1	1	2.05737e+08	2.54856e+08	0.308883	1	1	NA	NA	NA	NA	NA	NA	NA	NA	NA	NA	NA	no	NA	NA	NA	NA	NA	NA	NA	NA	NA	NA	NA	NA	NA	NA	NA	NA	2075	6485126	6487061
NM_001105520	CUFF.11159	WT	KO	chr17	6495783	6497341	1559	+	1.22354e+07	1.65344e+07	0.434403	1	1	1.22354e+07	1.65344e+07	0.434403	1	1	NA	NA	NA	NA	NA	NA	NA	NA	NA	NA	NA	no	NA	NA	NA	NA	NA	NA	NA	NA	NA	NA	NA	NA	NA	NA	NA	NA	1559	-1	NA
NM_016060	CUFF.11161	WT	KO	chr17	6487357	6495678	8322	-	9.73202e+07	1.36405e+08	0.487081	1	1	9.73202e+07	1.36405e+08	0.487081	1	1	NA	NA	NA	NA	NA	NA	NA	NA	NA	NA	NA	no	NA	NA	NA	NA	NA	NA	NA	NA	NA	NA	NA	NA	NA	NA	NA	NA	1656	6495572	6495870
NM_004890	CUFF.11194	WT	KO	chr17	4803244	4811856	8613	-	3.30038e+08	3.68168e+08	0.15773	1	1	3.30038e+08	3.68168e+08	0.15773	1	1	NA	NA	NA	NA	NA	NA	NA	NA	NA	NA	NA	no	NA	NA	NA	NA	NA	NA	NA	NA	NA	NA	NA	NA	NA	NA	NA	NA	1025	4811823	4811965
NM_001004333	CUFF.11204	WT	KO	chr17	6856460	6858576	2117	+	1.1378e+09	1.3125e+09	0.206061	1	1	8.23671e+08	9.85755e+08	0.259161	1	1	72.3913	75.1054	2.7141	0	0	0	0	0	0	0	1	yes	NA	NA	NA	NA	NA	NA	NA	NA	NA	NA	NA	NA	NA	NA	6858780;6859105;6859817;6860538;6860953;6861300	6858921;6859199;6859918;6860728;6861057;6861567	811	6856726	6858327
NM_001142798	CUFF.11204	WT	KO	chr17	6858780	6861567	2788	+	1.1378e+09	1.3125e+09	0.206061	1	1	1.46818e+08	0	-27.1295	1	1	12.9036	0	-12.9036	0	0	0	0	0	0	1	0	yes	NA	NA	NA	NA	NA	NA	NA	NA	NA	NA	NA	NA	6856460;6857709;6858188	6856804;6857785;6858576	NA	NA	903	6858900	6861362
NM_001142799	CUFF.11204	WT	KO	chr17	6858780	6861567	2788	+	1.1378e+09	1.3125e+09	0.206061	1	1	0	0	0	1	1	0	0	0	1	0	0	0	0	1	1	0	yes	6859817	6859918	NA	NA	NA	NA	NA	NA	NA	NA	6861300	6861304	6856460;6857709;6858188	6856804;6857785;6858576	NA	NA	797	6858900	6861306
NM_174893	CUFF.11204	WT	KO	chr17	6858780	6861567	2788	+	1.1378e+09	1.3125e+09	0.206061	1	1	1.67314e+08	3.26741e+08	0.965587	1	1	14.705	24.8946	10.1896	0	0	0	0	0	1	1	0	yes	NA	NA	NA	NA	NA	NA	NA	NA	NA	NA	6861300	6861304	6856460;6857709;6858188	6856804;6857785;6858576	NA	NA	899	6858900	6861306
NM_004422	CUFF.11205	WT	KO	chr17	7069385	7078587	9203	-	1.32397e+08	2.42843e+08	0.875148	1	1	1.32397e+08	2.42843e+08	0.875148	1	1	NA	NA	NA	NA	NA	NA	NA	NA	NA	NA	NA	no	NA	NA	NA	NA	NA	NA	NA	NA	NA	NA	NA	NA	NA	NA	NA	NA	3016	7078305	7079035
NM_024297	CUFF.11206	WT	KO	chr17	7079071	7083549	4479	-	1.81418e+08	2.32744e+08	0.359428	1	1	1.81418e+08	2.32744e+08	0.359428	1	1	NA	NA	NA	NA	NA	NA	NA	NA	NA	NA	NA	no	NA	NA	NA	NA	NA	NA	NA	NA	NA	NA	NA	NA	NA	NA	NA	NA	2037	7083322	7083763
NM_007278	CUFF.11207	WT	KO	chr17	7084462	7086477	2016	-	6.72469e+08	8.71749e+08	0.374445	1	1	6.72469e+08	8.71749e+08	0.374445	1	1	NA	NA	NA	NA	NA	NA	NA	NA	NA	NA	NA	no	NA	NA	NA	NA	NA	NA	NA	NA	NA	NA	NA	NA	NA	NA	NA	NA	893	7086373	7086542
NM_001185022	CUFF.11209	WT	KO	chr17	7103946	7107236	3291	-	5.90369e+08	7.28744e+08	0.303793	1	1	3.81374e+08	4.89556e+08	0.360269	1	1	64.5992	67.1781	2.5789	0	0	0	0	0	1	0	0	yes	NA	NA	NA	NA	NA	NA	NA	NA	NA	NA	7106386	7106988	NA	NA	NA	NA	1442	7106086	7107398
NM_001307	CUFF.11209	WT	KO	chr17	7103946	7106988	3043	-	5.90369e+08	7.28744e+08	0.303793	1	1	2.08996e+08	2.39188e+08	0.194669	1	1	35.4008	32.8219	-2.5789	0	0	0	0	0	0	1	0	yes	NA	NA	NA	NA	NA	NA	NA	NA	NA	NA	NA	NA	7107202	7107236	NA	NA	2009	7106086	7107150
NM_203414	CUFF.11210	WT	KO	chr17	7096275	7103983	7709	+	2.39145e+08	2.49778e+08	0.0627594	1	1	2.39145e+08	2.49778e+08	0.0627594	1	1	NA	NA	NA	NA	NA	NA	NA	NA	NA	NA	NA	no	NA	NA	NA	NA	NA	NA	NA	NA	NA	NA	NA	NA	NA	NA	NA	NA	1477	7096545	7103726
NM_001005408	CUFF.11215	WT	KO	chr17	7159675	7173362	13688	-	1.7634e+08	2.06518e+08	0.227904	1	1	6.45971e+07	0	-25.945	1	1	36.6321	0	-36.6321	0	0	0	0	1	0	0	0	yes	NA	NA	NA	NA	NA	NA	NA	NA	7166991	7166997	NA	NA	NA	NA	NA	NA	5181	7173361	7173566
NM_032442	CUFF.11215	WT	KO	chr17	7159675	7173362	13688	-	1.7634e+08	2.06518e+08	0.227904	1	1	1.11743e+08	2.06518e+08	0.88608	1	1	63.3679	100	36.6321	0	0	0	0	0	0	0	0	yes	NA	NA	NA	NA	NA	NA	NA	NA	NA	NA	NA	NA	NA	NA	NA	NA	5187	7173361	7173566
NM_152766	CUFF.11219	WT	KO	chr17	7247017	7248174	1158	-	4.39778e+08	4.87503e+08	0.148635	1	1	4.39778e+08	4.87503e+08	0.148635	1	1	NA	NA	NA	NA	NA	NA	NA	NA	NA	NA	NA	no	NA	NA	NA	NA	NA	NA	NA	NA	NA	NA	NA	NA	NA	NA	NA	NA	481	7248127	7248317
NM_020795	CUFF.11221	WT	KO	chr17	7252226	7263903	11678	+	2.47034e+08	1.32859e+08	-0.894812	1	1	1.91919e+08	1.2062e+08	-0.670025	1	1	77.6893	90.7881	13.0988	0	0	0	0	1	0	1	0	yes	NA	NA	NA	NA	NA	NA	NA	NA	7259191	7259245	NA	NA	7248728	7252226	NA	NA	4642	7252298	7261840
NM_178518	CUFF.11223	WT	KO	chr17	7279486	7281722	2237	+	2.87817e+07	3.08007e+07	0.0978148	1	1	2.87817e+07	3.08007e+07	0.0978148	1	1	NA	NA	NA	NA	NA	NA	NA	NA	NA	NA	NA	no	NA	NA	NA	NA	NA	NA	NA	NA	NA	NA	NA	NA	NA	NA	NA	NA	1973	7279914	7281547
NM_000747	CUFF.11225	WT	KO	chr17	7289130	7301656	12527	+	6.05382e+07	4.42925e+07	-0.450783	1	1	6.05382e+07	4.42925e+07	-0.450783	1	1	NA	NA	NA	NA	NA	NA	NA	NA	NA	NA	NA	no	NA	NA	NA	NA	NA	NA	NA	NA	NA	NA	NA	NA	NA	NA	NA	NA	2437	7289170	7300764
NM_001128833	CUFF.11226	WT	KO	chr17	7303409	7323668	20260	-	8.86143e+07	1.20293e+08	0.440936	1	1	5.63612e+07	6.58253e+07	0.223939	1	1	63.6029	54.721	-8.8819	0	0	0	0	0	0	1	1	yes	NA	NA	NA	NA	NA	NA	NA	NA	NA	NA	NA	NA	7328047	7328292	7303408	7303409	5866	7310844	7325618
NM_020899	CUFF.11226	WT	KO	chr17	7303409	7328292	24884	-	8.86143e+07	1.20293e+08	0.440936	1	1	1.77228e+07	4.5456e+07	1.35886	1	1	19.9999	37.7878	17.7879	1	0	0	0	0	0	0	1	yes	7323499	7323668	NA	NA	NA	NA	NA	NA	NA	NA	NA	NA	NA	NA	7303408	7303409	5942	7310844	7330242
NR_029896	CUFF.11229	WT	KO	chr17	7067340	7067422	83	-	1.38889e+07	1.38889e+07	6.40685e-16	1	1	1.38889e+07	1.38889e+07	6.40685e-16	1	1	NA	NA	NA	NA	NA	NA	NA	NA	NA	NA	NA	no	NA	NA	NA	NA	NA	NA	NA	NA	NA	NA	NA	NA	NA	NA	NA	NA	83	-1	NA
NM_000018	CUFF.11230	WT	KO	chr17	7063874	7069310	5437	+	2.30505e+08	6.23249e+08	1.43501	1	1	0	6.23249e+08	29.2152	1	1	0	100	100	0	0	0	0	0	0	0	0	yes	NA	NA	NA	NA	NA	NA	NA	NA	NA	NA	NA	NA	NA	NA	NA	NA	2292	7063889	7069138
NM_001033859	CUFF.11230	WT	KO	chr17	7063874	7069310	5437	+	2.30505e+08	6.23249e+08	1.43501	1	1	2.30505e+08	0	-27.7802	1	1	100	0	-100	1	0	0	0	0	0	0	0	yes	7064507	7064572	NA	NA	NA	NA	NA	NA	NA	NA	NA	NA	NA	NA	NA	NA	2226	7063889	7069138
NM_001270448	CUFF.11230	WT	KO	chr17	7063874	7069310	5437	+	2.30505e+08	6.23249e+08	1.43501	1	1	0	0	0	1	1	0	0	0	0	0	0	1	0	0	0	0	yes	NA	NA	NA	NA	NA	NA	7064089	7064165	NA	NA	NA	NA	NA	NA	NA	NA	2367	7063889	7064145
NM_000937	CUFF.11231	WT	KO	chr17	7328422	7358659	30238	+	1.1417e+09	9.71009e+08	-0.233626	1	1	6.15868e+08	8.2469e+08	0.42123	1	1	53.9431	84.9312	30.9881	0	0	0	0	0	1	0	0	yes	NA	NA	NA	NA	NA	NA	NA	NA	NA	NA	7356408	7356520	NA	NA	NA	NA	6738	7328807	7358218
NM_001198623	CUFF.11237	WT	KO	chr17	7402333	7405649	3317	+	7.86524e+07	1.44223e+08	0.87474	1	1	0	0	0	1	1	0	0	0	0	0	0	0	0	0	1	0	yes	NA	NA	NA	NA	NA	NA	NA	NA	NA	NA	NA	NA	7393099;7393515;7394161;7394840;7394984;7397628;7400819;7401140	7393353;7393562;7394236;7394893;7395019;7397866;7400943;7401931	NA	NA	2192	7403080	7404872
NM_003809	CUFF.11237	WT	KO	chr17	7393099	7401931	8833	+	7.86524e+07	1.44223e+08	0.87474	1	1	7.86524e+07	1.21853e+08	0.631576	1	1	100	84.489	-15.511	1	0	0	0	0	0	0	1	yes	7397628	7397866	NA	NA	NA	NA	NA	NA	NA	NA	NA	NA	NA	NA	7402333;7403892;7404090;7404391;7404765	7403338;7403934;7404208;7404529;7405649	1386	7393194	7401389
NR_037146	CUFF.11237	WT	KO	chr17	7393099	7401931	8833	+	7.86524e+07	1.44223e+08	0.87474	1	1	0	2.23704e+07	24.4151	1	1	0	15.511	15.511	0	0	0	0	0	0	0	1	yes	NA	NA	NA	NA	NA	NA	NA	NA	NA	NA	NA	NA	NA	NA	7402333;7403892;7404090;7404391;7404765	7403338;7403934;7404208;7404529;7405649	1625	7393194	7397657
NM_015670	CUFF.11238	WT	KO	chr17	7406033	7416011	9979	+	5.13832e+08	7.75185e+08	0.593243	1	1	4.42502e+08	6.41566e+08	0.535913	1	1	86.118	82.7629	-3.3551	0	0	0	0	0	0	0	1	yes	NA	NA	NA	NA	NA	NA	NA	NA	NA	NA	NA	NA	NA	NA	7416011;7418755;7420853;7421997	7417589;7418889;7421000;7423050	2495	7407117	7411019
NR_002604	CUFF.11238	WT	KO	chr17	7420853	7421000	148	+	5.13832e+08	7.75185e+08	0.593243	1	1	0	5.44554e+07	25.6986	1	1	0	7.0248	7.0248	0	0	0	0	0	0	1	1	yes	NA	NA	NA	NA	NA	NA	NA	NA	NA	NA	NA	NA	7406033;7407107;7408666;7409000;7409481;7409758;7410968;7414398;7414723;7414925;7415415;7418755	7406304;7407832;7408905;7409111;7409628;7409805;7411046;7414535;7414806;7414975;7417589;7418889	7421997	7423050	148	-1	NA
NR_002912	CUFF.11238	WT	KO	chr17	7421997	7422133	137	+	5.13832e+08	7.75185e+08	0.593243	1	1	0	0	0	1	1	0	0	0	0	0	0	0	0	0	1	1	yes	NA	NA	NA	NA	NA	NA	NA	NA	NA	NA	NA	NA	7406033;7407107;7408666;7409000;7409481;7409758;7410968;7414398;7414723;7414925;7415415;7418755;7420853	7406304;7407832;7408905;7409111;7409628;7409805;7411046;7414535;7414806;7414975;7417589;7418889;7421000	7422133	7423050	137	-1	NA
NR_002918	CUFF.11238	WT	KO	chr17	7418755	7418889	135	+	5.13832e+08	7.75185e+08	0.593243	1	1	0	0	0	1	1	0	0	0	0	0	0	0	0	0	1	1	yes	NA	NA	NA	NA	NA	NA	NA	NA	NA	NA	NA	NA	7406033;7407107;7408666;7409000;7409481;7409758;7410968;7414398;7414723;7414925;7415415	7406304;7407832;7408905;7409111;7409628;7409805;7411046;7414535;7414806;7414975;7417589	7420853;7421997	7421000;7423050	135	-1	NA
NM_001251	CUFF.11239	WT	KO	chr17	7423529	7426153	2625	+	5.08452e+08	4.82238e+08	-0.0763666	1	1	7.65616e+07	0	-26.1901	1	1	15.0578	0	-15.0578	0	0	0	0	0	0	0	1	yes	NA	NA	NA	NA	NA	NA	NA	NA	NA	NA	NA	NA	NA	NA	7427689;7429774;7429988;7430734;7430941;7431203;7431468	7428007;7429839;7430120;7430819;7431059;7431313;7432251	1856	7423719	7425551
NM_004870	CUFF.11239	WT	KO	chr17	7427689	7432251	4563	+	5.08452e+08	4.82238e+08	-0.0763666	1	1	4.31891e+08	4.82238e+08	0.15908	1	1	84.9422	100	15.0578	0	0	0	0	0	0	1	0	yes	NA	NA	NA	NA	NA	NA	NA	NA	NA	NA	NA	NA	7423529;7423852;7424508;7424753;7424938;7425420	7423768;7424369;7424627;7424825;7425108;7426153	NA	NA	1618	7427904	7431591
NR_024603	CUFF.11239	WT	KO	chr17	7427689	7432251	4563	+	5.08452e+08	4.82238e+08	-0.0763666	1	1	0	0	0	1	1	0	0	0	0	0	0	0	0	1	1	0	yes	NA	NA	NA	NA	NA	NA	NA	NA	NA	NA	7429988	7429993	7423529;7423852;7424508;7424753;7424938;7425420	7423768;7424369;7424627;7424825;7425108;7426153	NA	NA	1613	7427904	7430007
NM_004860	CUFF.11240	WT	KO	chr17	7435272	7458940	23669	-	3.57021e+08	4.09895e+08	0.199242	1	1	3.57021e+08	4.09895e+08	0.199242	1	1	NA	NA	NA	NA	NA	NA	NA	NA	NA	NA	NA	no	NA	NA	NA	NA	NA	NA	NA	NA	NA	NA	NA	NA	NA	NA	NA	NA	2988	7458575	7459110
NM_133491	CUFF.11243	WT	KO	chr17	7470281	7471919	1639	-	2.42466e+08	1.70954e+08	-0.504175	1	1	5.80229e+07	1.6381e+08	1.49733	1	1	23.9303	95.8211	71.8908	0	0	0	0	1	0	0	1	yes	NA	NA	NA	NA	NA	NA	NA	NA	7471596	7471613	NA	NA	NA	NA	7470278	7470281	963	7471898	7470882
NM_032356	CUFF.11249	WT	KO	chr17	7700728	7701897	1170	-	0	1.71448e+08	27.3532	1	1	0	1.71448e+08	27.3532	1	1	NA	NA	NA	NA	NA	NA	NA	NA	NA	NA	NA	no	NA	NA	NA	NA	NA	NA	NA	NA	NA	NA	NA	NA	NA	NA	NA	NA	999	7701506	7701456
NM_018211	CUFF.1125	WT	KO	chr1	64983366	65071502	88137	+	1.94181e+08	2.5649e+08	0.401502	1	1	1.94181e+08	2.5649e+08	0.401502	1	1	NA	NA	NA	NA	NA	NA	NA	NA	NA	NA	NA	no	NA	NA	NA	NA	NA	NA	NA	NA	NA	NA	NA	NA	NA	NA	NA	NA	4361	64983443	65069254
NM_144607	CUFF.11250	WT	KO	chr17	7701789	7706325	4537	+	1.59819e+08	1.40481e+08	-0.186071	1	1	1.34611e+08	1.35155e+08	0.0058226	1	1	84.2271	96.2094	11.9823	0	0	0	0	0	0	1	0	yes	NA	NA	NA	NA	NA	NA	NA	NA	NA	NA	NA	NA	7701427	7701789	NA	NA	3746	7702177	7703653
NM_000546	CUFF.11257	WT	KO	chr17	7512445	7531593	19149	-	3.0868e+08	3.03684e+08	-0.0235407	1	1	3.0868e+08	3.03684e+08	-0.0235407	1	1	100	100	0	0	0	0	0	0	1	0	0	yes	NA	NA	NA	NA	NA	NA	NA	NA	NA	NA	7519279	7519536	NA	NA	NA	NA	2591	7520637	7531674
NM_001126112	CUFF.11257	WT	KO	chr17	7512445	7531593	19149	-	3.0868e+08	3.03684e+08	-0.0235407	1	1	0	0	0	1	1	0	0	0	0	0	0	0	0	2	0	0	yes	NA	NA	NA	NA	NA	NA	NA	NA	NA	NA	7519279;7520662	7519536;7520665	NA	NA	NA	NA	2588	7520637	7531674
NM_001126115	CUFF.11257	WT	KO	chr17	7512445	7519536	7092	-	3.0868e+08	3.03684e+08	-0.0235407	1	1	0	0	0	1	1	0	0	0	0	0	0	0	0	0	1	0	yes	NA	NA	NA	NA	NA	NA	NA	NA	NA	NA	NA	NA	7520037;7520425;7520564;7531420	7520315;7520446;7520665;7531593	NA	NA	2271	-1	NA
NM_001126118	CUFF.11257	WT	KO	chr17	7512445	7531593	19149	-	3.0868e+08	3.03684e+08	-0.0235407	1	1	0	0	0	1	1	0	0	0	0	0	0	1	0	1	0	0	yes	NA	NA	NA	NA	NA	NA	7520446	7520564	NA	NA	7519279	7519536	NA	NA	NA	NA	2708	7520637	7514863
NM_001143992	CUFF.11258	WT	KO	chr17	7532392	7547545	15154	+	2.35366e+08	2.8712e+08	0.286748	1	1	2.35366e+08	2.8712e+08	0.286748	1	1	100	100	0	0	0	0	0	0	0	0	0	yes	NA	NA	NA	NA	NA	NA	NA	NA	NA	NA	NA	NA	NA	NA	NA	NA	1877	7532691	7547527
NM_018081	CUFF.11258	WT	KO	chr17	7532392	7547545	15154	+	2.35366e+08	2.8712e+08	0.286748	1	1	0	0	0	1	1	0	0	0	0	0	0	1	0	0	0	0	yes	NA	NA	NA	NA	NA	NA	7532604	7532691	NA	NA	NA	NA	NA	NA	NA	NA	1963	7532691	7547527
NM_002227	CUFF.1126	WT	KO	chr1	65071494	65204775	133282	-	1.86287e+08	3.14223e+08	0.754261	1	1	1.86287e+08	3.14223e+08	0.754261	1	1	NA	NA	NA	NA	NA	NA	NA	NA	NA	NA	NA	no	NA	NA	NA	NA	NA	NA	NA	NA	NA	NA	NA	NA	NA	NA	NA	NA	5053	65124535	65204870
NM_001033002	CUFF.11261	WT	KO	chr17	5263685	5277064	13380	+	0	0	0	1	1	0	0	0	1	1	NA	NA	NA	0	0	0	0	1	0	0	0	yes	NA	NA	NA	NA	NA	NA	NA	NA	5272255	5273709	NA	NA	NA	NA	NA	NA	1679	5264254	5276613
NM_001160243	CUFF.11261	WT	KO	chr17	5263685	5273709	10025	+	0	0	0	1	1	0	0	0	1	1	NA	NA	NA	0	0	0	0	0	0	0	1	yes	NA	NA	NA	NA	NA	NA	NA	NA	NA	NA	NA	NA	NA	NA	5276586	5277064	2654	5264254	5272319
NM_001160246	CUFF.11261	WT	KO	chr17	5263685	5277064	13380	+	0	0	0	1	1	0	0	0	1	1	NA	NA	NA	0	0	1	0	0	0	0	0	yes	NA	NA	NA	NA	5270015;5270280;5272115	5270126;5270343;5273709	NA	NA	NA	NA	NA	NA	NA	NA	NA	NA	1362	5264254	5276591
NR_027679	CUFF.11261	WT	KO	chr17	5263685	5273709	10025	+	0	0	0	1	1	0	0	0	1	1	NA	NA	NA	1	0	0	0	0	0	0	1	yes	5270015	5270126	NA	NA	NA	NA	NA	NA	NA	NA	NA	NA	NA	NA	5276586	5277064	2542	5264254	5270288
NR_027683	CUFF.11261	WT	KO	chr17	5263685	5277064	13380	+	0	0	0	1	1	0	0	0	1	1	NA	NA	NA	1	0	0	0	1	0	0	0	yes	5270015	5270126	NA	NA	NA	NA	NA	NA	5272255	5273709	NA	NA	NA	NA	NA	NA	1567	5264254	5270288
NM_002532	CUFF.11262	WT	KO	chr17	5230070	5263783	33714	-	4.81378e+08	6.15881e+08	0.355481	1	1	4.81378e+08	6.15881e+08	0.355481	1	1	NA	NA	NA	NA	NA	NA	NA	NA	NA	NA	NA	no	NA	NA	NA	NA	NA	NA	NA	NA	NA	NA	NA	NA	NA	NA	NA	NA	2495	5263694	5263846
NM_001212	CUFF.11263	WT	KO	chr17	5276823	5283195	6373	-	2.37687e+09	2.89993e+09	0.286956	1	1	2.37687e+09	2.89993e+09	0.286956	1	1	NA	NA	NA	NA	NA	NA	NA	NA	NA	NA	NA	no	NA	NA	NA	NA	NA	NA	NA	NA	NA	NA	NA	NA	NA	NA	NA	NA	1163	5283117	5283344
NM_001199699	CUFF.11267	WT	KO	chr17	5284956	5313104	28149	-	1.79492e+08	1.89681e+08	0.0796496	1	1	3.3865e+07	3.35786e+07	-0.0122541	1	1	18.8671	17.7027	-1.1644	1	0	0	0	0	0	0	0	yes	5307573	5307733	NA	NA	NA	NA	NA	NA	NA	NA	NA	NA	NA	NA	NA	NA	5457	5312903	5292961
NM_020162	CUFF.11267	WT	KO	chr17	5284956	5313104	28149	-	1.79492e+08	1.89681e+08	0.0796496	1	1	1.45627e+08	1.56102e+08	0.100208	1	1	81.1329	82.2973	1.1644	0	0	0	0	0	0	0	0	yes	NA	NA	NA	NA	NA	NA	NA	NA	NA	NA	NA	NA	NA	NA	NA	NA	5618	5312903	5313412
NM_001166621	CUFF.11268	WT	KO	chr17	7774388	7776042	1655	-	8.59758e+08	9.20795e+08	0.0989506	1	1	1.87208e+08	2.30889e+08	0.302555	1	1	21.7745	25.0749	3.3004	0	0	0	0	0	0	0	0	yes	NA	NA	NA	NA	NA	NA	NA	NA	NA	NA	NA	NA	NA	NA	NA	NA	759	7775872	7776170
NM_021210	CUFF.11268	WT	KO	chr17	7774388	7775992	1605	-	8.59758e+08	9.20795e+08	0.0989506	1	1	6.7255e+08	6.89907e+08	0.0367608	1	1	78.2255	74.9251	-3.3004	0	0	0	1	0	0	1	0	yes	NA	NA	NA	NA	NA	NA	7775872	7775983	NA	NA	NA	NA	7775992	7776042	NA	NA	819	7775872	7776120
NM_014232	CUFF.11277	WT	KO	chr17	8003190	8007018	3829	-	1.52776e+08	1.19002e+08	-0.360431	1	1	1.52776e+08	1.19002e+08	-0.360431	1	1	NA	NA	NA	NA	NA	NA	NA	NA	NA	NA	NA	no	NA	NA	NA	NA	NA	NA	NA	NA	NA	NA	NA	NA	NA	NA	NA	NA	2155	8006922	8007034
NM_053051	CUFF.11278	WT	KO	chr17	7776167	7793962	17796	+	2.31739e+07	0	-24.466	1	1	2.31739e+07	0	-24.466	1	1	NA	NA	NA	NA	NA	NA	NA	NA	NA	NA	NA	no	NA	NA	NA	NA	NA	NA	NA	NA	NA	NA	NA	NA	NA	NA	NA	NA	4077	7777122	7793551
NM_001924	CUFF.1128	WT	KO	chr1	67923448	67926609	3162	+	2.94074e+08	3.46587e+08	0.237039	1	1	2.94074e+08	3.46587e+08	0.237039	1	1	NA	NA	NA	NA	NA	NA	NA	NA	NA	NA	NA	no	NA	NA	NA	NA	NA	NA	NA	NA	NA	NA	NA	NA	NA	NA	NA	NA	1380	67923765	67926043
NM_032354	CUFF.11280	WT	KO	chr17	8017021	8020439	3419	-	5.60237e+07	5.37203e+07	-0.0605685	1	1	7.86028e+06	0	-22.9061	1	1	14.0303	0	-14.0303	0	0	0	0	0	0	0	0	yes	NA	NA	NA	NA	NA	NA	NA	NA	NA	NA	NA	NA	NA	NA	NA	NA	1776	8020329	8020508
NM_183065	CUFF.11280	WT	KO	chr17	8017021	8020439	3419	-	5.60237e+07	5.37203e+07	-0.0605685	1	1	4.81634e+07	5.37203e+07	0.157531	1	1	85.9697	100	14.0303	0	0	0	0	0	1	0	0	yes	NA	NA	NA	NA	NA	NA	NA	NA	NA	NA	8019900	8019918	NA	NA	NA	NA	1758	8020329	8020508
NM_002616	CUFF.11283	WT	KO	chr17	7984513	7996478	11966	-	1.50794e+08	1.65916e+08	0.137877	1	1	1.50794e+08	1.65916e+08	0.137877	1	1	NA	NA	NA	NA	NA	NA	NA	NA	NA	NA	NA	no	NA	NA	NA	NA	NA	NA	NA	NA	NA	NA	NA	NA	NA	NA	NA	NA	4709	7994749	7996750
NM_001256834	CUFF.11286	WT	KO	chr17	8048774	8054669	5896	-	5.35606e+08	6.70332e+08	0.323703	1	1	1.10362e+08	2.01195e+08	0.866356	1	1	20.605	30.0143	9.4093	1	0	0	0	0	0	0	0	yes	8054220	8054292	NA	NA	NA	NA	NA	NA	NA	NA	NA	NA	NA	NA	NA	NA	1224	-1	NA
NM_004217	CUFF.11286	WT	KO	chr17	8048774	8054669	5896	-	5.35606e+08	6.70332e+08	0.323703	1	1	4.25245e+08	4.69137e+08	0.141715	1	1	79.395	69.9857	-9.4093	0	0	0	0	0	0	0	0	yes	NA	NA	NA	NA	NA	NA	NA	NA	NA	NA	NA	NA	NA	NA	NA	NA	1297	8054267	8054842
NM_025099	CUFF.11292	WT	KO	chr17	8068864	8092138	23275	-	6.22021e+07	7.67543e+07	0.303284	1	1	6.22021e+07	7.67543e+07	0.303284	1	1	NA	NA	NA	NA	NA	NA	NA	NA	NA	NA	NA	no	NA	NA	NA	NA	NA	NA	NA	NA	NA	NA	NA	NA	NA	NA	NA	NA	7072	8092079	8092277
NM_012393	CUFF.11293	WT	KO	chr17	8093321	8114534	21214	+	1.52026e+08	1.8106e+08	0.252157	1	1	1.52026e+08	1.8106e+08	0.252157	1	1	NA	NA	NA	NA	NA	NA	NA	NA	NA	NA	NA	no	NA	NA	NA	NA	NA	NA	NA	NA	NA	NA	NA	NA	NA	NA	NA	NA	5385	8097980	8113305
NM_001177801	CUFF.11295	WT	KO	chr17	8132694	8134134	1441	+	3.23336e+08	3.98772e+08	0.302532	1	1	1.31294e+08	1.3426e+08	0.0322256	1	1	40.606	33.6682	-6.9378	0	0	0	1	0	0	0	0	yes	NA	NA	NA	NA	NA	NA	8133631	8133856	NA	NA	NA	NA	NA	NA	NA	NA	1078	8132831	8133633
NM_001177802	CUFF.11295	WT	KO	chr17	8132694	8134134	1441	+	3.23336e+08	3.98772e+08	0.302532	1	1	0	4.00495e+07	25.2553	1	1	0	10.0432	10.0432	0	0	0	1	0	0	0	0	yes	NA	NA	NA	NA	NA	NA	8133457;8133631	8133546;8133856	NA	NA	NA	NA	NA	NA	NA	NA	1166	8132831	8133602
NM_016492	CUFF.11295	WT	KO	chr17	8132694	8134134	1441	+	3.23336e+08	3.98772e+08	0.302532	1	1	1.92042e+08	2.24463e+08	0.225058	1	1	59.394	56.2886	-3.1054	0	0	0	0	0	0	0	0	yes	NA	NA	NA	NA	NA	NA	NA	NA	NA	NA	NA	NA	NA	NA	NA	NA	854	8132831	8133977
NM_004853	CUFF.11307	WT	KO	chr17	9094513	9420000	325488	-	2.14984e+08	1.26587e+08	-0.764097	1	1	2.14984e+08	1.26587e+08	-0.764097	1	1	NA	NA	NA	NA	NA	NA	NA	NA	NA	NA	NA	no	NA	NA	NA	NA	NA	NA	NA	NA	NA	NA	NA	NA	NA	NA	NA	NA	968	9419850	9420067
NM_153210	CUFF.11308	WT	KO	chr17	9489579	9573728	84150	+	1.76534e+07	1.76809e+07	0.00224749	1	1	1.76534e+07	1.76809e+07	0.00224749	1	1	NA	NA	NA	NA	NA	NA	NA	NA	NA	NA	NA	no	NA	NA	NA	NA	NA	NA	NA	NA	NA	NA	NA	NA	NA	NA	NA	NA	4164	9489674	9573030
NM_004589	CUFF.11315	WT	KO	chr17	10524374	10541610	17237	-	1.83706e+08	3.80964e+08	1.05226	1	1	1.83706e+08	3.80964e+08	1.05226	1	1	NA	NA	NA	NA	NA	NA	NA	NA	NA	NA	NA	no	NA	NA	NA	NA	NA	NA	NA	NA	NA	NA	NA	NA	NA	NA	NA	NA	1754	10541549	10541744
NM_020233	CUFF.11316	WT	KO	chr17	10541652	10555600	13949	+	4.45275e+07	0	-25.4082	1	1	4.45275e+07	0	-25.4082	1	1	NA	NA	NA	NA	NA	NA	NA	NA	NA	NA	NA	no	NA	NA	NA	NA	NA	NA	NA	NA	NA	NA	NA	NA	NA	NA	NA	NA	1518	10548968	10555184
NM_001303	CUFF.11327	WT	KO	chr17	13913444	14052721	139278	+	1.21679e+08	1.59021e+08	0.386145	1	1	1.21679e+08	1.59021e+08	0.386145	1	1	NA	NA	NA	NA	NA	NA	NA	NA	NA	NA	NA	no	NA	NA	NA	NA	NA	NA	NA	NA	NA	NA	NA	NA	NA	NA	NA	NA	3002	13913647	14051253
NM_018841	CUFF.1133	WT	KO	chr1	67939737	68071743	132007	-	3.24507e+08	4.26983e+08	0.395929	1	1	3.24507e+08	4.26983e+08	0.395929	1	1	NA	NA	NA	NA	NA	NA	NA	NA	NA	NA	NA	no	NA	NA	NA	NA	NA	NA	NA	NA	NA	NA	NA	NA	NA	NA	NA	NA	4409	67945957	68071868
NM_153321	CUFF.11335	WT	KO	chr17	15073821	15106614	32794	-	3.26449e+08	4.07631e+08	0.320405	1	1	1.42315e+08	1.83259e+08	0.364795	1	1	43.5948	44.957	1.3622	0	0	0	0	0	1	0	0	yes	NA	NA	NA	NA	NA	NA	NA	NA	NA	NA	15104803	15104818	NA	NA	NA	NA	1799	15104769	15106777
NM_153322	CUFF.11335	WT	KO	chr17	15073822	15104818	30997	-	3.26449e+08	4.07631e+08	0.320405	1	1	1.84134e+08	2.24372e+08	0.285136	1	1	56.4052	55.043	-1.3622	0	0	0	0	0	0	1	1	yes	NA	NA	NA	NA	NA	NA	NA	NA	NA	NA	NA	NA	15106471	15106614	15073821	15073822	1669	15104769	15104981
NM_024911	CUFF.1134	WT	KO	chr1	68363629	68470872	107244	-	1.49119e+08	1.78783e+08	0.261752	1	1	1.49119e+08	1.78783e+08	0.261752	1	1	NA	NA	NA	NA	NA	NA	NA	NA	NA	NA	NA	no	NA	NA	NA	NA	NA	NA	NA	NA	NA	NA	NA	NA	NA	NA	NA	NA	2796	68470570	68470981
NM_001025579	CUFF.11340	WT	KO	chr17	8279895	8312220	32326	+	1.82161e+08	2.19293e+08	0.267652	1	1	2.11713e+07	4.11884e+07	0.960132	1	1	11.6223	18.7823	7.16	0	0	0	0	0	0	0	0	yes	NA	NA	NA	NA	NA	NA	NA	NA	NA	NA	NA	NA	NA	NA	NA	NA	2433	8280001	8310978
NM_030808	CUFF.11340	WT	KO	chr17	8279895	8312220	32326	+	1.82161e+08	2.19293e+08	0.267652	1	1	1.60989e+08	1.78105e+08	0.145763	1	1	88.3777	81.2177	-7.16	1	0	0	0	0	0	0	0	yes	8307363	8307397	NA	NA	NA	NA	NA	NA	NA	NA	NA	NA	NA	NA	NA	NA	2398	8280001	8311064
NM_005964	CUFF.11341	WT	KO	chr17	8318248	8474804	156557	-	1.63868e+08	8.02141e+07	-1.0306	1	1	1.63868e+08	8.02141e+07	-1.0306	1	1	NA	NA	NA	NA	NA	NA	NA	NA	NA	NA	NA	no	NA	NA	NA	NA	NA	NA	NA	NA	NA	NA	NA	NA	NA	NA	NA	NA	7669	8467289	8474948
NM_001165962	CUFF.11373	WT	KO	chr17	12835654	12862106	26453	-	1.7304e+08	1.56876e+08	-0.141475	1	1	0	0	0	1	1	0	0	0	1	0	0	0	0	0	0	0	yes	12855705	12855824	NA	NA	NA	NA	NA	NA	NA	NA	NA	NA	NA	NA	NA	NA	3684	12861989	12862333
NM_018127	CUFF.11373	WT	KO	chr17	12835654	12862106	26453	-	1.7304e+08	1.56876e+08	-0.141475	1	1	1.7304e+08	1.56876e+08	-0.141475	1	1	100	100	0	0	0	0	0	0	0	0	0	yes	NA	NA	NA	NA	NA	NA	NA	NA	NA	NA	NA	NA	NA	NA	NA	NA	3804	12861989	12862333
NM_173717	CUFF.11373	WT	KO	chr17	12835654	12862106	26453	-	1.7304e+08	1.56876e+08	-0.141475	1	1	0	0	0	1	1	0	0	0	0	0	0	0	0	1	0	0	yes	NA	NA	NA	NA	NA	NA	NA	NA	NA	NA	12846398	12846401	NA	NA	NA	NA	3801	12861989	12862333
NM_181716	CUFF.11375	WT	KO	chr17	16186573	16197537	10965	-	1.6849e+08	1.76713e+08	0.0687435	1	1	1.6849e+08	1.76713e+08	0.0687435	1	1	NA	NA	NA	NA	NA	NA	NA	NA	NA	NA	NA	no	NA	NA	NA	NA	NA	NA	NA	NA	NA	NA	NA	NA	NA	NA	NA	NA	1164	16197475	16197661
NM_018955	CUFF.11379	WT	KO	chr17	16225092	16226779	1688	+	1.28139e+09	1.1984e+09	-0.0965913	1	1	1.28139e+09	1.1984e+09	-0.0965913	1	1	NA	NA	NA	NA	NA	NA	NA	NA	NA	NA	NA	no	NA	NA	NA	NA	NA	NA	NA	NA	NA	NA	NA	NA	NA	NA	NA	NA	971	16225946	16226634
NM_178836	CUFF.11388	WT	KO	chr17	17045034	17050371	5338	-	3.16024e+07	6.33795e+07	1.00398	1	1	3.16024e+07	6.33795e+07	1.00398	1	1	NA	NA	NA	NA	NA	NA	NA	NA	NA	NA	NA	no	NA	NA	NA	NA	NA	NA	NA	NA	NA	NA	NA	NA	NA	NA	NA	NA	2577	17050325	17050702
NM_144606	CUFF.11390	WT	KO	chr17	17065210	17081227	16018	-	0	0	0	1	1	0	0	0	1	1	NA	NA	NA	NA	NA	NA	NA	NA	NA	NA	NA	no	NA	NA	NA	NA	NA	NA	NA	NA	NA	NA	NA	NA	NA	NA	NA	NA	1741	17072176	17081476
NM_003653	CUFF.11391	WT	KO	chr17	17090663	17125342	34680	-	5.53177e+08	3.22477e+08	-0.778547	1	1	5.53177e+08	3.22477e+08	-0.778547	1	1	NA	NA	NA	NA	NA	NA	NA	NA	NA	NA	NA	no	NA	NA	NA	NA	NA	NA	NA	NA	NA	NA	NA	NA	NA	NA	NA	NA	1863	17125225	17125395
NM_018019	CUFF.11395	WT	KO	chr17	17321025	17337259	16235	+	8.76654e+07	1.87886e+08	1.09978	1	1	5.31981e+07	9.86207e+07	0.890514	1	1	60.6831	52.4897	-8.1934	0	0	0	0	0	0	1	0	yes	NA	NA	NA	NA	NA	NA	NA	NA	NA	NA	NA	NA	17321023	17321025	NA	NA	2222	17321080	17335532
NM_148172	CUFF.11396	WT	KO	chr17	17349602	17435742	86141	-	2.60871e+08	3.51909e+08	0.431868	1	1	2.60871e+08	3.51909e+08	0.431868	1	1	NA	NA	NA	NA	NA	NA	NA	NA	NA	NA	NA	no	NA	NA	NA	NA	NA	NA	NA	NA	NA	NA	NA	NA	NA	NA	NA	NA	1016	17435665	17435799
NM_000676	CUFF.11397	WT	KO	chr17	15788956	15819935	30980	+	4.35543e+08	3.30963e+08	-0.396145	1	1	1.59646e+08	2.7973e+08	0.809157	1	1	36.6546	84.5202	47.8656	1	0	0	0	0	0	0	0	yes	15808179	15808220	NA	NA	NA	NA	NA	NA	NA	NA	NA	NA	NA	NA	NA	NA	1885	15789287	15819379
NM_007033	CUFF.114	WT	KO	chr1	2313074	2326743	13670	+	3.2884e+08	5.12825e+08	0.64108	1	1	3.2884e+08	5.12825e+08	0.64108	1	1	NA	NA	NA	NA	NA	NA	NA	NA	NA	NA	NA	no	NA	NA	NA	NA	NA	NA	NA	NA	NA	NA	NA	NA	NA	NA	NA	NA	3102	2317089	2324421
NM_001042697	CUFF.11404	WT	KO	chr17	15820600	15843731	23132	-	8.7501e+07	1.09382e+08	0.322002	1	1	0	0	0	1	1	0	0	0	0	0	0	1	0	0	0	0	yes	NA	NA	NA	NA	NA	NA	15821952	15822083	NA	NA	NA	NA	NA	NA	NA	NA	2007	15843633	15843847
NM_001042698	CUFF.11404	WT	KO	chr17	15820600	15843731	23132	-	8.7501e+07	1.09382e+08	0.322002	1	1	8.7501e+07	1.09382e+08	0.322002	1	1	100	100	0	0	0	0	0	0	0	0	0	yes	NA	NA	NA	NA	NA	NA	NA	NA	NA	NA	NA	NA	NA	NA	NA	NA	1877	15843633	15837933
NM_001271420	CUFF.11406	WT	KO	chr17	15843419	15873448	30030	+	1.01603e+08	1.43209e+08	0.495172	1	1	0	0	0	1	1	0	0	0	0	0	0	0	0	0	0	0	yes	NA	NA	NA	NA	NA	NA	NA	NA	NA	NA	NA	NA	NA	NA	NA	NA	3636	15843524	15845955
NM_017775	CUFF.11406	WT	KO	chr17	15843419	15873448	30030	+	1.01603e+08	1.43209e+08	0.495172	1	1	1.01603e+08	1.43209e+08	0.495172	1	1	100	100	0	0	0	0	0	1	0	0	0	yes	NA	NA	NA	NA	NA	NA	NA	NA	15844284	15844421	NA	NA	NA	NA	NA	NA	3499	15843524	15871559
NM_001082968	CUFF.11429	WT	KO	chr17	17687547	17816509	128963	-	5.25082e+07	4.96155e+07	-0.0817526	1	1	5.25082e+07	4.96155e+07	-0.0817526	1	1	NA	NA	NA	NA	NA	NA	NA	NA	NA	NA	NA	no	NA	NA	NA	NA	NA	NA	NA	NA	NA	NA	NA	NA	NA	NA	NA	NA	5808	17816385	17816657
NM_145691	CUFF.11431	WT	KO	chr17	17862059	17883205	21147	-	1.78058e+08	2.70339e+08	0.602423	1	1	9.04343e+07	1.73754e+08	0.942106	1	1	50.7892	64.2726	13.4834	0	0	0	0	0	0	1	0	yes	NA	NA	NA	NA	NA	NA	NA	NA	NA	NA	NA	NA	17883205	17883238	NA	NA	1552	17883052	17883342
NM_024052	CUFF.11434	WT	KO	chr17	17883336	17912443	29108	+	3.49326e+07	4.70571e+07	0.429838	1	1	3.49326e+07	4.70571e+07	0.429838	1	1	NA	NA	NA	NA	NA	NA	NA	NA	NA	NA	NA	no	NA	NA	NA	NA	NA	NA	NA	NA	NA	NA	NA	NA	NA	NA	NA	NA	4232	17883503	17909280
NM_001388	CUFF.11435	WT	KO	chr17	17931906	17952024	20119	+	1.82564e+08	2.1641e+08	0.245366	1	1	1.82564e+08	2.1641e+08	0.245366	1	1	NA	NA	NA	NA	NA	NA	NA	NA	NA	NA	NA	no	NA	NA	NA	NA	NA	NA	NA	NA	NA	NA	NA	NA	NA	NA	NA	NA	1997	17932062	17951277
NM_017758	CUFF.11437	WT	KO	chr17	18027592	18053992	26401	+	2.35676e+08	2.97106e+08	0.33417	1	1	2.35676e+08	2.97106e+08	0.33417	1	1	NA	NA	NA	NA	NA	NA	NA	NA	NA	NA	NA	no	NA	NA	NA	NA	NA	NA	NA	NA	NA	NA	NA	NA	NA	NA	NA	NA	3433	18028282	18052433
NM_030665	CUFF.11438	WT	KO	chr17	17525512	17655490	129979	+	9.25865e+07	9.57461e+07	0.048412	1	1	9.25865e+07	9.57461e+07	0.048412	1	1	NA	NA	NA	NA	NA	NA	NA	NA	NA	NA	NA	no	NA	NA	NA	NA	NA	NA	NA	NA	NA	NA	NA	NA	NA	NA	NA	NA	7660	17636987	17654018
NM_004176	CUFF.11439	WT	KO	chr17	17655388	17681050	25663	-	3.34321e+08	3.79746e+08	0.1838	1	1	3.34321e+08	3.79746e+08	0.1838	1	1	NA	NA	NA	NA	NA	NA	NA	NA	NA	NA	NA	no	NA	NA	NA	NA	NA	NA	NA	NA	NA	NA	NA	NA	NA	NA	NA	NA	4911	17680856	17681279
NM_139162	CUFF.11444	WT	KO	chr17	18104573	18109820	5248	+	3.68747e+07	5.61665e+07	0.607079	1	1	3.68747e+07	5.61665e+07	0.607079	1	1	NA	NA	NA	NA	NA	NA	NA	NA	NA	NA	NA	no	NA	NA	NA	NA	NA	NA	NA	NA	NA	NA	NA	NA	NA	NA	NA	NA	2593	18106759	18108801
NM_004618	CUFF.11445	WT	KO	chr17	18117960	18159046	41087	-	1.08848e+08	1.87292e+08	0.78298	1	1	6.47936e+07	1.03347e+08	0.673574	1	1	59.5269	55.1796	-4.3473	0	0	0	0	0	0	1	1	yes	NA	NA	NA	NA	NA	NA	NA	NA	NA	NA	NA	NA	18159046	18159106	18113807	18117960	4116	18158817	18159224
NM_144775	CUFF.11446	WT	KO	chr17	18159319	18172095	12777	+	5.5838e+07	5.25002e+07	-0.088925	1	1	5.5838e+07	5.25002e+07	-0.088925	1	1	NA	NA	NA	NA	NA	NA	NA	NA	NA	NA	NA	no	NA	NA	NA	NA	NA	NA	NA	NA	NA	NA	NA	NA	NA	NA	NA	NA	8310	18159828	18167107
NM_004169	CUFF.11447	WT	KO	chr17	18171912	18207581	35670	-	1.37824e+08	1.46396e+08	0.0870423	1	1	1.37824e+08	6.6039e+07	-1.06144	1	1	100	45.11	-54.89	0	0	0	0	0	0	0	0	yes	NA	NA	NA	NA	NA	NA	NA	NA	NA	NA	NA	NA	NA	NA	NA	NA	2519	18200020	18207750
NM_148918	CUFF.11447	WT	KO	chr17	18171912	18207581	35670	-	1.37824e+08	1.46396e+08	0.0870423	1	1	0	8.03566e+07	26.2599	1	1	0	54.89	54.89	1	0	0	0	0	0	0	0	yes	18179598	18179714	NA	NA	NA	NA	NA	NA	NA	NA	NA	NA	NA	NA	NA	NA	2402	18200020	18207750
NR_026718	CUFF.11452	WT	KO	chr17	18509961	18517219	7259	-	3.31153e+06	0	-21.6591	1	1	3.31153e+06	0	-21.6591	1	1	NA	NA	NA	NA	NA	NA	NA	NA	NA	NA	NA	no	NA	NA	NA	NA	NA	NA	NA	NA	NA	NA	NA	NA	NA	NA	NA	NA	7259	-1	NA
NM_001037330	CUFF.11454	WT	KO	chr17	18566127	18580156	14030	+	0	3.53515e+07	25.0753	1	1	0	3.53515e+07	25.0753	1	1	NA	NA	NA	NA	NA	NA	NA	NA	NA	NA	NA	no	NA	NA	NA	NA	NA	NA	NA	NA	NA	NA	NA	NA	NA	NA	NA	NA	1982	18571595	18579496
NM_001039999	CUFF.11459	WT	KO	chr17	18815106	18848785	33680	-	0	0	0	1	1	0	0	0	1	1	NA	NA	NA	NA	NA	NA	NA	NA	NA	NA	NA	no	NA	NA	NA	NA	NA	NA	NA	NA	NA	NA	NA	NA	NA	NA	NA	NA	2930	18848079	18849174
NM_004140	CUFF.11460	WT	KO	chr17	18069661	18088913	19253	+	1.31484e+08	1.49582e+08	0.186045	1	1	1.31484e+08	1.49582e+08	0.186045	1	1	NA	NA	NA	NA	NA	NA	NA	NA	NA	NA	NA	no	NA	NA	NA	NA	NA	NA	NA	NA	NA	NA	NA	NA	NA	NA	NA	NA	4224	18069721	18086858
NM_000382	CUFF.11464	WT	KO	chr17	19492656	19521500	28845	+	3.05706e+08	3.25222e+08	0.0892783	1	1	2.50787e+08	3.25222e+08	0.37496	1	1	82.0354	100	17.9646	1	0	0	0	0	0	0	0	yes	19517056	19517180	NA	NA	NA	NA	NA	NA	NA	NA	NA	NA	NA	NA	NA	NA	3702	19492876	19519475
NM_001031806	CUFF.11464	WT	KO	chr17	19492656	19521496	28841	+	3.05706e+08	3.25222e+08	0.0892783	1	1	5.49189e+07	0	-25.7108	1	1	17.9646	0	-17.9646	0	0	0	0	0	0	0	1	yes	NA	NA	NA	NA	NA	NA	NA	NA	NA	NA	NA	NA	NA	NA	19521496	19521500	3823	19492876	19517137
NM_007202	CUFF.11474	WT	KO	chr17	19748357	19821761	73405	-	1.16461e+08	5.09618e+07	-1.19236	1	1	1.16461e+08	5.09618e+07	-1.19236	1	1	NA	NA	NA	NA	NA	NA	NA	NA	NA	NA	NA	no	NA	NA	NA	NA	NA	NA	NA	NA	NA	NA	NA	NA	NA	NA	NA	NA	3941	19821584	19821766
NM_001033555	CUFF.11478	WT	KO	chr17	19999899	20158664	158766	+	9.92015e+07	1.0527e+08	0.0856614	1	1	9.92015e+07	1.0527e+08	0.0856614	1	1	NA	NA	NA	NA	NA	NA	NA	NA	NA	NA	NA	no	NA	NA	NA	NA	NA	NA	NA	NA	NA	NA	NA	NA	NA	NA	NA	NA	3861	19999990	20157968
NM_002749	CUFF.11488	WT	KO	chr17	19222367	19227450	5084	+	5.1985e+07	2.87325e+07	-0.855414	1	1	5.1985e+07	2.87325e+07	-0.855414	1	1	NA	NA	NA	NA	NA	NA	NA	NA	NA	NA	NA	no	NA	NA	NA	NA	NA	NA	NA	NA	NA	NA	NA	NA	NA	NA	NA	NA	2939	19222806	19227135
NM_015681	CUFF.11489	WT	KO	chr17	19187076	19206639	19564	-	9.93583e+07	1.20481e+08	0.278099	1	1	9.93583e+07	1.20481e+08	0.278099	1	1	NA	NA	NA	NA	NA	NA	NA	NA	NA	NA	NA	no	NA	NA	NA	NA	NA	NA	NA	NA	NA	NA	NA	NA	NA	NA	NA	NA	928	19206475	19206781
NM_015510	CUFF.11492	WT	KO	chr17	20970833	21035877	65045	+	1.06187e+08	1.39075e+08	0.389249	1	1	1.06187e+08	1.39075e+08	0.389249	1	1	NA	NA	NA	NA	NA	NA	NA	NA	NA	NA	NA	no	NA	NA	NA	NA	NA	NA	NA	NA	NA	NA	NA	NA	NA	NA	NA	NA	1841	20970876	21035056
NM_145109	CUFF.11495	WT	KO	chr17	21128561	21159144	30584	+	3.2575e+08	3.84939e+08	0.240863	1	1	3.2575e+08	3.84939e+08	0.240863	1	1	NA	NA	NA	NA	NA	NA	NA	NA	NA	NA	NA	no	NA	NA	NA	NA	NA	NA	NA	NA	NA	NA	NA	NA	NA	NA	NA	NA	2318	21128825	21158133
NM_015276	CUFF.11497	WT	KO	chr17	20843498	20886944	43447	-	6.50976e+08	7.51305e+08	0.206794	1	1	6.50976e+08	7.51305e+08	0.206794	1	1	NA	NA	NA	NA	NA	NA	NA	NA	NA	NA	NA	no	NA	NA	NA	NA	NA	NA	NA	NA	NA	NA	NA	NA	NA	NA	NA	NA	5220	20886740	20886986
NM_015626	CUFF.11515	WT	KO	chr17	22645233	22664772	19540	+	2.71051e+08	4.28017e+08	0.659104	1	1	2.24515e+08	2.86584e+08	0.352145	1	1	82.8314	66.9563	-15.8751	0	0	0	0	0	1	0	1	yes	NA	NA	NA	NA	NA	NA	NA	NA	NA	NA	22658897	22660253	NA	NA	22664772	22665675	2832	22645548	22663520
NR_003064	CUFF.11521	WT	KO	chr17	23577716	23579212	1497	+	4.88759e+06	8.79765e+06	0.847997	1	1	4.88759e+06	8.79765e+06	0.847997	1	1	NA	NA	NA	NA	NA	NA	NA	NA	NA	NA	NA	no	NA	NA	NA	NA	NA	NA	NA	NA	NA	NA	NA	NA	NA	NA	NA	NA	1070	23578488	23578588
NM_014573	CUFF.11524	WT	KO	chr17	23670248	23679838	9591	+	1.97088e+08	2.3122e+08	0.230423	1	1	1.97088e+08	2.3122e+08	0.230423	1	1	NA	NA	NA	NA	NA	NA	NA	NA	NA	NA	NA	no	NA	NA	NA	NA	NA	NA	NA	NA	NA	NA	NA	NA	NA	NA	NA	NA	2568	23670392	23677944
NM_021137	CUFF.11535	WT	KO	chr17	23686675	23698162	11488	+	1.19192e+08	1.54609e+08	0.375338	1	1	1.19192e+08	1.54609e+08	0.375338	1	1	NA	NA	NA	NA	NA	NA	NA	NA	NA	NA	NA	no	NA	NA	NA	NA	NA	NA	NA	NA	NA	NA	NA	NA	NA	NA	NA	NA	3809	23690674	23695751
NM_152464	CUFF.11536	WT	KO	chr17	23708814	23713216	4403	+	2.39655e+08	2.99887e+08	0.323459	1	1	2.39655e+08	2.99887e+08	0.323459	1	1	NA	NA	NA	NA	NA	NA	NA	NA	NA	NA	NA	no	NA	NA	NA	NA	NA	NA	NA	NA	NA	NA	NA	NA	NA	NA	NA	NA	1449	23708820	23712399
NM_015584	CUFF.11537	WT	KO	chr17	23697786	23708730	10945	-	2.22839e+08	4.60755e+08	1.048	1	1	2.22839e+08	4.60755e+08	1.048	1	1	NA	NA	NA	NA	NA	NA	NA	NA	NA	NA	NA	no	NA	NA	NA	NA	NA	NA	NA	NA	NA	NA	NA	NA	NA	NA	NA	NA	2720	23708600	23701982
NM_006923	CUFF.11538	WT	KO	chr17	23999501	24013317	13817	-	0	2.66897e+08	27.9917	1	1	0	1.64095e+08	27.29	1	1	NA	61.4824	NA	0	0	0	0	0	0	1	0	yes	NA	NA	NA	NA	NA	NA	NA	NA	NA	NA	NA	NA	24013317	24013334	NA	NA	1565	24013021	24013604
NR_045585	CUFF.11538	WT	KO	chr17	23999501	24013334	13834	-	0	2.66897e+08	27.9917	1	1	0	1.02802e+08	26.6153	1	1	NA	38.5176	NA	0	0	0	0	1	0	0	0	yes	NA	NA	NA	NA	NA	NA	NA	NA	24012871	24013191	NA	NA	NA	NA	NA	NA	1262	-1	NA
NR_000010	CUFF.11553	WT	KO	chr17	24073727	24073798	72	+	5.32675e+07	2.22471e+06	-4.58157	1	1	0	0	0	1	1	0	0	0	0	0	0	0	0	0	1	1	yes	NA	NA	NA	NA	NA	NA	NA	NA	NA	NA	NA	NA	24072022	24073727	24073798	24076041	72	-1	NA
NM_138463	CUFF.11554	WT	KO	chr17	24075493	24077357	1865	-	0	0	0	1	1	0	0	0	1	1	NA	NA	NA	NA	NA	NA	NA	NA	NA	NA	NA	no	NA	NA	NA	NA	NA	NA	NA	NA	NA	NA	NA	NA	NA	NA	NA	NA	1021	24077242	24077740
NM_005165	CUFF.11556	WT	KO	chr17	23924260	23928078	3819	-	9.94389e+07	1.04426e+08	0.0706047	1	1	9.94389e+07	1.04426e+08	0.0706047	1	1	NA	NA	NA	NA	NA	NA	NA	NA	NA	NA	NA	no	NA	NA	NA	NA	NA	NA	NA	NA	NA	NA	NA	NA	NA	NA	NA	NA	1651	23926677	23928173
NM_005702	CUFF.11559	WT	KO	chr17	24206169	24212198	6030	+	4.73003e+08	5.36558e+08	0.181883	1	1	4.73003e+08	5.36558e+08	0.181883	1	1	NA	NA	NA	NA	NA	NA	NA	NA	NA	NA	NA	no	NA	NA	NA	NA	NA	NA	NA	NA	NA	NA	NA	NA	NA	NA	NA	NA	1825	24206178	24211695
NM_004475	CUFF.11560	WT	KO	chr17	24230483	24248841	18359	-	3.28659e+08	3.41964e+08	0.0572527	1	1	3.28659e+08	3.41964e+08	0.0572527	1	1	NA	NA	NA	NA	NA	NA	NA	NA	NA	NA	NA	no	NA	NA	NA	NA	NA	NA	NA	NA	NA	NA	NA	NA	NA	NA	NA	NA	2632	24248718	24248879
NM_001033561	CUFF.11561	WT	KO	chr17	24256397	24302634	46238	-	7.1654e+07	8.94955e+07	0.320767	1	1	4.84361e+07	8.02681e+07	0.728744	1	1	67.5972	89.6896	22.0924	0	0	0	0	1	0	1	1	yes	NA	NA	NA	NA	NA	NA	NA	NA	24263288	24263626	NA	NA	24302634	24302646	24256396	24256397	4475	24302104	24302968
NM_020889	CUFF.11561	WT	KO	chr17	24263288	24302634	39347	-	7.1654e+07	8.94955e+07	0.320767	1	1	0	0	0	1	1	0	0	0	0	0	0	0	0	0	1	1	yes	NA	NA	NA	NA	NA	NA	NA	NA	NA	NA	NA	NA	24302634	24302646	24256396;24258000;24258734;24259927;24261370;24262256	24257661;24258138;24258816;24260025;24261513;24262381	2957	24302104	24303455
NM_004740	CUFF.11566	WT	KO	chr17	24424665	24426753	2089	-	0	0	0	1	1	0	0	0	1	1	NA	NA	NA	NA	NA	NA	NA	NA	NA	NA	NA	no	NA	NA	NA	NA	NA	NA	NA	NA	NA	NA	NA	NA	NA	NA	NA	NA	2089	-1	NA
NM_006461	CUFF.11571	WT	KO	chr17	23928710	23950183	21474	-	4.34592e+08	5.36426e+08	0.303719	1	1	4.34592e+08	5.36426e+08	0.303719	1	1	NA	NA	NA	NA	NA	NA	NA	NA	NA	NA	NA	no	NA	NA	NA	NA	NA	NA	NA	NA	NA	NA	NA	NA	NA	NA	NA	NA	3808	23950091	23950254
NM_014680	CUFF.11572	WT	KO	chr17	23965585	23996304	30720	-	3.58622e+08	4.33609e+08	0.273929	1	1	3.58622e+08	4.33609e+08	0.273929	1	1	NA	NA	NA	NA	NA	NA	NA	NA	NA	NA	NA	no	NA	NA	NA	NA	NA	NA	NA	NA	NA	NA	NA	NA	NA	NA	NA	NA	7435	23996201	23996486
NM_198147	CUFF.11576	WT	KO	chr17	24911815	24918168	6354	-	1.2307e+07	4.56004e+07	1.88957	1	1	1.2307e+07	4.56004e+07	1.88957	1	1	NA	NA	NA	NA	NA	NA	NA	NA	NA	NA	NA	no	NA	NA	NA	NA	NA	NA	NA	NA	NA	NA	NA	NA	NA	NA	NA	NA	3355	24918110	24918693
NM_138349	CUFF.11579	WT	KO	chr17	24919865	24924301	4437	+	1.2933e+08	2.39887e+08	0.891299	1	1	7.30073e+07	1.97724e+08	1.43738	1	1	56.4504	82.4238	25.9734	0	0	0	0	0	0	1	0	yes	NA	NA	NA	NA	NA	NA	NA	NA	NA	NA	NA	NA	24918233;24919422	24918555;24919692	NA	NA	1453	24919902	24924066
NM_001085454	CUFF.11581	WT	KO	chr17	24924613	24940736	16124	-	2.74469e+08	3.04452e+08	0.149567	1	1	0	4.18226e+07	25.3178	1	1	0	13.737	13.737	0	0	0	0	0	0	0	0	yes	NA	NA	NA	NA	NA	NA	NA	NA	NA	NA	NA	NA	NA	NA	NA	NA	3760	24940534	24940948
NM_014030	CUFF.11581	WT	KO	chr17	24924613	24940736	16124	-	2.74469e+08	3.04452e+08	0.149567	1	1	2.74469e+08	2.62629e+08	-0.0636195	1	1	100	86.263	-13.737	1	0	0	0	0	0	0	0	yes	24930106	24930132	NA	NA	NA	NA	NA	NA	NA	NA	NA	NA	NA	NA	NA	NA	3733	24940534	24940948
NM_020791	CUFF.11582	WT	KO	chr17	24742069	24903047	160979	+	1.43796e+08	2.23783e+08	0.638072	1	1	1.43796e+08	2.23783e+08	0.638072	1	1	NA	NA	NA	NA	NA	NA	NA	NA	NA	NA	NA	no	NA	NA	NA	NA	NA	NA	NA	NA	NA	NA	NA	NA	NA	NA	NA	NA	12081	24802692	24894164
NM_001261467	CUFF.11591	WT	KO	chr17	25467951	25537619	69669	+	5.07324e+07	0	-25.5964	1	1	5.07324e+07	0	-25.5964	1	1	NA	NA	NA	NA	NA	NA	NA	NA	NA	NA	NA	no	NA	NA	NA	NA	NA	NA	NA	NA	NA	NA	NA	NA	NA	NA	NA	NA	2421	25467987	25523693
NM_000386	CUFF.11592	WT	KO	chr17	25599339	25643310	43972	-	3.63052e+08	4.39558e+08	0.275877	1	1	3.63052e+08	4.39558e+08	0.275877	1	1	NA	NA	NA	NA	NA	NA	NA	NA	NA	NA	NA	no	NA	NA	NA	NA	NA	NA	NA	NA	NA	NA	NA	NA	NA	NA	NA	NA	2537	25643203	25643461
NM_001304	CUFF.11593	WT	KO	chr17	25730068	25820801	90734	+	9.20124e+07	1.01822e+08	0.146153	1	1	9.20124e+07	1.01822e+08	0.146153	1	1	NA	NA	NA	NA	NA	NA	NA	NA	NA	NA	NA	no	NA	NA	NA	NA	NA	NA	NA	NA	NA	NA	NA	NA	NA	NA	NA	NA	9043	25730124	25815956
NR_002744	CUFF.11597	WT	KO	chr17	16284075	16284145	71	+	4.26158e+09	4.98455e+09	0.226077	1	1	4.16667e+07	0	-25.3124	1	1	0.9777	0	-0.9777	0	0	0	0	0	0	1	1	yes	NA	NA	NA	NA	NA	NA	NA	NA	NA	NA	NA	NA	16283026;16283366;16283567	16283099;16283453;16283742	16284224;16285113;16285407	16284292;16285250;16286065	71	-1	NA
NR_027158	CUFF.11597	WT	KO	chr17	16283026	16286065	3040	+	4.26158e+09	4.98455e+09	0.226077	1	1	0	0	0	1	1	0	0	0	1	0	1	0	0	0	0	0	yes	16285113	16285250	NA	NA	16283567;16284075	16283742;16284145	NA	NA	NA	NA	NA	NA	NA	NA	NA	NA	890	-1	NA
NR_027159	CUFF.11597	WT	KO	chr17	16283026	16286065	3040	+	4.26158e+09	4.98455e+09	0.226077	1	1	0	0	0	1	1	0	0	0	0	0	1	1	1	0	0	0	yes	NA	NA	NA	NA	16283567;16284075	16283742;16284145	16283099	16283366	16285169	16285250	NA	NA	NA	NA	NA	NA	1213	16283180	16284236
NR_027160	CUFF.11597	WT	KO	chr17	16283026	16286065	3040	+	4.26158e+09	4.98455e+09	0.226077	1	1	0	0	0	1	1	0	0	0	1	0	0	1	1	1	0	0	yes	16284075	16284145	NA	NA	NA	NA	16283099	16283366	16285169	16285250	16283567	16283620	NA	NA	NA	NA	1336	16283180	16283644
NR_027161	CUFF.11597	WT	KO	chr17	16283026	16286065	3040	+	4.26158e+09	4.98455e+09	0.226077	1	1	0	0	0	1	1	0	0	0	2	0	0	1	0	0	0	0	yes	16284075;16285113	16284145;16285250	NA	NA	NA	NA	16283099	16283366	NA	NA	NA	NA	NA	NA	NA	NA	1332	16283180	16283600
NR_027162	CUFF.11597	WT	KO	chr17	16283026	16286065	3040	+	4.26158e+09	4.98455e+09	0.226077	1	1	0	0	0	1	1	0	0	0	1	0	0	1	1	0	0	0	yes	16284075	16284145	NA	NA	NA	NA	16283099	16283366	16285169	16285250	NA	NA	NA	NA	NA	NA	1389	16283180	16283600
NR_027163	CUFF.11597	WT	KO	chr17	16283026	16286065	3040	+	4.26158e+09	4.98455e+09	0.226077	1	1	0	0	0	1	1	0	0	0	1	0	0	0	1	0	0	0	yes	16284075	16284145	NA	NA	NA	NA	NA	NA	16285169	16285250	NA	NA	NA	NA	NA	NA	1123	16283615	16283640
NR_027164	CUFF.11597	WT	KO	chr17	16283026	16286065	3040	+	4.26158e+09	4.98455e+09	0.226077	1	1	9.52116e+08	1.23116e+09	0.370808	1	1	22.3419	24.6995	2.3576	1	0	0	0	1	1	0	0	yes	16284075	16284145	NA	NA	NA	NA	NA	NA	16285169	16285250	16283567	16283620	NA	NA	NA	NA	1070	-1	NA
NR_027165	CUFF.11597	WT	KO	chr17	16283026	16286065	3040	+	4.26158e+09	4.98455e+09	0.226077	1	1	0	0	0	1	1	0	0	0	2	0	0	0	0	1	0	0	yes	16284075;16285113	16284145;16285250	NA	NA	NA	NA	NA	NA	NA	NA	16283567	16283699	NA	NA	NA	NA	934	-1	NA
NR_027166	CUFF.11597	WT	KO	chr17	16283026	16286065	3040	+	4.26158e+09	4.98455e+09	0.226077	1	1	3.26779e+09	3.75339e+09	0.199879	1	1	76.6804	75.3005	-1.3799	0	0	1	0	1	0	0	0	yes	NA	NA	NA	NA	16283567;16284075	16283742;16284145	NA	NA	16285169	16285250	NA	NA	NA	NA	NA	NA	947	-1	NA
NR_027167	CUFF.11597	WT	KO	chr17	16283026	16286065	3040	+	4.26158e+09	4.98455e+09	0.226077	1	1	0	0	0	1	1	0	0	0	2	0	0	0	0	1	0	0	yes	16284075;16285113	16284145;16285250	NA	NA	NA	NA	NA	NA	NA	NA	16283567	16283620	NA	NA	NA	NA	1013	-1	NA
NR_027169	CUFF.11597	WT	KO	chr17	16283026	16286065	3040	+	4.26158e+09	4.98455e+09	0.226077	1	1	0	0	0	1	1	0	0	0	2	0	0	0	0	0	0	0	yes	16284075;16285113	16284145;16285250	NA	NA	NA	NA	NA	NA	NA	NA	NA	NA	NA	NA	NA	NA	1066	16283615	16283640
NR_027170	CUFF.11597	WT	KO	chr17	16283026	16286065	3040	+	4.26158e+09	4.98455e+09	0.226077	1	1	0	0	0	1	1	0	0	0	1	0	0	0	1	1	0	0	yes	16284075	16284145	NA	NA	NA	NA	NA	NA	16285169	16285250	16283567	16283699	NA	NA	NA	NA	991	-1	NA
NR_027179	CUFF.11597	WT	KO	chr17	16283026	16285250	2225	+	4.26158e+09	4.98455e+09	0.226077	1	1	0	0	0	1	1	0	0	0	0	0	1	0	0	0	0	1	yes	NA	NA	NA	NA	16283567;16284075	16283742;16284145	NA	NA	NA	NA	NA	NA	NA	NA	16285407	16286065	369	-1	NA
NR_027667	CUFF.11597	WT	KO	chr17	16283026	16286065	3040	+	4.26158e+09	4.98455e+09	0.226077	1	1	0	0	0	1	1	0	0	0	1	0	0	1	1	1	0	0	yes	16284075	16284145	NA	NA	NA	NA	16283099	16283366	16285169	16285250	16283567	16283699	NA	NA	NA	NA	1257	16283180	16285117
NR_045024	CUFF.11597	WT	KO	chr17	16283026	16285250	2225	+	4.26158e+09	4.98455e+09	0.226077	1	1	0	0	0	1	1	0	0	0	0	0	1	1	0	0	0	1	yes	NA	NA	NA	NA	16283567;16284075	16283742;16284145	16283099	16283366	NA	NA	NA	NA	NA	NA	16285407	16286065	635	16283180	16284236
NR_045026	CUFF.11597	WT	KO	chr17	16283026	16285250	2225	+	4.26158e+09	4.98455e+09	0.226077	1	1	0	0	0	1	1	0	0	0	1	0	0	0	0	0	0	1	yes	16284075	16284145	NA	NA	NA	NA	NA	NA	NA	NA	NA	NA	NA	NA	16285407	16286065	545	16283615	16283640
NR_045027	CUFF.11597	WT	KO	chr17	16283026	16286065	3040	+	4.26158e+09	4.98455e+09	0.226077	1	1	0	0	0	1	1	0	0	0	1	0	1	1	0	0	0	0	yes	16285113	16285250	NA	NA	16283567;16284075	16283742;16284145	16283099	16283366	NA	NA	NA	NA	NA	NA	NA	NA	1156	16283180	16284236
NR_045028	CUFF.11597	WT	KO	chr17	16283026	16286065	3040	+	4.26158e+09	4.98455e+09	0.226077	1	1	0	0	0	1	1	0	0	0	2	0	0	1	0	1	0	0	yes	16284075;16285113	16284145;16285250	NA	NA	NA	NA	16283099	16283366	NA	NA	16283567	16283699	NA	NA	NA	NA	1200	16283180	16285465
NM_004871	CUFF.11601	WT	KO	chr17	25828552	25877958	49407	+	8.87324e+07	5.1272e+07	-0.791291	1	1	8.87324e+07	5.1272e+07	-0.791291	1	1	NA	NA	NA	NA	NA	NA	NA	NA	NA	NA	NA	no	NA	NA	NA	NA	NA	NA	NA	NA	NA	NA	NA	NA	NA	NA	NA	NA	5215	25828577	25873520
NM_018404	CUFF.11602	WT	KO	chr17	26272880	26310337	37458	+	4.88918e+07	5.84505e+07	0.257623	1	1	4.88918e+07	5.84505e+07	0.257623	1	1	NA	NA	NA	NA	NA	NA	NA	NA	NA	NA	NA	no	NA	NA	NA	NA	NA	NA	NA	NA	NA	NA	NA	NA	NA	NA	NA	NA	2749	26273158	26309011
NM_032322	CUFF.11609	WT	KO	chr17	26322082	26351053	28972	+	4.94014e+07	3.02328e+07	-0.708436	1	1	4.94014e+07	2.09966e+07	-1.23439	1	1	100	69.4498	-30.5502	0	0	0	0	0	0	0	0	yes	NA	NA	NA	NA	NA	NA	NA	NA	NA	NA	NA	NA	NA	NA	NA	NA	2153	26322217	26350333
NM_197939	CUFF.11609	WT	KO	chr17	26322082	26351053	28972	+	4.94014e+07	3.02328e+07	-0.708436	1	1	0	9.23619e+06	23.1389	1	1	0	30.5502	30.5502	1	0	0	0	0	0	0	0	yes	26339088	26339250	NA	NA	NA	NA	NA	NA	NA	NA	NA	NA	NA	NA	NA	NA	1990	26322217	26349830
NM_024683	CUFF.11618	WT	KO	chr17	26250127	26257412	7286	-	1.47884e+08	1.65347e+08	0.161037	1	1	9.54846e+07	1.3713e+08	0.522207	1	1	64.5674	82.9346	18.3672	0	0	0	0	0	0	1	0	yes	NA	NA	NA	NA	NA	NA	NA	NA	NA	NA	NA	NA	26257412	26257501	NA	NA	1339	26257342	26257849
NM_015986	CUFF.11619	WT	KO	chr17	26133828	26175904	42077	-	9.07272e+07	9.19927e+07	0.0199851	1	1	9.07272e+07	9.19927e+07	0.0199851	1	1	100	100	0	0	0	0	0	0	0	0	0	yes	NA	NA	NA	NA	NA	NA	NA	NA	NA	NA	NA	NA	NA	NA	NA	NA	2941	26175795	26176160
NR_073118	CUFF.11619	WT	KO	chr17	26133828	26175904	42077	-	9.07272e+07	9.19927e+07	0.0199851	1	1	0	0	0	1	1	0	0	0	1	0	0	0	0	0	0	0	yes	26155045	26155252	NA	NA	NA	NA	NA	NA	NA	NA	NA	NA	NA	NA	NA	NA	2733	26175795	26143789
NM_018405	CUFF.11623	WT	KO	chr17	27202997	27210439	7443	-	1.83765e+08	5.11236e+08	1.47613	1	1	1.83765e+08	5.11236e+08	1.47613	1	1	NA	NA	NA	NA	NA	NA	NA	NA	NA	NA	NA	no	NA	NA	NA	NA	NA	NA	NA	NA	NA	NA	NA	NA	NA	NA	NA	NA	937	27210331	27210608
NM_015355	CUFF.11633	WT	KO	chr17	27288157	27352170	64014	+	2.50761e+08	1.41918e+08	-0.82126	1	1	1.34042e+08	1.33841e+08	-0.00216537	1	1	53.4541	94.309	40.8549	0	0	0	0	0	0	1	0	yes	NA	NA	NA	NA	NA	NA	NA	NA	NA	NA	NA	NA	27288141	27288157	NA	NA	4477	27288378	27350133
NM_001270482	CUFF.11647	WT	KO	chr17	27795594	27834450	38857	+	5.82857e+08	7.58961e+08	0.380884	1	1	0	0	0	1	1	0	0	0	0	0	0	1	0	0	0	0	yes	NA	NA	NA	NA	NA	NA	27831762	27831884	NA	NA	NA	NA	NA	NA	NA	NA	4018	27795654	27831760
NM_002815	CUFF.11647	WT	KO	chr17	27795594	27834450	38857	+	5.82857e+08	7.58961e+08	0.380884	1	1	5.82857e+08	7.58961e+08	0.380884	1	1	100	100	0	0	0	0	0	0	0	0	0	yes	NA	NA	NA	NA	NA	NA	NA	NA	NA	NA	NA	NA	NA	NA	NA	NA	3897	27795654	27831760
NM_001032293	CUFF.11648	WT	KO	chr17	27701270	27721581	20312	+	6.39244e+08	9.37865e+08	0.553014	1	1	4.08711e+08	6.99861e+08	0.775985	1	1	63.9367	74.6228	10.6861	1	0	0	0	0	0	1	1	yes	27717797	27717889	NA	NA	NA	NA	NA	NA	NA	NA	NA	NA	27701263	27701270	27724531	27724542	2230	27701334	27701443
NM_001098507	CUFF.11648	WT	KO	chr17	27701270	27721581	20312	+	6.39244e+08	9.37865e+08	0.553014	1	1	0	2.30668e+08	27.7812	1	1	0	24.595	24.595	0	0	0	0	0	0	1	1	yes	NA	NA	NA	NA	NA	NA	NA	NA	NA	NA	NA	NA	27701263	27701270	27724531	27724542	2323	27701334	27701443
NM_003457	CUFF.11648	WT	KO	chr17	27701270	27721581	20312	+	6.39244e+08	9.37865e+08	0.553014	1	1	0	0	0	1	1	0	0	0	1	0	0	0	0	0	1	1	yes	27712600	27712647	NA	NA	NA	NA	NA	NA	NA	NA	NA	NA	27701263	27701270	27724531	27724542	2275	27701334	27701443
NM_052857	CUFF.11662	WT	KO	chr17	30312662	30314318	1657	+	1.4686e+08	1.68273e+08	0.196364	1	1	4.05854e+07	1.58385e+08	1.9644	1	1	27.6355	94.1239	66.4884	0	0	0	0	0	0	0	0	yes	NA	NA	NA	NA	NA	NA	NA	NA	NA	NA	NA	NA	NA	NA	NA	NA	1657	-1	NA
NM_144975	CUFF.11670	WT	KO	chr17	30594199	30618874	24676	+	1.69669e+07	1.90403e+07	0.166333	1	1	1.69669e+07	1.90403e+07	0.166333	1	1	NA	NA	NA	NA	NA	NA	NA	NA	NA	NA	NA	no	NA	NA	NA	NA	NA	NA	NA	NA	NA	NA	NA	NA	NA	NA	NA	NA	4647	30609822	30617018
NM_013975	CUFF.11674	WT	KO	chr17	30331630	30356201	24572	+	1.00752e+08	1.34368e+08	0.41539	1	1	1.00752e+08	1.34368e+08	0.41539	1	1	NA	NA	NA	NA	NA	NA	NA	NA	NA	NA	NA	no	NA	NA	NA	NA	NA	NA	NA	NA	NA	NA	NA	NA	NA	NA	NA	NA	3722	30334137	30355636
NM_003487	CUFF.11690	WT	KO	chr17	31160572	31198359	37788	+	1.72352e+09	1.27784e+09	-0.431651	1	1	0	3.52828e+08	28.3944	1	1	0	27.6113	27.6113	0	0	0	0	1	0	0	0	yes	NA	NA	NA	NA	NA	NA	NA	NA	31171356	31171365	NA	NA	NA	NA	NA	NA	2182	31160596	31198060
NM_139215	CUFF.11690	WT	KO	chr17	31160572	31198359	37788	+	1.72352e+09	1.27784e+09	-0.431651	1	1	1.09036e+09	8.90758e+08	-0.291704	1	1	63.2639	69.7082	6.4443	0	0	0	0	0	0	0	0	yes	NA	NA	NA	NA	NA	NA	NA	NA	NA	NA	NA	NA	NA	NA	NA	NA	2191	31160596	31198060
NM_024835	CUFF.11699	WT	KO	chr17	31974850	32020389	45540	+	2.10133e+08	4.94639e+08	1.23507	1	1	2.10133e+08	4.94639e+08	1.23507	1	1	NA	NA	NA	NA	NA	NA	NA	NA	NA	NA	NA	no	NA	NA	NA	NA	NA	NA	NA	NA	NA	NA	NA	NA	NA	NA	NA	NA	2845	31975686	32019952
NM_024308	CUFF.11700	WT	KO	chr17	32022339	32031346	9008	+	4.5058e+07	6.21771e+07	0.464599	1	1	4.5058e+07	6.21771e+07	0.464599	1	1	NA	NA	NA	NA	NA	NA	NA	NA	NA	NA	NA	no	NA	NA	NA	NA	NA	NA	NA	NA	NA	NA	NA	NA	NA	NA	NA	NA	1598	32022552	32030743
NM_024864	CUFF.11702	WT	KO	chr17	32032138	32039520	7383	+	8.30258e+07	8.7563e+07	0.0767621	1	1	8.30258e+07	8.7563e+07	0.0767621	1	1	NA	NA	NA	NA	NA	NA	NA	NA	NA	NA	NA	no	NA	NA	NA	NA	NA	NA	NA	NA	NA	NA	NA	NA	NA	NA	NA	NA	1833	32032352	32038962
NM_012138	CUFF.11704	WT	KO	chr17	32380288	32488284	107997	+	6.10621e+08	9.67892e+08	0.664567	1	1	4.40307e+08	8.43362e+08	0.937641	1	1	72.1081	87.1339	15.0258	1	0	0	0	0	0	0	0	yes	32485673	32485693	NA	NA	NA	NA	NA	NA	NA	NA	NA	NA	NA	NA	NA	NA	2141	32380538	32488075
NM_001017368	CUFF.11705	WT	KO	chr17	30360244	30414872	54629	-	1.84949e+08	1.5088e+08	-0.293724	1	1	0	6.10269e+07	25.8629	1	1	0	40.4473	40.4473	0	0	0	0	0	0	1	1	yes	NA	NA	NA	NA	NA	NA	NA	NA	NA	NA	NA	NA	30414872;30440237	30414962;30440461	30360049	30360244	4121	30377685	30415053
NR_037713	CUFF.11705	WT	KO	chr17	30360244	30440461	80218	-	1.84949e+08	1.5088e+08	-0.293724	1	1	1.12383e+08	7.72752e+07	-0.540349	1	1	60.7644	51.2163	-9.5481	1	0	0	0	0	0	0	1	yes	30414708	30414962	NA	NA	NA	NA	NA	NA	NA	NA	NA	NA	NA	NA	30360049	30360244	4181	30377685	30440642
NM_001014445	CUFF.11706	WT	KO	chr17	30482481	30493435	10955	-	1.83815e+08	3.5119e+07	-2.38793	1	1	0	0	0	1	1	0	0	0	0	0	0	1	0	0	0	0	yes	NA	NA	NA	NA	NA	NA	30493254	30493390	NA	NA	NA	NA	NA	NA	NA	NA	2709	30493407	30483695
NM_018096	CUFF.11706	WT	KO	chr17	30482481	30493435	10955	-	1.83815e+08	3.5119e+07	-2.38793	1	1	1.83815e+08	3.5119e+07	-2.38793	1	1	100	100	0	0	0	0	0	0	0	0	0	yes	NA	NA	NA	NA	NA	NA	NA	NA	NA	NA	NA	NA	NA	NA	NA	NA	2574	30493407	30493447
NM_001166105	CUFF.11713	WT	KO	chr17	32841090	32911339	70250	+	9.9024e+07	1.29024e+08	0.381788	1	1	9.9024e+07	9.51349e+07	-0.0578036	1	1	100	73.7343	-26.2657	1	0	0	0	1	0	0	0	yes	32841425	32841696	NA	NA	NA	NA	NA	NA	32899758	32899870	NA	NA	NA	NA	NA	NA	1632	32845565	32911198
NM_001488	CUFF.11713	WT	KO	chr17	32841425	32911339	69915	+	9.9024e+07	1.29024e+08	0.381788	1	1	0	3.3889e+07	25.0143	1	1	0	26.2657	26.2657	0	0	0	0	1	0	1	0	yes	NA	NA	NA	NA	NA	NA	NA	NA	32899758	32899870	NA	NA	32841090	32841153	NA	NA	1840	32845565	32911198
NM_133439	CUFF.11713	WT	KO	chr17	32841425	32899870	58446	+	9.9024e+07	1.29024e+08	0.381788	1	1	0	0	0	1	1	0	0	0	0	0	0	0	0	0	1	1	yes	NA	NA	NA	NA	NA	NA	NA	NA	NA	NA	NA	NA	32841090	32841153	32901671;32904617;32905311;32908774;32911015	32901742;32904749;32905354;32908847;32911339	1304	32845565	32899851
NM_001163544	CUFF.11714	WT	KO	chr17	32949013	33043599	94587	-	9.71645e+06	0	-23.212	1	1	0	0	0	1	1	0	NA	NA	1	0	0	0	0	0	0	0	yes	33011591	33011824	NA	NA	NA	NA	NA	NA	NA	NA	NA	NA	NA	NA	NA	NA	7937	33043516	33043730
NM_001163545	CUFF.11714	WT	KO	chr17	32949013	33043599	94587	-	9.71645e+06	0	-23.212	1	1	9.71645e+06	0	-23.212	1	1	100	NA	NA	1	0	0	0	0	1	0	0	yes	33011591	33011824	NA	NA	NA	NA	NA	NA	NA	NA	33030501	33030504	NA	NA	NA	NA	7934	33043516	33043730
NM_007247	CUFF.11714	WT	KO	chr17	32949013	33043599	94587	-	9.71645e+06	0	-23.212	1	1	0	0	0	1	1	0	NA	NA	0	0	0	0	0	0	0	0	yes	NA	NA	NA	NA	NA	NA	NA	NA	NA	NA	NA	NA	NA	NA	NA	NA	8171	33043516	33043730
NM_080550	CUFF.11714	WT	KO	chr17	32949013	33043599	94587	-	9.71645e+06	0	-23.212	1	1	0	0	0	1	1	0	NA	NA	2	0	0	0	0	0	0	0	yes	32954395;33011591	32954430;33011824	NA	NA	NA	NA	NA	NA	NA	NA	NA	NA	NA	NA	NA	NA	7901	33043516	33043730
NM_007010	CUFF.11715	WT	KO	chr17	33046476	33077606	31131	-	2.42526e+08	2.66548e+08	0.136255	1	1	1.70417e+08	2.504e+08	0.555166	1	1	70.2675	93.9419	23.6744	0	0	0	0	0	0	0	1	yes	NA	NA	NA	NA	NA	NA	NA	NA	NA	NA	NA	NA	NA	NA	33043904	33046476	3822	33077562	33077663
NM_032351	CUFF.11718	WT	KO	chr17	33706508	33732628	26121	+	4.5778e+08	5.76297e+08	0.332156	1	1	4.5778e+08	5.76297e+08	0.332156	1	1	NA	NA	NA	NA	NA	NA	NA	NA	NA	NA	NA	no	NA	NA	NA	NA	NA	NA	NA	NA	NA	NA	NA	NA	NA	NA	NA	NA	1705	33706668	33732003
NM_004773	CUFF.11720	WT	KO	chr17	31916586	31925775	9190	+	3.89602e+08	4.86448e+08	0.320285	1	1	3.89602e+08	4.86448e+08	0.320285	1	1	NA	NA	NA	NA	NA	NA	NA	NA	NA	NA	NA	no	NA	NA	NA	NA	NA	NA	NA	NA	NA	NA	NA	NA	NA	NA	NA	NA	953	31916656	31925359
NM_178517	CUFF.11721	WT	KO	chr17	31965516	31969263	3748	+	1.32473e+08	1.67799e+08	0.341037	1	1	1.32473e+08	1.67799e+08	0.341037	1	1	NA	NA	NA	NA	NA	NA	NA	NA	NA	NA	NA	no	NA	NA	NA	NA	NA	NA	NA	NA	NA	NA	NA	NA	NA	NA	NA	NA	2255	31967063	31968576
NM_030816	CUFF.1173	WT	KO	chr1	70497273	70593005	95733	-	3.91072e+07	8.41942e+07	1.10629	1	1	3.91072e+07	8.41942e+07	1.10629	1	1	NA	NA	NA	NA	NA	NA	NA	NA	NA	NA	NA	no	NA	NA	NA	NA	NA	NA	NA	NA	NA	NA	NA	NA	NA	NA	NA	NA	5667	70592679	70593135
NM_001130677	CUFF.11733	WT	KO	chr17	34081485	34084713	3229	-	1.64519e+08	1.86989e+08	0.1847	1	1	1.64519e+08	1.86989e+08	0.1847	1	1	NA	NA	NA	NA	NA	NA	NA	NA	NA	NA	NA	no	NA	NA	NA	NA	NA	NA	NA	NA	NA	NA	NA	NA	NA	NA	NA	NA	3229	-1	NA
NM_001031693	CUFF.1174	WT	KO	chr1	70593081	70606293	13213	+	2.94854e+07	2.0721e+07	-0.508905	1	1	1.17019e+07	0	-23.4802	1	1	39.687	0	-39.687	0	0	0	0	0	0	0	0	yes	NA	NA	NA	NA	NA	NA	NA	NA	NA	NA	NA	NA	NA	NA	NA	NA	802	70593222	70605997
NM_001036646	CUFF.1174	WT	KO	chr1	70593081	70606293	13213	+	2.94854e+07	2.0721e+07	-0.508905	1	1	1.77835e+07	2.0721e+07	0.220554	1	1	60.313	100	39.687	0	0	0	0	1	0	0	0	yes	NA	NA	NA	NA	NA	NA	NA	NA	70593378	70593382	NA	NA	NA	NA	NA	NA	798	70593222	70604787
NM_001136498	CUFF.11741	WT	KO	chr17	34140036	34145384	5349	+	1.14215e+08	2.11483e+08	0.888793	1	1	1.14215e+08	2.11483e+08	0.888793	1	1	NA	NA	NA	NA	NA	NA	NA	NA	NA	NA	NA	no	NA	NA	NA	NA	NA	NA	NA	NA	NA	NA	NA	NA	NA	NA	NA	NA	2636	-1	NA
NM_001190463	CUFF.1175	WT	KO	chr1	70649489	70678122	28634	+	3.3394e+07	4.1199e+07	0.30302	1	1	0	0	0	1	1	0	0	0	1	0	0	0	0	0	0	0	yes	70656208	70656303	NA	NA	NA	NA	NA	NA	NA	NA	NA	NA	NA	NA	NA	NA	2044	70649686	70677396
NM_001902	CUFF.1175	WT	KO	chr1	70649489	70678122	28634	+	3.3394e+07	4.1199e+07	0.30302	1	1	3.3394e+07	4.1199e+07	0.30302	1	1	100	100	0	0	0	0	0	0	0	0	0	yes	NA	NA	NA	NA	NA	NA	NA	NA	NA	NA	NA	NA	NA	NA	NA	NA	2140	70649686	70677396
NM_002795	CUFF.11752	WT	KO	chr17	34162528	34174004	11477	+	1.41726e+09	1.5011e+09	0.0829199	1	1	1.41726e+09	1.5011e+09	0.0829199	1	1	NA	NA	NA	NA	NA	NA	NA	NA	NA	NA	NA	no	NA	NA	NA	NA	NA	NA	NA	NA	NA	NA	NA	NA	NA	NA	NA	NA	754	34162605	34173944
NM_003559	CUFF.11754	WT	KO	chr17	34175470	34209684	34215	-	1.22805e+08	1.42394e+08	0.213522	1	1	1.22805e+08	1.42394e+08	0.213522	1	1	NA	NA	NA	NA	NA	NA	NA	NA	NA	NA	NA	no	NA	NA	NA	NA	NA	NA	NA	NA	NA	NA	NA	NA	NA	NA	NA	NA	5732	34209203	34209764
NR_002576	CUFF.11755	WT	KO	chr17	34262642	34262774	133	-	3.48837e+07	1.16279e+07	-1.58496	1	1	3.48837e+07	1.16279e+07	-1.58496	1	1	NA	NA	NA	NA	NA	NA	NA	NA	NA	NA	NA	no	NA	NA	NA	NA	NA	NA	NA	NA	NA	NA	NA	NA	NA	NA	NA	NA	133	-1	NA
NR_038847	CUFF.11758	WT	KO	chr17	34334947	34339163	4217	+	5.21262e+06	6.31001e+06	0.275634	1	1	5.21262e+06	6.31001e+06	0.275634	1	1	NA	NA	NA	NA	NA	NA	NA	NA	NA	NA	NA	no	NA	NA	NA	NA	NA	NA	NA	NA	NA	NA	NA	NA	NA	NA	NA	NA	3692	-1	NA
NM_006148	CUFF.11764	WT	KO	chr17	34279638	34331549	51912	+	7.01132e+08	8.37272e+08	0.25601	1	1	7.01132e+08	8.37272e+08	0.25601	1	1	NA	NA	NA	NA	NA	NA	NA	NA	NA	NA	NA	no	NA	NA	NA	NA	NA	NA	NA	NA	NA	NA	NA	NA	NA	NA	NA	NA	4109	34279968	34328555
NM_004774	CUFF.11769	WT	KO	chr17	34814064	34861053	46990	-	2.44908e+08	3.23047e+08	0.399502	1	1	2.44908e+08	3.23047e+08	0.399502	1	1	NA	NA	NA	NA	NA	NA	NA	NA	NA	NA	NA	no	NA	NA	NA	NA	NA	NA	NA	NA	NA	NA	NA	NA	NA	NA	NA	NA	8148	34860841	34864299
NM_001165938	CUFF.11771	WT	KO	chr17	35046859	35073980	27122	+	2.06368e+08	2.48934e+08	0.270546	1	1	0	0	0	1	1	0	0	0	1	0	0	0	1	0	1	0	yes	35067752	35067805	NA	NA	NA	NA	NA	NA	35069332	35069340	NA	NA	35046856	35046859	NA	NA	2780	35063310	35072685
NM_006804	CUFF.11771	WT	KO	chr17	35046859	35073980	27122	+	2.06368e+08	2.48934e+08	0.270546	1	1	1.28723e+08	1.52276e+08	0.242409	1	1	62.3758	61.1711	-1.2047	0	0	0	0	1	0	1	0	yes	NA	NA	NA	NA	NA	NA	NA	NA	35069332	35069340	NA	NA	35046856	35046859	NA	NA	2834	35063310	35072685
NM_001030002	CUFF.11773	WT	KO	chr17	35148102	35157064	8963	+	1.0079e+08	1.21854e+08	0.273797	1	1	6.82869e+07	6.38952e+07	-0.095901	1	1	67.7517	52.436	-15.3157	0	0	0	0	0	0	1	0	yes	NA	NA	NA	NA	NA	NA	NA	NA	NA	NA	NA	NA	35147688	35147912	NA	NA	2107	35152080	35156674
NM_005310	CUFF.11773	WT	KO	chr17	35147688	35157064	9377	+	1.0079e+08	1.21854e+08	0.273797	1	1	3.25031e+07	5.79584e+07	0.834441	1	1	32.2483	47.564	15.3157	1	0	0	0	0	0	0	0	yes	35148102	35148171	NA	NA	NA	NA	NA	NA	NA	NA	NA	NA	NA	NA	NA	NA	2262	35152080	35156674
NM_015083	CUFF.11774	WT	KO	chr17	34871265	34944326	73062	+	1.9772e+08	2.39163e+08	0.274534	1	1	6.69147e+07	1.08149e+08	0.692629	1	1	33.8431	45.2199	11.3768	0	0	0	0	0	1	0	0	yes	NA	NA	NA	NA	NA	NA	NA	NA	NA	NA	34940383	34940410	NA	NA	NA	NA	8263	34871850	34941093
NM_016507	CUFF.11774	WT	KO	chr17	34871265	34944326	73062	+	1.9772e+08	2.39163e+08	0.274534	1	1	1.30805e+08	1.31014e+08	0.00229541	1	1	66.1569	54.7801	-11.3768	0	0	0	0	0	0	0	0	yes	NA	NA	NA	NA	NA	NA	NA	NA	NA	NA	NA	NA	NA	NA	NA	NA	8290	34871850	34941093
NM_139280	CUFF.11780	WT	KO	chr17	35330822	35337410	6589	-	2.25366e+08	2.87544e+08	0.351516	1	1	1.82937e+08	2.44742e+08	0.419915	1	1	81.1733	85.1145	3.9412	0	0	0	0	0	0	1	1	yes	NA	NA	NA	NA	NA	NA	NA	NA	NA	NA	NA	NA	35337410	35337487	35329809	35330822	2139	35333982	35337545
NM_032339	CUFF.11782	WT	KO	chr17	35138935	35140314	1380	-	5.47383e+08	6.38614e+08	0.222392	1	1	5.47383e+08	6.38614e+08	0.222392	1	1	NA	NA	NA	NA	NA	NA	NA	NA	NA	NA	NA	no	NA	NA	NA	NA	NA	NA	NA	NA	NA	NA	NA	NA	NA	NA	NA	NA	754	35140274	35140397
NM_002809	CUFF.11783	WT	KO	chr17	35390547	35407739	17193	+	9.57607e+08	1.37126e+09	0.517998	1	1	9.57607e+08	1.37126e+09	0.517998	1	1	NA	NA	NA	NA	NA	NA	NA	NA	NA	NA	NA	no	NA	NA	NA	NA	NA	NA	NA	NA	NA	NA	NA	NA	NA	NA	NA	NA	2187	35390749	35407358
NM_199334	CUFF.11784	WT	KO	chr17	35472594	35499816	27223	+	0	0	0	1	1	0	0	0	1	1	NA	NA	NA	NA	NA	NA	NA	NA	NA	NA	NA	no	NA	NA	NA	NA	NA	NA	NA	NA	NA	NA	NA	NA	NA	NA	NA	NA	2389	35484267	35499233
NM_021724	CUFF.11785	WT	KO	chr17	35502563	35510504	7942	-	3.11011e+08	3.44912e+08	0.149263	1	1	3.11011e+08	3.44912e+08	0.149263	1	1	NA	NA	NA	NA	NA	NA	NA	NA	NA	NA	NA	no	NA	NA	NA	NA	NA	NA	NA	NA	NA	NA	NA	NA	NA	NA	NA	NA	2775	35509873	35510703
NM_001198683	CUFF.1179	WT	KO	chr1	65658719	65666280	7562	+	1.09663e+08	1.38959e+08	0.34158	1	1	0	0	0	1	1	0	0	0	0	0	0	0	0	0	0	1	yes	NA	NA	NA	NA	NA	NA	NA	NA	NA	NA	NA	NA	NA	NA	65668133;65670074	65668319;65674278	597	65658902	65666072
NM_017526	CUFF.1179	WT	KO	chr1	65658719	65674278	15560	+	1.09663e+08	1.38959e+08	0.34158	1	1	1.09663e+08	1.38959e+08	0.34158	1	1	100	100	0	1	0	0	0	0	0	0	0	yes	65666053	65666280	NA	NA	NA	NA	NA	NA	NA	NA	NA	NA	NA	NA	NA	NA	4761	65658902	65670188
NM_007359	CUFF.11792	WT	KO	chr17	35550033	35581957	31925	+	3.22889e+08	3.8991e+08	0.272105	1	1	3.22889e+08	3.8991e+08	0.272105	1	1	NA	NA	NA	NA	NA	NA	NA	NA	NA	NA	NA	no	NA	NA	NA	NA	NA	NA	NA	NA	NA	NA	NA	NA	NA	NA	NA	NA	4180	35550327	35579398
NM_133264	CUFF.11802	WT	KO	chr17	35629100	35691965	62866	+	2.94646e+07	2.91675e+07	-0.014619	1	1	2.94646e+07	2.91675e+07	-0.014619	1	1	NA	NA	NA	NA	NA	NA	NA	NA	NA	NA	NA	no	NA	NA	NA	NA	NA	NA	NA	NA	NA	NA	NA	NA	NA	NA	NA	NA	5525	35666237	35688001
NM_014815	CUFF.11804	WT	KO	chr17	35428876	35464415	35540	-	1.7432e+08	2.35703e+08	0.435227	1	1	1.7432e+08	2.35703e+08	0.435227	1	1	NA	NA	NA	NA	NA	NA	NA	NA	NA	NA	NA	no	NA	NA	NA	NA	NA	NA	NA	NA	NA	NA	NA	NA	NA	NA	NA	NA	3715	35463377	35464531
NM_001254	CUFF.11806	WT	KO	chr17	35697672	35712939	15268	+	6.761e+08	3.49013e+08	-0.953955	1	1	2.23009e+08	3.34919e+08	0.586709	1	1	32.9846	95.9615	62.9769	0	0	0	0	0	0	1	0	yes	NA	NA	NA	NA	NA	NA	NA	NA	NA	NA	NA	NA	35697597	35697672	NA	NA	3053	35699198	35711777
NM_032865	CUFF.11807	WT	KO	chr17	35885606	35911380	25775	-	1.25141e+08	1.48482e+08	0.246734	1	1	1.13425e+08	1.2241e+08	0.109978	1	1	90.6378	82.4407	-8.1971	0	0	0	0	0	1	0	1	yes	NA	NA	NA	NA	NA	NA	NA	NA	NA	NA	35889620	35890226	NA	NA	35881480	35885606	4072	35906203	35911521
NM_152349	CUFF.11810	WT	KO	chr17	36065398	36074942	9545	-	4.6272e+07	1.5137e+09	5.0318	1	1	3.57459e+07	5.20739e+07	0.542782	1	1	77.2518	3.4402	-73.8116	0	0	0	0	1	0	0	1	yes	NA	NA	NA	NA	NA	NA	NA	NA	36074700	36074782	NA	NA	NA	NA	36064766	36065398	1735	36074877	36075170
NM_001195387	CUFF.11813	WT	KO	chr17	36228870	36246052	17183	+	1.02908e+08	1.29292e+08	0.32928	1	1	0	0	0	1	1	0	0	0	0	0	0	0	1	0	0	0	yes	NA	NA	NA	NA	NA	NA	NA	NA	36228948	36228986	NA	NA	NA	NA	NA	NA	2057	36244294	36245069
NM_145274	CUFF.11813	WT	KO	chr17	36228900	36246052	17153	+	1.02908e+08	1.29292e+08	0.32928	1	1	1.02908e+08	1.29292e+08	0.32928	1	1	100	100	0	0	0	0	0	0	0	1	0	yes	NA	NA	NA	NA	NA	NA	NA	NA	NA	NA	NA	NA	36228870	36228900	NA	NA	2065	36244294	36245069
NM_002230	CUFF.11821	WT	KO	chr17	37164385	37196490	32106	-	3.513e+08	3.73737e+08	0.0893207	1	1	2.65508e+08	2.75073e+08	0.0510589	1	1	75.5786	73.6005	-1.9781	0	0	0	1	0	0	0	0	yes	NA	NA	NA	NA	NA	NA	37165210	37165508	NA	NA	NA	NA	NA	NA	NA	NA	3508	37181632	37196641
NM_021991	CUFF.11821	WT	KO	chr17	37164385	37196490	32106	-	3.513e+08	3.73737e+08	0.0893207	1	1	8.57924e+07	9.86647e+07	0.201684	1	1	24.4214	26.3995	1.9781	0	0	0	0	0	0	0	0	yes	NA	NA	NA	NA	NA	NA	NA	NA	NA	NA	NA	NA	NA	NA	NA	NA	3211	37181632	37181791
NM_006455	CUFF.11822	WT	KO	chr17	37211731	37221977	10247	-	1.12329e+08	1.26027e+08	0.16601	1	1	1.12329e+08	1.26027e+08	0.16601	1	1	NA	NA	NA	NA	NA	NA	NA	NA	NA	NA	NA	no	NA	NA	NA	NA	NA	NA	NA	NA	NA	NA	NA	NA	NA	NA	NA	NA	2602	37221693	37221999
NM_021939	CUFF.11823	WT	KO	chr17	37222488	37232995	10508	+	2.3512e+08	3.23872e+08	0.462027	1	1	2.3512e+08	3.23872e+08	0.462027	1	1	NA	NA	NA	NA	NA	NA	NA	NA	NA	NA	NA	no	NA	NA	NA	NA	NA	NA	NA	NA	NA	NA	NA	NA	NA	NA	NA	NA	2883	37222812	37232184
NM_052935	CUFF.11824	WT	KO	chr17	37234860	37246049	11190	-	5.78596e+08	5.53588e+08	-0.0637462	1	1	3.8248e+08	2.94627e+08	-0.376496	1	1	66.1048	53.2213	-12.8835	0	0	0	0	0	0	0	0	yes	NA	NA	NA	NA	NA	NA	NA	NA	NA	NA	NA	NA	NA	NA	NA	NA	1422	37245723	37246183
NR_033465	CUFF.11824	WT	KO	chr17	37234860	37246049	11190	-	5.78596e+08	5.53588e+08	-0.0637462	1	1	1.96117e+08	2.58961e+08	0.401022	1	1	33.8952	46.7787	12.8835	0	0	0	1	0	0	0	0	yes	NA	NA	NA	NA	NA	NA	37245735	37245960	NA	NA	NA	NA	NA	NA	NA	NA	1646	37245723	37246183
NM_018143	CUFF.11825	WT	KO	chr17	37263325	37275155	11831	-	0	0	0	1	1	0	0	0	1	1	NA	NA	NA	NA	NA	NA	NA	NA	NA	NA	NA	no	NA	NA	NA	NA	NA	NA	NA	NA	NA	NA	NA	NA	NA	NA	NA	NA	2326	37275149	37276736
NM_002276	CUFF.11827	WT	KO	chr17	36933395	36938167	4773	-	2.69803e+09	2.9526e+09	0.130077	1	1	2.69803e+09	2.9526e+09	0.130077	1	1	NA	NA	NA	NA	NA	NA	NA	NA	NA	NA	NA	no	NA	NA	NA	NA	NA	NA	NA	NA	NA	NA	NA	NA	NA	NA	NA	NA	1471	36938025	36938421
NM_021078	CUFF.11835	WT	KO	chr17	37518655	37526908	8254	-	2.16754e+08	2.11665e+08	-0.0342749	1	1	2.16754e+08	2.11665e+08	-0.0342749	1	1	NA	NA	NA	NA	NA	NA	NA	NA	NA	NA	NA	no	NA	NA	NA	NA	NA	NA	NA	NA	NA	NA	NA	NA	NA	NA	NA	NA	3112	37526848	37527101
NM_001096	CUFF.11836	WT	KO	chr17	37276705	37328798	52094	-	7.9126e+08	1.17866e+09	0.57492	1	1	4.54475e+08	7.04442e+08	0.632281	1	1	57.4369	59.7665	2.3296	0	0	0	0	0	1	1	1	yes	NA	NA	NA	NA	NA	NA	NA	NA	NA	NA	37323675	37323679	37328798	37328959	37276695	37276705	4353	37323652	37328892
NM_198830	CUFF.11836	WT	KO	chr17	37276705	37328798	52094	-	7.9126e+08	1.17866e+09	0.57492	1	1	1.61473e+08	2.38347e+08	0.561771	1	1	20.4071	20.2219	-0.1852	1	0	0	0	0	1	1	1	yes	37306399	37306428	NA	NA	NA	NA	NA	NA	NA	NA	37323675	37323679	37328798	37328959	37276695	37276705	4323	37323652	37328892
NM_004583	CUFF.11837	WT	KO	chr17	37530520	37560588	30069	-	5.00422e+08	7.09959e+08	0.504591	1	1	5.00422e+08	7.09959e+08	0.504591	1	1	NA	NA	NA	NA	NA	NA	NA	NA	NA	NA	NA	no	NA	NA	NA	NA	NA	NA	NA	NA	NA	NA	NA	NA	NA	NA	NA	NA	1698	37536046	37560703
NM_012232	CUFF.11840	WT	KO	chr17	37807993	37828864	20872	-	4.03262e+08	4.73515e+08	0.231695	1	1	4.03262e+08	4.73515e+08	0.231695	1	1	NA	NA	NA	NA	NA	NA	NA	NA	NA	NA	NA	no	NA	NA	NA	NA	NA	NA	NA	NA	NA	NA	NA	NA	NA	NA	NA	NA	3634	37828641	37829565
NM_000263	CUFF.11844	WT	KO	chr17	37941477	37949992	8516	+	5.98952e+07	3.88878e+07	-0.623123	1	1	5.98952e+07	3.88878e+07	-0.623123	1	1	NA	NA	NA	NA	NA	NA	NA	NA	NA	NA	NA	no	NA	NA	NA	NA	NA	NA	NA	NA	NA	NA	NA	NA	NA	NA	NA	NA	2782	37941816	37949780
NM_001130020	CUFF.11849	WT	KO	chr17	37864388	37928123	63736	+	2.07634e+08	2.44172e+08	0.233851	1	1	4.23901e+07	0	-25.3372	1	1	20.4157	0	-20.4157	0	0	0	0	0	0	0	0	yes	NA	NA	NA	NA	NA	NA	NA	NA	NA	NA	NA	NA	NA	NA	NA	NA	4143	37866438	37926662
NM_005177	CUFF.11849	WT	KO	chr17	37864388	37928123	63736	+	2.07634e+08	2.44172e+08	0.233851	1	1	1.65244e+08	2.44172e+08	0.563296	1	1	79.5843	100	20.4157	0	0	0	0	0	1	0	0	yes	NA	NA	NA	NA	NA	NA	NA	NA	NA	NA	37883183	37883204	NA	NA	NA	NA	4122	37866438	37926662
NM_005455	CUFF.1185	WT	KO	chr1	71301562	71319560	17999	-	4.73193e+08	4.99267e+08	0.0773832	1	1	1.73926e+08	1.77925e+08	0.0327911	1	1	36.7559	35.6372	-1.1187	0	0	0	0	0	0	0	0	yes	NA	NA	NA	NA	NA	NA	NA	NA	NA	NA	NA	NA	NA	NA	NA	NA	3145	71319266	71317012
NM_203350	CUFF.1185	WT	KO	chr1	71301562	71319560	17999	-	4.73193e+08	4.99267e+08	0.0773832	1	1	2.99266e+08	3.21342e+08	0.10268	1	1	63.2441	64.3628	1.1187	1	0	0	0	0	0	0	0	yes	71303949	71304023	NA	NA	NA	NA	NA	NA	NA	NA	NA	NA	NA	NA	NA	NA	3070	71319266	71319623
NM_001042529	CUFF.11851	WT	KO	chr17	37967618	37971825	4208	+	4.60519e+08	5.38816e+08	0.226531	1	1	1.37505e+08	1.61803e+08	0.23475	1	1	29.8588	30.0294	0.1706	0	0	0	0	0	0	0	0	yes	NA	NA	NA	NA	NA	NA	NA	NA	NA	NA	NA	NA	NA	NA	NA	NA	2165	37968166	37971510
NM_025233	CUFF.11851	WT	KO	chr17	37967618	37971825	4208	+	4.60519e+08	5.38816e+08	0.226531	1	1	3.23014e+08	3.77013e+08	0.223018	1	1	70.1412	69.9706	-0.1706	0	0	0	1	0	0	0	0	yes	NA	NA	NA	NA	NA	NA	37967763	37968156	NA	NA	NA	NA	NA	NA	NA	NA	2557	37968166	37971510
NM_033133	CUFF.11852	WT	KO	chr17	37372285	37383280	10996	+	1.0063e+08	1.88681e+08	0.906889	1	1	1.0063e+08	1.88681e+08	0.906889	1	1	NA	NA	NA	NA	NA	NA	NA	NA	NA	NA	NA	no	NA	NA	NA	NA	NA	NA	NA	NA	NA	NA	NA	NA	NA	NA	NA	NA	5222	37372428	37379466
NM_017595	CUFF.11853	WT	KO	chr17	37425613	37431182	5570	+	1.83095e+08	2.12989e+08	0.218191	1	1	1.83095e+08	2.12989e+08	0.218191	1	1	NA	NA	NA	NA	NA	NA	NA	NA	NA	NA	NA	no	NA	NA	NA	NA	NA	NA	NA	NA	NA	NA	NA	NA	NA	NA	NA	NA	2471	37427121	37429435
NM_001144766	CUFF.11855	WT	KO	chr17	37381965	37422709	40745	-	6.73439e+08	4.28817e+08	-0.651186	1	1	2.23002e+08	0	-27.7325	1	1	33.114	0	-33.114	0	0	0	0	0	0	1	0	yes	NA	NA	NA	NA	NA	NA	NA	NA	NA	NA	NA	NA	37422884	37423241	NA	NA	1846	-1	NA
NM_003315	CUFF.11855	WT	KO	chr17	37381965	37423241	41277	-	6.73439e+08	4.28817e+08	-0.651186	1	1	4.50436e+08	4.28817e+08	-0.0709625	1	1	66.886	100	33.114	1	0	0	0	0	0	0	0	yes	37422584	37422709	NA	NA	NA	NA	NA	NA	NA	NA	NA	NA	NA	NA	NA	NA	2078	37422960	37423278
NM_024927	CUFF.11859	WT	KO	chr17	38073459	38082574	9116	-	9.14092e+07	1.50751e+08	0.721758	1	1	5.55586e+07	1.50751e+08	1.44009	1	1	60.7801	100	39.2199	0	0	0	0	0	0	0	0	yes	NA	NA	NA	NA	NA	NA	NA	NA	NA	NA	NA	NA	NA	NA	NA	NA	3061	38082107	38082750
NR_073573	CUFF.11859	WT	KO	chr17	38073459	38082574	9116	-	9.14092e+07	1.50751e+08	0.721758	1	1	3.58506e+07	0	-25.0955	1	1	39.2199	0	-39.2199	0	0	0	0	1	0	0	0	yes	NA	NA	NA	NA	NA	NA	NA	NA	38075462	38075487	NA	NA	NA	NA	NA	NA	3036	38082107	38080082
NM_178126	CUFF.11861	WT	KO	chr17	37985052	38014971	29920	-	9.36546e+07	1.529e+08	0.707169	1	1	9.36546e+07	1.529e+08	0.707169	1	1	NA	NA	NA	NA	NA	NA	NA	NA	NA	NA	NA	no	NA	NA	NA	NA	NA	NA	NA	NA	NA	NA	NA	NA	NA	NA	NA	NA	3809	38014868	38015428
NM_170607	CUFF.11864	WT	KO	chr17	37972604	37978747	6144	+	4.00755e+08	6.52997e+08	0.704356	1	1	0	0	0	1	1	0	0	0	0	0	0	0	0	0	0	0	yes	NA	NA	NA	NA	NA	NA	NA	NA	NA	NA	NA	NA	NA	NA	NA	NA	2562	37972668	37977145
NM_198204	CUFF.11864	WT	KO	chr17	37972604	37978747	6144	+	4.00755e+08	6.52997e+08	0.704356	1	1	2.78589e+08	4.7088e+08	0.757221	1	1	69.5161	72.1107	2.5946	0	0	0	0	1	0	0	0	yes	NA	NA	NA	NA	NA	NA	NA	NA	37972710	37972872	NA	NA	NA	NA	NA	NA	2400	37972668	37977145
NM_198205	CUFF.11864	WT	KO	chr17	37972604	37978747	6144	+	4.00755e+08	6.52997e+08	0.704356	1	1	1.22166e+08	1.82116e+08	0.576023	1	1	30.4839	27.8893	-2.5946	1	0	0	0	1	0	0	0	yes	37974014	37974103	NA	NA	NA	NA	NA	NA	37972710	37972872	NA	NA	NA	NA	NA	NA	2310	37972668	37977145
NM_032353	CUFF.11869	WT	KO	chr17	38178980	38185143	6164	+	4.80076e+08	5.47438e+08	0.189434	1	1	4.80076e+08	5.47438e+08	0.189434	1	1	NA	NA	NA	NA	NA	NA	NA	NA	NA	NA	NA	no	NA	NA	NA	NA	NA	NA	NA	NA	NA	NA	NA	NA	NA	NA	NA	NA	1101	38179019	38184611
NR_002773	CUFF.11872	WT	KO	chr17	38272688	38274760	2073	+	1.23396e+06	987167	-0.321928	1	1	1.23396e+06	987167	-0.321928	1	1	NA	NA	NA	NA	NA	NA	NA	NA	NA	NA	NA	no	NA	NA	NA	NA	NA	NA	NA	NA	NA	NA	NA	NA	NA	NA	NA	NA	2073	-1	NA
NM_003766	CUFF.11873	WT	KO	chr17	38215676	38229836	14161	-	3.75318e+08	2.67341e+08	-0.489432	1	1	3.75318e+08	2.67341e+08	-0.489432	1	1	NA	NA	NA	NA	NA	NA	NA	NA	NA	NA	NA	no	NA	NA	NA	NA	NA	NA	NA	NA	NA	NA	NA	NA	NA	NA	NA	NA	2143	38229421	38230004
NM_001261434	CUFF.11878	WT	KO	chr17	38356069	38370041	13973	-	3.45482e+08	3.96735e+08	0.199564	1	1	3.45482e+08	3.96735e+08	0.199564	1	1	NA	NA	NA	NA	NA	NA	NA	NA	NA	NA	NA	no	NA	NA	NA	NA	NA	NA	NA	NA	NA	NA	NA	NA	NA	NA	NA	NA	1364	-1	NA
NM_004941	CUFF.11897	WT	KO	chr17	38916860	38957206	40347	+	1.8219e+08	2.23325e+08	0.2937	1	1	1.8219e+08	2.23325e+08	0.2937	1	1	NA	NA	NA	NA	NA	NA	NA	NA	NA	NA	NA	no	NA	NA	NA	NA	NA	NA	NA	NA	NA	NA	NA	NA	NA	NA	NA	NA	4200	38916931	38956739
NM_001079675	CUFF.11898	WT	KO	chr17	38960737	38979326	18590	-	5.16871e+07	0	-25.6233	1	1	0	0	0	1	1	0	NA	NA	0	0	0	0	0	1	0	0	yes	NA	NA	NA	NA	NA	NA	NA	NA	NA	NA	38963075	38963329	NA	NA	NA	NA	2430	38978511	38979550
NM_001261437	CUFF.11898	WT	KO	chr17	38960737	38979326	18590	-	5.16871e+07	0	-25.6233	1	1	0	0	0	1	1	0	NA	NA	1	0	0	0	0	1	0	0	yes	38978452	38978562	NA	NA	NA	NA	NA	NA	NA	NA	38963075	38963329	NA	NA	NA	NA	2319	-1	NA
NM_001261439	CUFF.11898	WT	KO	chr17	38960737	38963329	2593	-	5.16871e+07	0	-25.6233	1	1	5.16871e+07	0	-25.6233	1	1	100	NA	NA	0	0	0	0	0	0	1	0	yes	NA	NA	NA	NA	NA	NA	NA	NA	NA	NA	NA	NA	38965568;38966081;38966753;38969320;38977869;38978168;38978452;38979079	38965833;38966242;38966879;38969373;38977916;38978261;38978562;38979326	NA	NA	1574	-1	NA
NM_001130042	CUFF.1190	WT	KO	chr1	74943760	74971680	27921	-	2.43753e+08	3.05833e+08	0.327327	1	1	0	0	0	1	1	0	0	0	0	0	0	0	0	0	0	0	yes	NA	NA	NA	NA	NA	NA	NA	NA	NA	NA	NA	NA	NA	NA	NA	NA	2303	74963093	74971841
NM_001130043	CUFF.1190	WT	KO	chr1	74943760	74971680	27921	-	2.43753e+08	3.05833e+08	0.327327	1	1	0	0	0	1	1	0	0	0	2	0	0	0	0	0	0	0	yes	74945375;74968654	74945476;74968692	NA	NA	NA	NA	NA	NA	NA	NA	NA	NA	NA	NA	NA	NA	2162	74963093	74971841
NM_001889	CUFF.1190	WT	KO	chr1	74943760	74971680	27921	-	2.43753e+08	3.05833e+08	0.327327	1	1	2.43753e+08	3.05833e+08	0.327327	1	1	100	100	0	1	0	0	0	0	0	0	0	yes	74968654	74968692	NA	NA	NA	NA	NA	NA	NA	NA	NA	NA	NA	NA	NA	NA	2264	74963093	74971841
NR_003562	CUFF.11906	WT	KO	chr17	39233693	39266073	32381	-	4.95977e+07	1.50925e+07	-1.71644	1	1	4.95977e+07	1.50925e+07	-1.71644	1	1	NA	NA	NA	NA	NA	NA	NA	NA	NA	NA	NA	no	NA	NA	NA	NA	NA	NA	NA	NA	NA	NA	NA	NA	NA	NA	NA	NA	2814	39264800	39262686
NM_001162916	CUFF.1191	WT	KO	chr1	74971424	75004948	33525	+	2.6266e+08	3.67495e+08	0.484529	1	1	0	0	0	1	1	0	0	0	1	0	0	0	0	0	0	0	yes	74976962	74977060	NA	NA	NA	NA	NA	NA	NA	NA	NA	NA	NA	NA	NA	NA	3337	74971516	75002383
NM_138467	CUFF.1191	WT	KO	chr1	74971428	75004948	33521	+	2.6266e+08	3.67495e+08	0.484529	1	1	2.6266e+08	3.67495e+08	0.484529	1	1	100	100	0	0	0	0	0	0	0	1	0	yes	NA	NA	NA	NA	NA	NA	NA	NA	NA	NA	NA	NA	74971424	74971428	NA	NA	3432	74971516	75002383
NM_032376	CUFF.11915	WT	KO	chr17	39444082	39447871	3790	-	1.20366e+08	1.26294e+08	0.0693659	1	1	1.20366e+08	1.26294e+08	0.0693659	1	1	NA	NA	NA	NA	NA	NA	NA	NA	NA	NA	NA	no	NA	NA	NA	NA	NA	NA	NA	NA	NA	NA	NA	NA	NA	NA	NA	NA	1539	39447846	39448179
NM_017768	CUFF.1192	WT	KO	chr1	70383073	70443949	60877	-	1.696e+08	2.29673e+08	0.437448	1	1	1.696e+08	2.29673e+08	0.437448	1	1	NA	NA	NA	NA	NA	NA	NA	NA	NA	NA	NA	no	NA	NA	NA	NA	NA	NA	NA	NA	NA	NA	NA	NA	NA	NA	NA	NA	2945	70443811	70444054
NM_138387	CUFF.11925	WT	KO	chr17	39503624	39509238	5615	+	3.84389e+08	4.15415e+08	0.111984	1	1	3.84389e+08	4.15415e+08	0.111984	1	1	100	100	0	0	0	0	0	1	0	0	0	yes	NA	NA	NA	NA	NA	NA	NA	NA	39504077	39504136	NA	NA	NA	NA	NA	NA	1578	39503859	39508935
NR_028582	CUFF.11925	WT	KO	chr17	39503624	39509238	5615	+	3.84389e+08	4.15415e+08	0.111984	1	1	0	0	0	1	1	0	0	0	0	0	0	0	0	0	0	0	yes	NA	NA	NA	NA	NA	NA	NA	NA	NA	NA	NA	NA	NA	NA	NA	NA	1637	39503859	39504079
NM_005789	CUFF.11930	WT	KO	chr17	38238685	38249303	10619	+	8.53097e+08	1.01888e+09	0.256201	1	1	8.53097e+08	1.01888e+09	0.256201	1	1	NA	NA	NA	NA	NA	NA	NA	NA	NA	NA	NA	no	NA	NA	NA	NA	NA	NA	NA	NA	NA	NA	NA	NA	NA	NA	NA	NA	3437	38239174	38247119
NM_001143780	CUFF.11934	WT	KO	chr17	39752519	39757743	5225	-	1.67484e+09	1.63279e+09	-0.0366843	1	1	4.34225e+08	4.51253e+08	0.055494	1	1	25.9263	27.6369	1.7106	0	0	0	0	0	0	0	0	yes	NA	NA	NA	NA	NA	NA	NA	NA	NA	NA	NA	NA	NA	NA	NA	NA	1610	39756456	39757858
NM_016016	CUFF.11934	WT	KO	chr17	39752519	39757743	5225	-	1.67484e+09	1.63279e+09	-0.0366843	1	1	1.24062e+09	1.18154e+09	-0.0703912	1	1	74.0737	72.3631	-1.7106	0	0	0	0	0	1	0	0	yes	NA	NA	NA	NA	NA	NA	NA	NA	NA	NA	39755422	39755446	NA	NA	NA	NA	1586	39756456	39757858
NM_001098833	CUFF.11937	WT	KO	chr17	39624699	39631055	6357	-	2.37421e+08	3.92733e+08	0.726099	1	1	2.37421e+08	3.51389e+08	0.565621	1	1	100	89.4728	-10.5272	0	0	0	0	0	1	0	0	yes	NA	NA	NA	NA	NA	NA	NA	NA	NA	NA	39628973	39628994	NA	NA	NA	NA	3593	39630964	39631203
NM_020218	CUFF.11937	WT	KO	chr17	39624699	39631055	6357	-	2.37421e+08	3.92733e+08	0.726099	1	1	0	4.13437e+07	25.3012	1	1	0	10.5272	10.5272	0	0	0	0	0	0	0	0	yes	NA	NA	NA	NA	NA	NA	NA	NA	NA	NA	NA	NA	NA	NA	NA	NA	3614	39630964	39631203
NM_002087	CUFF.11938	WT	KO	chr17	39778017	39785996	7980	+	4.98182e+08	3.06392e+08	-0.701297	1	1	3.99612e+08	2.93149e+08	-0.446966	1	1	80.214	95.6779	15.4639	1	0	0	0	0	0	0	1	yes	39778287	39778499	NA	NA	NA	NA	NA	NA	NA	NA	NA	NA	NA	NA	39785996	39785999	2305	39782058	39785690
NM_001190987	CUFF.1194	WT	KO	chr1	70443953	70490289	46337	+	8.13587e+08	9.71289e+08	0.255604	1	1	2.26186e+08	4.00275e+08	0.82348	1	1	27.8011	41.2107	13.4096	0	0	0	0	0	2	0	0	yes	NA	NA	NA	NA	NA	NA	NA	NA	NA	NA	70459883;70488879	70459886;70488882	NA	NA	NA	NA	2786	70459907	70489074
NM_004768	CUFF.1194	WT	KO	chr1	70443953	70490289	46337	+	8.13587e+08	9.71289e+08	0.255604	1	1	5.874e+08	5.71014e+08	-0.0408189	1	1	72.1989	58.7893	-13.4096	0	0	0	0	0	0	0	0	yes	NA	NA	NA	NA	NA	NA	NA	NA	NA	NA	NA	NA	NA	NA	NA	NA	2792	70459907	70489074
NM_001076683	CUFF.11941	WT	KO	chr17	39637927	39653776	15850	-	8.42033e+07	1.86457e+08	1.14689	1	1	0	0	0	1	1	0	0	0	2	0	0	0	0	0	1	0	yes	39645238;39652339	39645348;39652567	NA	NA	NA	NA	NA	NA	NA	NA	NA	NA	39654095	39654520	NA	NA	4603	39651123	39653901
NM_001076684	CUFF.11941	WT	KO	chr17	39637927	39652567	14641	-	8.42033e+07	1.86457e+08	1.14689	1	1	8.42033e+07	1.86457e+08	1.14689	1	1	100	100	0	1	0	0	0	0	0	1	0	yes	39645238	39645348	NA	NA	NA	NA	NA	NA	NA	NA	NA	NA	39653634;39654095	39653776;39654520	NA	NA	4689	39651123	39652692
NM_014233	CUFF.11941	WT	KO	chr17	39637927	39652567	14641	-	8.42033e+07	1.86457e+08	1.14689	1	1	0	0	0	1	1	0	0	0	0	0	0	0	0	0	1	0	yes	NA	NA	NA	NA	NA	NA	NA	NA	NA	NA	NA	NA	39653634;39654095	39653776;39654520	NA	NA	4800	39651123	39652692
NR_045058	CUFF.11941	WT	KO	chr17	39637927	39654520	16594	-	8.42033e+07	1.86457e+08	1.14689	1	1	0	0	0	1	1	0	0	0	0	0	1	0	0	0	0	0	yes	NA	NA	NA	NA	39652339;39653634	39652567;39653776	NA	NA	NA	NA	NA	NA	NA	NA	NA	NA	4997	39651123	39654645
NM_001002909	CUFF.11942	WT	KO	chr17	39828171	39936483	108313	-	1.13174e+08	1.54343e+08	0.447603	1	1	1.13174e+08	1.54343e+08	0.447603	1	1	NA	NA	NA	NA	NA	NA	NA	NA	NA	NA	NA	no	NA	NA	NA	NA	NA	NA	NA	NA	NA	NA	NA	NA	NA	NA	NA	NA	7019	39936264	39940368
NM_005533	CUFF.11943	WT	KO	chr17	38412268	38420002	7735	+	7.77224e+07	9.2685e+07	0.254005	1	1	7.77224e+07	9.2685e+07	0.254005	1	1	NA	NA	NA	NA	NA	NA	NA	NA	NA	NA	NA	no	NA	NA	NA	NA	NA	NA	NA	NA	NA	NA	NA	NA	NA	NA	NA	NA	1250	38412490	38419840
NM_144609	CUFF.11945	WT	KO	chr17	40110331	40122691	12361	-	2.45392e+08	3.49833e+08	0.511576	1	1	2.45392e+08	3.49833e+08	0.511576	1	1	NA	NA	NA	NA	NA	NA	NA	NA	NA	NA	NA	no	NA	NA	NA	NA	NA	NA	NA	NA	NA	NA	NA	NA	NA	NA	NA	NA	2138	40122647	40122878
NR_036623	CUFF.11947	WT	KO	chr17	40141502	40183443	41942	+	9.00427e+07	1.02023e+08	0.180213	1	1	9.00427e+07	1.02023e+08	0.180213	1	1	NA	NA	NA	NA	NA	NA	NA	NA	NA	NA	NA	no	NA	NA	NA	NA	NA	NA	NA	NA	NA	NA	NA	NA	NA	NA	NA	NA	3398	40141714	40166987
NM_001080383	CUFF.11951	WT	KO	chr17	40231342	40263705	32364	-	1.25387e+08	9.93315e+07	-0.336062	1	1	1.56818e+07	2.61644e+07	0.738513	1	1	12.5068	26.3405	13.8337	1	0	0	0	0	0	0	0	yes	40262956	40263133	NA	NA	NA	NA	NA	NA	NA	NA	NA	NA	NA	NA	NA	NA	7640	40238711	40264915
NM_005497	CUFF.11951	WT	KO	chr17	40231342	40263133	31792	-	1.25387e+08	9.93315e+07	-0.336062	1	1	1.09705e+08	7.31671e+07	-0.584362	1	1	87.4932	73.6595	-13.8337	0	0	0	0	0	0	1	0	yes	NA	NA	NA	NA	NA	NA	NA	NA	NA	NA	NA	NA	40263532	40263705	NA	NA	7644	40238711	40264343
NM_007298	CUFF.11952	WT	KO	chr17	38449838	38529658	79821	-	0	0	0	1	1	0	0	0	1	1	NA	NA	NA	NA	NA	NA	NA	NA	NA	NA	NA	no	NA	NA	NA	NA	NA	NA	NA	NA	NA	NA	NA	NA	NA	NA	NA	NA	3682	38529639	38529782
NM_024819	CUFF.11955	WT	KO	chr17	40456232	40493999	37768	-	6.65994e+07	5.30691e+07	-0.327638	1	1	6.65994e+07	5.30691e+07	-0.327638	1	1	NA	NA	NA	NA	NA	NA	NA	NA	NA	NA	NA	no	NA	NA	NA	NA	NA	NA	NA	NA	NA	NA	NA	NA	NA	NA	NA	NA	2123	40467779	40494290
NM_001264573	CUFF.11958	WT	KO	chr17	40357605	40380605	23001	-	1.77677e+08	1.92333e+08	0.11435	1	1	1.77677e+08	1.92333e+08	0.11435	1	1	100	100	0	0	0	0	1	0	0	0	0	yes	NA	NA	NA	NA	NA	NA	40359080	40359308	NA	NA	NA	NA	NA	NA	NA	NA	4289	40369238	40380704
NM_001265577	CUFF.11958	WT	KO	chr17	40357605	40380605	23001	-	1.77677e+08	1.92333e+08	0.11435	1	1	0	0	0	1	1	0	0	0	0	0	0	0	0	1	0	0	yes	NA	NA	NA	NA	NA	NA	NA	NA	NA	NA	40365100	40365136	NA	NA	NA	NA	4026	40369238	40380711
NM_021079	CUFF.11960	WT	KO	chr17	40494206	40541908	47703	+	2.55262e+08	2.94891e+08	0.208201	1	1	2.55262e+08	2.94891e+08	0.208201	1	1	NA	NA	NA	NA	NA	NA	NA	NA	NA	NA	NA	no	NA	NA	NA	NA	NA	NA	NA	NA	NA	NA	NA	NA	NA	NA	NA	NA	4884	40494223	40538531
NM_006460	CUFF.11961	WT	KO	chr17	40580467	40585251	4785	+	3.29147e+08	4.04496e+08	0.29739	1	1	3.29147e+08	4.04496e+08	0.29739	1	1	NA	NA	NA	NA	NA	NA	NA	NA	NA	NA	NA	no	NA	NA	NA	NA	NA	NA	NA	NA	NA	NA	NA	NA	NA	NA	NA	NA	4785	-1	NA
NM_133373	CUFF.11963	WT	KO	chr17	40544534	40565417	20884	-	3.65768e+08	3.5484e+08	-0.0437598	1	1	3.65768e+08	3.5484e+08	-0.0437598	1	1	NA	NA	NA	NA	NA	NA	NA	NA	NA	NA	NA	no	NA	NA	NA	NA	NA	NA	NA	NA	NA	NA	NA	NA	NA	NA	NA	NA	3459	40565303	40551971
NM_004247	CUFF.11968	WT	KO	chr17	40283181	40332519	49339	-	5.08617e+08	1.9277e+08	-1.39969	1	1	5.08617e+08	1.9277e+08	-1.39969	1	1	NA	NA	NA	NA	NA	NA	NA	NA	NA	NA	NA	no	NA	NA	NA	NA	NA	NA	NA	NA	NA	NA	NA	NA	NA	NA	NA	NA	4167	40327415	40332614
NM_199282	CUFF.11970	WT	KO	chr17	40827051	40858795	31745	-	1.27289e+08	1.20464e+08	-0.0795072	1	1	1.27289e+08	1.20464e+08	-0.0795072	1	1	NA	NA	NA	NA	NA	NA	NA	NA	NA	NA	NA	no	NA	NA	NA	NA	NA	NA	NA	NA	NA	NA	NA	NA	NA	NA	NA	NA	3650	40839082	40858972
NM_015443	CUFF.11979	WT	KO	chr17	41463129	41626049	162921	-	1.0119e+08	9.95872e+07	-0.0230359	1	1	1.0119e+08	9.95872e+07	-0.0230359	1	1	NA	NA	NA	NA	NA	NA	NA	NA	NA	NA	NA	no	NA	NA	NA	NA	NA	NA	NA	NA	NA	NA	NA	NA	NA	NA	NA	NA	5051	41605286	41626276
NR_034172	CUFF.11983	WT	KO	chr17	41626716	41629866	3151	+	9.47368e+06	7.36842e+06	-0.36257	1	1	9.47368e+06	7.36842e+06	-0.36257	1	1	NA	NA	NA	NA	NA	NA	NA	NA	NA	NA	NA	no	NA	NA	NA	NA	NA	NA	NA	NA	NA	NA	NA	NA	NA	NA	NA	NA	522	41626716	41629520
NM_001203251	CUFF.11985	WT	KO	chr17	41327542	41461546	134005	+	8.51193e+07	9.4454e+07	0.150124	1	1	4.70351e+07	4.92471e+07	0.0663015	1	1	55.2579	52.1388	-3.1191	1	0	0	0	0	0	0	0	yes	41407587	41407673	NA	NA	NA	NA	NA	NA	NA	NA	NA	NA	NA	NA	NA	NA	5632	41395539	41457380
NM_001203252	CUFF.11985	WT	KO	chr17	41327542	41461546	134005	+	8.51193e+07	9.4454e+07	0.150124	1	1	2.11705e+07	2.0776e+07	-0.0271391	1	1	24.8716	21.9959	-2.8757	0	0	0	0	0	0	0	0	yes	NA	NA	NA	NA	NA	NA	NA	NA	NA	NA	NA	NA	NA	NA	NA	NA	5719	41395539	41457380
NM_016841	CUFF.11985	WT	KO	chr17	41327542	41461546	134005	+	8.51193e+07	9.4454e+07	0.150124	1	1	1.69137e+07	2.44308e+07	0.530511	1	1	19.8706	25.8653	5.9947	0	0	1	0	0	0	0	0	yes	NA	NA	NA	NA	41405061;41407587	41405147;41407673	NA	NA	NA	NA	NA	NA	NA	NA	NA	NA	5545	41395539	41457380
NR_026680	CUFF.12003	WT	KO	chr17	41053495	41071112	17618	+	1.21604e+08	1.74094e+08	0.517681	1	1	1.21604e+08	1.74094e+08	0.517681	1	1	NA	NA	NA	NA	NA	NA	NA	NA	NA	NA	NA	no	NA	NA	NA	NA	NA	NA	NA	NA	NA	NA	NA	NA	NA	NA	NA	NA	2097	41069446	41069591
NM_003110	CUFF.12039	WT	KO	chr17	43328515	43361322	32808	+	1.13703e+08	1.28385e+08	0.175205	1	1	1.13703e+08	1.28385e+08	0.175205	1	1	NA	NA	NA	NA	NA	NA	NA	NA	NA	NA	NA	no	NA	NA	NA	NA	NA	NA	NA	NA	NA	NA	NA	NA	NA	NA	NA	NA	3112	43328651	43360187
NM_001145023	CUFF.12042	WT	KO	chr17	43270046	43273698	3653	-	5.54506e+08	7.33798e+08	0.40418	1	1	8.58634e+07	3.20362e+07	-1.42234	1	1	15.4847	4.3658	-11.1189	0	0	0	1	0	0	0	1	yes	NA	NA	NA	NA	NA	NA	43270367	43270635	NA	NA	NA	NA	NA	NA	43255637;43259002;43259405;43260866;43263676	43256823;43259146;43259569;43261035;43263906	1834	43273641	43273896
NM_138355	CUFF.12042	WT	KO	chr17	43270046	43273698	3653	-	5.54506e+08	7.33798e+08	0.40418	1	1	1.01042e+08	1.5182e+08	0.587407	1	1	18.222	20.6897	2.4677	0	0	0	0	0	0	0	1	yes	NA	NA	NA	NA	NA	NA	NA	NA	NA	NA	NA	NA	NA	NA	43255637;43259002;43259405;43260866;43263676	43256823;43259146;43259569;43261035;43263906	1567	43273641	43273856
NM_145255	CUFF.12042	WT	KO	chr17	43255637	43263906	8270	-	5.54506e+08	7.33798e+08	0.40418	1	1	3.676e+08	5.49941e+08	0.58114	1	1	66.2933	74.9445	8.6512	0	0	0	0	1	0	1	0	yes	NA	NA	NA	NA	NA	NA	NA	NA	43263676	43263825	NA	NA	43270046;43270635;43270896;43271156;43271809;43272556;43273035;43273573	43270367;43270815;43271061;43271371;43272008;43272737;43273208;43273698	NA	NA	1749	43263876	43264159
NR_037575	CUFF.12042	WT	KO	chr17	43255637	43263906	8270	-	5.54506e+08	7.33798e+08	0.40418	1	1	0	0	0	1	1	0	0	0	0	0	0	0	0	0	1	0	yes	NA	NA	NA	NA	NA	NA	NA	NA	NA	NA	NA	NA	43270046;43270635;43270896;43271156;43271809;43272556;43273035;43273573	43270367;43270815;43271061;43271371;43272008;43272737;43273208;43273698	NA	NA	1898	43263876	43256999
NM_018129	CUFF.12046	WT	KO	chr17	43373888	43381673	7786	+	2.40865e+08	3.23727e+08	0.426555	1	1	2.40865e+08	3.23727e+08	0.426555	1	1	NA	NA	NA	NA	NA	NA	NA	NA	NA	NA	NA	no	NA	NA	NA	NA	NA	NA	NA	NA	NA	NA	NA	NA	NA	NA	NA	NA	3465	43374040	43379145
NM_013323	CUFF.12056	WT	KO	chr17	43539946	43555104	15159	+	1.16848e+08	1.13327e+08	-0.0441385	1	1	1.16848e+08	1.13327e+08	-0.0441385	1	1	NA	NA	NA	NA	NA	NA	NA	NA	NA	NA	NA	no	NA	NA	NA	NA	NA	NA	NA	NA	NA	NA	NA	NA	NA	NA	NA	NA	2315	43544404	43553867
NM_003204	CUFF.12059	WT	KO	chr17	43480685	43493906	13222	+	4.70677e+08	0	-28.8102	1	1	4.70677e+08	0	-28.8102	1	1	NA	NA	NA	NA	NA	NA	NA	NA	NA	NA	NA	no	NA	NA	NA	NA	NA	NA	NA	NA	NA	NA	NA	NA	NA	NA	NA	NA	4874	43483422	43492000
NM_003838	CUFF.1206	WT	KO	chr1	74436484	74446736	10253	+	4.90196e+07	7.35858e+07	0.586068	1	1	4.90196e+07	7.35858e+07	0.586068	1	1	NA	NA	NA	NA	NA	NA	NA	NA	NA	NA	NA	no	NA	NA	NA	NA	NA	NA	NA	NA	NA	NA	NA	NA	NA	NA	NA	NA	4484	74436550	74444102
NM_003726	CUFF.12060	WT	KO	chr17	43565801	43862593	296793	-	1.24591e+08	1.38653e+08	0.154273	1	1	1.24591e+08	1.38653e+08	0.154273	1	1	NA	NA	NA	NA	NA	NA	NA	NA	NA	NA	NA	no	NA	NA	NA	NA	NA	NA	NA	NA	NA	NA	NA	NA	NA	NA	NA	NA	1576	43862481	43829247
NM_024016	CUFF.12061	WT	KO	chr17	44044707	44047300	2594	-	2.68063e+08	4.56256e+08	0.767273	1	1	1.20682e+08	2.7759e+08	1.20174	1	1	45.0202	60.8409	15.8207	0	0	0	0	0	0	1	0	yes	NA	NA	NA	NA	NA	NA	NA	NA	NA	NA	NA	NA	44053518;44058114	44055496;44058834	NA	NA	1823	44047065	44047607
NM_024017	CUFF.12061	WT	KO	chr17	44053518	44058834	5317	-	2.68063e+08	4.56256e+08	0.767273	1	1	1.4738e+08	1.78666e+08	0.277718	1	1	54.9798	39.1591	-15.8207	0	0	0	0	0	0	0	1	yes	NA	NA	NA	NA	NA	NA	NA	NA	NA	NA	NA	NA	NA	NA	44044707;44046642	44045870;44047300	2700	44058630	44059069
NM_005482	CUFF.1207	WT	KO	chr1	77327255	77457720	130466	-	1.63062e+08	2.24771e+08	0.463029	1	1	1.63062e+08	2.24771e+08	0.463029	1	1	NA	NA	NA	NA	NA	NA	NA	NA	NA	NA	NA	no	NA	NA	NA	NA	NA	NA	NA	NA	NA	NA	NA	NA	NA	NA	NA	NA	4625	77457675	77457836
NM_001261395	CUFF.12073	WT	KO	chr17	44263349	44297606	34258	+	3.29986e+08	4.40165e+08	0.415639	1	1	0	0	0	1	1	0	0	0	1	0	0	0	0	0	0	0	yes	44274059	44274248	NA	NA	NA	NA	NA	NA	NA	NA	NA	NA	NA	NA	NA	NA	3492	-1	NA
NM_005831	CUFF.12073	WT	KO	chr17	44263349	44297606	34258	+	3.29986e+08	4.40165e+08	0.415639	1	1	3.29986e+08	4.40165e+08	0.415639	1	1	100	100	0	0	0	0	0	0	0	0	0	yes	NA	NA	NA	NA	NA	NA	NA	NA	NA	NA	NA	NA	NA	NA	NA	NA	3682	44274068	44295364
NM_023079	CUFF.12090	WT	KO	chr17	44340730	44361421	20692	+	7.79961e+08	9.55505e+08	0.292861	1	1	7.79961e+08	9.55505e+08	0.292861	1	1	NA	NA	NA	NA	NA	NA	NA	NA	NA	NA	NA	no	NA	NA	NA	NA	NA	NA	NA	NA	NA	NA	NA	NA	NA	NA	NA	NA	3126	44340864	44359493
NM_007241	CUFF.12091	WT	KO	chr17	44362458	44377153	14696	-	6.38937e+08	7.98027e+08	0.320766	1	1	6.38937e+08	7.98027e+08	0.320766	1	1	NA	NA	NA	NA	NA	NA	NA	NA	NA	NA	NA	no	NA	NA	NA	NA	NA	NA	NA	NA	NA	NA	NA	NA	NA	NA	NA	NA	1213	44377095	44377290
NM_002146	CUFF.12099	WT	KO	chr17	43981231	44006809	25579	-	1.2212e+08	1.82718e+08	0.581325	1	1	3.14636e+07	5.16003e+07	0.713697	1	1	25.7645	28.2403	2.4758	0	0	0	0	0	0	1	0	yes	NA	NA	NA	NA	NA	NA	NA	NA	NA	NA	NA	NA	44007868;44010224	44009381;44010742	NA	NA	3618	43984835	44007656
NM_024015	CUFF.12099	WT	KO	chr17	44007868	44010742	2875	-	1.2212e+08	1.82718e+08	0.581325	1	1	9.06562e+07	1.31118e+08	0.53239	1	1	74.2355	71.7597	-2.4758	0	0	0	0	0	0	0	1	yes	NA	NA	NA	NA	NA	NA	NA	NA	NA	NA	NA	NA	NA	NA	43981231;43984388;43987892;44006198	43983542;43984993;43987979;44006809	2033	44010680	44011040
NM_002265	CUFF.12109	WT	KO	chr17	43082274	43116003	33730	+	6.6039e+08	1.41193e+09	1.09627	1	1	6.6039e+08	1.41193e+09	1.09627	1	1	NA	NA	NA	NA	NA	NA	NA	NA	NA	NA	NA	no	NA	NA	NA	NA	NA	NA	NA	NA	NA	NA	NA	NA	NA	NA	NA	NA	4201	43082609	43114767
NM_201624	CUFF.1211	WT	KO	chr1	77934262	77998152	63891	-	2.03979e+08	2.88153e+08	0.498417	1	1	2.03979e+08	2.88153e+08	0.498417	1	1	NA	NA	NA	NA	NA	NA	NA	NA	NA	NA	NA	no	NA	NA	NA	NA	NA	NA	NA	NA	NA	NA	NA	NA	NA	NA	NA	NA	4352	77979970	77998309
NM_002147	CUFF.12114	WT	KO	chr17	44023618	44026102	2485	-	0	0	0	1	1	0	0	0	1	1	NA	NA	NA	NA	NA	NA	NA	NA	NA	NA	NA	no	NA	NA	NA	NA	NA	NA	NA	NA	NA	NA	NA	NA	NA	NA	NA	NA	1821	44026043	44026349
NM_015534	CUFF.1212	WT	KO	chr1	77802778	77920931	118154	-	1.03362e+08	2.51988e+08	1.28564	1	1	1.03362e+08	2.51988e+08	1.28564	1	1	NA	NA	NA	NA	NA	NA	NA	NA	NA	NA	NA	no	NA	NA	NA	NA	NA	NA	NA	NA	NA	NA	NA	NA	NA	NA	NA	NA	4323	77877744	77817178
NM_001007228	CUFF.12120	WT	KO	chr17	45031245	45110524	79280	-	1.29637e+08	1.67028e+08	0.365617	1	1	1.29637e+08	1.67028e+08	0.365617	1	1	100	100	0	1	0	0	0	0	0	0	0	yes	45069120	45069170	NA	NA	NA	NA	NA	NA	NA	NA	NA	NA	NA	NA	NA	NA	2916	45055171	45110668
NM_001007229	CUFF.12120	WT	KO	chr17	45031245	45110524	79280	-	1.29637e+08	1.67028e+08	0.365617	1	1	0	0	0	1	1	0	0	0	0	0	0	0	0	0	0	0	yes	NA	NA	NA	NA	NA	NA	NA	NA	NA	NA	NA	NA	NA	NA	NA	NA	2967	45055171	45110668
NM_005827	CUFF.12126	WT	KO	chr17	45133689	45140281	6593	-	8.78841e+08	8.66989e+08	-0.0195889	1	1	8.78841e+08	8.66989e+08	-0.0195889	1	1	NA	NA	NA	NA	NA	NA	NA	NA	NA	NA	NA	no	NA	NA	NA	NA	NA	NA	NA	NA	NA	NA	NA	NA	NA	NA	NA	NA	1186	45140194	45140333
NM_001934	CUFF.12130	WT	KO	chr17	45405129	45407322	2194	+	5.62778e+07	8.95709e+07	0.670465	1	1	8.46252e+06	1.7192e+07	1.02258	1	1	15.0371	19.1937	4.1566	0	0	0	0	0	0	1	0	yes	NA	NA	NA	NA	NA	NA	NA	NA	NA	NA	NA	NA	45401108;45401561	45401402;45402114	NA	NA	1763	-1	NA
NM_138281	CUFF.12130	WT	KO	chr17	45401561	45407322	5762	+	5.62778e+07	8.95709e+07	0.670465	1	1	3.72238e+07	4.61379e+07	0.309724	1	1	66.1431	51.5099	-14.6332	0	0	0	0	0	1	1	0	yes	NA	NA	NA	NA	NA	NA	NA	NA	NA	NA	45405129	45405436	45401108	45401402	NA	NA	2010	45401831	45406304
NM_001199900	CUFF.12131	WT	KO	chr17	45527638	45538735	11098	+	1.58046e+08	1.7433e+08	0.141472	1	1	0	0	0	1	1	0	0	0	0	0	0	0	0	0	0	1	yes	NA	NA	NA	NA	NA	NA	NA	NA	NA	NA	NA	NA	NA	NA	45539157;45539439;45540519;45540682;45540975;45541650;45542320	45539246;45539516;45540595;45540780;45541082;45541763;45543732	981	45527798	45538513
NM_002611	CUFF.12131	WT	KO	chr17	45527638	45543732	16095	+	1.58046e+08	1.7433e+08	0.141472	1	1	1.58046e+08	1.7433e+08	0.141472	1	1	100	100	0	0	0	0	0	1	0	0	0	yes	NA	NA	NA	NA	NA	NA	NA	NA	45538432	45538735	NA	NA	NA	NA	NA	NA	2657	45527798	45542458
NM_032595	CUFF.12134	WT	KO	chr17	45566100	45582876	16777	-	4.76973e+08	4.92617e+08	0.046561	1	1	3.28887e+08	4.75256e+08	0.531113	1	1	68.953	96.4758	27.5228	0	0	0	0	0	1	0	1	yes	NA	NA	NA	NA	NA	NA	NA	NA	NA	NA	45572592	45572788	NA	NA	45566099	45566100	4048	45582873	45568260
NM_022167	CUFF.12138	WT	KO	chr17	45778392	45793511	15120	+	1.16085e+08	1.52239e+08	0.39115	1	1	1.16085e+08	1.52239e+08	0.39115	1	1	NA	NA	NA	NA	NA	NA	NA	NA	NA	NA	NA	no	NA	NA	NA	NA	NA	NA	NA	NA	NA	NA	NA	NA	NA	NA	NA	NA	3567	45778500	45792649
NM_001270384	CUFF.1214	WT	KO	chr1	78017897	78117813	99917	+	4.00013e+07	5.53984e+07	0.469798	1	1	1.49232e+07	5.53984e+07	1.89229	1	1	37.3067	100	62.6933	0	0	0	0	0	0	0	0	yes	NA	NA	NA	NA	NA	NA	NA	NA	NA	NA	NA	NA	NA	NA	NA	NA	6410	78017928	78113335
NM_198549	CUFF.1214	WT	KO	chr1	78017897	78117813	99917	+	4.00013e+07	5.53984e+07	0.469798	1	1	2.50781e+07	0	-24.5799	1	1	62.6933	0	-62.6933	0	0	0	0	0	1	0	0	yes	NA	NA	NA	NA	NA	NA	NA	NA	NA	NA	78111274	78111277	NA	NA	NA	NA	6407	78017928	78113335
NM_018346	CUFF.12147	WT	KO	chr17	45911189	45918335	7147	+	2.9567e+08	2.19586e+08	-0.429202	1	1	2.9567e+08	2.19586e+08	-0.429202	1	1	NA	NA	NA	NA	NA	NA	NA	NA	NA	NA	NA	no	NA	NA	NA	NA	NA	NA	NA	NA	NA	NA	NA	NA	NA	NA	NA	NA	2499	45911244	45917219
NM_002204	CUFF.12151	WT	KO	chr17	45488339	45522848	34510	+	5.83233e+08	6.76406e+08	0.213816	1	1	5.83233e+08	6.76406e+08	0.213816	1	1	NA	NA	NA	NA	NA	NA	NA	NA	NA	NA	NA	no	NA	NA	NA	NA	NA	NA	NA	NA	NA	NA	NA	NA	NA	NA	NA	NA	5027	45488802	45520696
NM_016504	CUFF.12162	WT	KO	chr17	45800227	45805561	5335	-	9.35213e+08	1.14787e+09	0.295587	1	1	9.35213e+08	1.14787e+09	0.295587	1	1	NA	NA	NA	NA	NA	NA	NA	NA	NA	NA	NA	no	NA	NA	NA	NA	NA	NA	NA	NA	NA	NA	NA	NA	NA	NA	NA	NA	703	45805530	45805767
NM_018509	CUFF.12163	WT	KO	chr17	45813593	45829913	16321	-	1.46374e+09	8.85576e+08	-0.72497	1	1	1.46374e+09	8.85576e+08	-0.72497	1	1	NA	NA	NA	NA	NA	NA	NA	NA	NA	NA	NA	no	NA	NA	NA	NA	NA	NA	NA	NA	NA	NA	NA	NA	NA	NA	NA	NA	2915	45829677	45830160
NM_152463	CUFF.12164	WT	KO	chr17	45805580	45813819	8240	+	0	0	0	1	1	0	0	0	1	1	NA	NA	NA	NA	NA	NA	NA	NA	NA	NA	NA	no	NA	NA	NA	NA	NA	NA	NA	NA	NA	NA	NA	NA	NA	NA	NA	NA	2315	45807568	45813297
NM_052855	CUFF.12169	WT	KO	chr17	46125550	46140269	14720	-	2.09362e+08	5.04852e+08	1.26986	1	1	2.09362e+08	5.04852e+08	1.26986	1	1	NA	NA	NA	NA	NA	NA	NA	NA	NA	NA	NA	no	NA	NA	NA	NA	NA	NA	NA	NA	NA	NA	NA	NA	NA	NA	NA	NA	4169	46140014	46140415
NM_005749	CUFF.12170	WT	KO	chr17	46294586	46298714	4129	-	4.06993e+08	5.08912e+08	0.322414	1	1	4.06993e+08	5.08912e+08	0.322414	1	1	NA	NA	NA	NA	NA	NA	NA	NA	NA	NA	NA	no	NA	NA	NA	NA	NA	NA	NA	NA	NA	NA	NA	NA	NA	NA	NA	NA	2235	46296377	46299897
NM_001258373	CUFF.12172	WT	KO	chr17	45979449	45988212	8764	+	0	9.06867e+07	26.4344	1	1	0	9.06867e+07	26.4344	1	1	NA	NA	NA	NA	NA	NA	NA	NA	NA	NA	NA	no	NA	NA	NA	NA	NA	NA	NA	NA	NA	NA	NA	NA	NA	NA	NA	NA	2774	45979568	45980077
NM_006107	CUFF.12178	WT	KO	chr17	46151925	46185071	33147	+	5.15217e+08	9.13919e+08	0.826886	1	1	3.77162e+08	5.24754e+08	0.476457	1	1	73.2045	57.418	-15.7865	0	0	0	0	0	0	0	0	yes	NA	NA	NA	NA	NA	NA	NA	NA	NA	NA	NA	NA	NA	NA	NA	NA	2012	46152092	46183019
NM_016424	CUFF.12178	WT	KO	chr17	46151925	46185071	33147	+	5.15217e+08	9.13919e+08	0.826886	1	1	1.38055e+08	3.89165e+08	1.49514	1	1	26.7955	42.582	15.7865	0	0	0	1	0	0	0	0	yes	NA	NA	NA	NA	NA	NA	46183054	46184560	NA	NA	NA	NA	NA	NA	NA	NA	3517	46152092	46183019
NM_017643	CUFF.12183	WT	KO	chr17	46609785	46692426	82642	-	1.11715e+08	1.36176e+08	0.28565	1	1	1.11715e+08	1.36176e+08	0.28565	1	1	NA	NA	NA	NA	NA	NA	NA	NA	NA	NA	NA	no	NA	NA	NA	NA	NA	NA	NA	NA	NA	NA	NA	NA	NA	NA	NA	NA	5382	46657521	46692544
NM_000269	CUFF.12192	WT	KO	chr17	46585919	46594449	8531	+	7.01148e+09	8.48713e+09	0.275559	1	1	5.1931e+09	6.38545e+09	0.298193	1	1	74.0656	75.2368	1.1712	1	0	0	0	0	0	1	1	yes	46586585	46586804	NA	NA	NA	NA	NA	NA	NA	NA	NA	NA	46585896	46585919	46598632;46598861;46599082;46600602;46602297;46603847	46598857;46598923;46599316;46600703;46602409;46604104	811	46588014	46594203
NM_001018136	CUFF.12192	WT	KO	chr17	46585896	46604104	18209	+	7.01148e+09	8.48713e+09	0.275559	1	1	0	0	0	1	1	0	0	0	1	0	1	0	0	1	0	0	yes	46586585	46586804	NA	NA	46594088;46598632;46598861	46594449;46598857;46598923	NA	NA	NA	NA	46599082	46599187	NA	NA	NA	NA	1075	46588014	46603962
NM_001018138	CUFF.12192	WT	KO	chr17	46599082	46604104	5023	+	7.01148e+09	8.48713e+09	0.275559	1	1	0	0	0	1	1	0	0	0	0	0	0	0	0	0	1	0	yes	NA	NA	NA	NA	NA	NA	NA	NA	NA	NA	NA	NA	46585896;46586585;46588011;46592340;46593520;46594088;46598632;46598861	46586022;46586804;46588140;46592441;46593632;46594449;46598857;46598923	NA	NA	708	46599190	46603962
NM_001018139	CUFF.12192	WT	KO	chr17	46598861	46604104	5244	+	7.01148e+09	8.48713e+09	0.275559	1	1	0	0	0	1	1	0	0	0	0	0	0	0	0	1	1	0	yes	NA	NA	NA	NA	NA	NA	NA	NA	NA	NA	46599082	46599187	46585896;46586585;46588011;46592340;46593520;46594088;46598632	46586022;46586804;46588140;46592441;46593632;46594449;46598857	NA	NA	666	46599190	46603962
NM_001198682	CUFF.12192	WT	KO	chr17	46598632	46604104	5473	+	7.01148e+09	8.48713e+09	0.275559	1	1	0	0	0	1	1	0	0	0	2	0	0	0	0	1	1	0	yes	46598861;46602297	46598923;46602409	NA	NA	NA	NA	NA	NA	NA	NA	46599082	46599187	46585896;46586585;46588011;46592340;46593520;46594088	46586022;46586804;46588140;46592441;46593632;46594449	NA	NA	716	46599190	46603865
NM_002512	CUFF.12192	WT	KO	chr17	46598632	46604104	5473	+	7.01148e+09	8.48713e+09	0.275559	1	1	1.81838e+09	2.10168e+09	0.20889	1	1	25.9344	24.7632	-1.1712	1	0	0	0	0	1	1	0	yes	46598861	46598923	NA	NA	NA	NA	NA	NA	NA	NA	46599082	46599187	46585896;46586585;46588011;46592340;46593520;46594088	46586022;46586804;46588140;46592441;46593632;46594449	NA	NA	829	46599190	46603962
NM_198175	CUFF.12192	WT	KO	chr17	46585919	46594449	8531	+	7.01148e+09	8.48713e+09	0.275559	1	1	0	0	0	1	1	0	0	0	0	0	0	0	0	0	1	1	yes	NA	NA	NA	NA	NA	NA	NA	NA	NA	NA	NA	NA	46585896	46585919	46598632;46598861;46599082;46600602;46602297;46603847	46598857;46598923;46599316;46600703;46602409;46604104	1031	46586733	46594203
NR_037149	CUFF.12192	WT	KO	chr17	46585896	46604104	18209	+	7.01148e+09	8.48713e+09	0.275559	1	1	0	0	0	1	1	0	0	0	0	0	1	0	0	1	0	0	yes	NA	NA	NA	NA	46594088;46598632;46598861	46594449;46598857;46598923	NA	NA	NA	NA	46599082	46599187	NA	NA	NA	NA	1295	46586733	46603962
NM_021213	CUFF.12201	WT	KO	chr17	51183339	51209747	26409	+	1.19652e+08	1.5597e+08	0.382429	1	1	1.19652e+08	1.5597e+08	0.382429	1	1	NA	NA	NA	NA	NA	NA	NA	NA	NA	NA	NA	no	NA	NA	NA	NA	NA	NA	NA	NA	NA	NA	NA	NA	NA	NA	NA	NA	2057	51183463	51208458
NR_027025	CUFF.12202	WT	KO	chr17	52316462	52317273	812	-	1.30719e+06	1.30719e+06	-1.74587e-14	1	1	1.30719e+06	1.30719e+06	-1.74587e-14	1	1	NA	NA	NA	NA	NA	NA	NA	NA	NA	NA	NA	no	NA	NA	NA	NA	NA	NA	NA	NA	NA	NA	NA	NA	NA	NA	NA	NA	812	-1	NA
NM_021626	CUFF.12210	WT	KO	chr17	52410467	52439128	28662	+	2.47893e+08	3.13751e+08	0.339907	1	1	2.47893e+08	3.13751e+08	0.339907	1	1	NA	NA	NA	NA	NA	NA	NA	NA	NA	NA	NA	no	NA	NA	NA	NA	NA	NA	NA	NA	NA	NA	NA	NA	NA	NA	NA	NA	1945	52410519	52438593
NM_005486	CUFF.12211	WT	KO	chr17	50333051	50394327	61277	+	7.86264e+07	1.76712e+08	1.16831	1	1	7.86264e+07	1.76712e+08	1.16831	1	1	NA	NA	NA	NA	NA	NA	NA	NA	NA	NA	NA	no	NA	NA	NA	NA	NA	NA	NA	NA	NA	NA	NA	NA	NA	NA	NA	NA	2340	50333225	50392984
NM_001162862	CUFF.12212	WT	KO	chr17	50393566	50401063	7498	-	1.88028e+08	0	-27.4864	1	1	1.88028e+08	0	-27.4864	1	1	100	NA	NA	0	0	0	0	0	0	0	1	yes	NA	NA	NA	NA	NA	NA	NA	NA	NA	NA	NA	NA	NA	NA	50384258;50393479	50384472;50393566	812	50401006	50401110
NR_027942	CUFF.12212	WT	KO	chr17	50384258	50401063	16806	-	1.88028e+08	0	-27.4864	1	1	0	0	0	1	1	0	NA	NA	0	0	0	0	0	0	0	0	yes	NA	NA	NA	NA	NA	NA	NA	NA	NA	NA	NA	NA	NA	NA	NA	NA	1114	50401006	50397259
NM_003488	CUFF.12214	WT	KO	chr17	52517552	52553709	36158	+	2.03113e+08	2.87179e+08	0.499667	1	1	2.03113e+08	2.87179e+08	0.499667	1	1	NA	NA	NA	NA	NA	NA	NA	NA	NA	NA	NA	no	NA	NA	NA	NA	NA	NA	NA	NA	NA	NA	NA	NA	NA	NA	NA	NA	3968	52537824	52552682
NM_016070	CUFF.12217	WT	KO	chr17	53271286	53282432	11147	-	3.48077e+08	5.52987e+08	0.667839	1	1	3.48077e+08	5.52987e+08	0.667839	1	1	NA	NA	NA	NA	NA	NA	NA	NA	NA	NA	NA	no	NA	NA	NA	NA	NA	NA	NA	NA	NA	NA	NA	NA	NA	NA	NA	NA	1492	53282370	53282584
NM_138962	CUFF.12218	WT	KO	chr17	52688930	53112298	423369	+	2.32466e+08	2.9446e+08	0.341054	1	1	2.32466e+08	2.9446e+08	0.341054	1	1	100	100	0	1	0	0	0	0	1	0	0	yes	53064151	53065543	NA	NA	NA	NA	NA	NA	NA	NA	52689373	52689458	NA	NA	NA	NA	1581	52689102	53109386
NM_170721	CUFF.12218	WT	KO	chr17	52689373	53065543	376171	+	2.32466e+08	2.9446e+08	0.341054	1	1	0	0	0	1	1	0	0	0	0	0	0	0	0	0	1	1	yes	NA	NA	NA	NA	NA	NA	NA	NA	NA	NA	NA	NA	52688930	52689164	53084459;53107332;53109347;53111909	53084521;53107486;53109419;53112298	2143	52689407	53064189
NM_001271875	CUFF.12219	WT	KO	chr17	53293603	53387683	94081	-	6.72362e+07	8.15071e+07	0.277686	1	1	6.72362e+07	8.15071e+07	0.277686	1	1	NA	NA	NA	NA	NA	NA	NA	NA	NA	NA	NA	no	NA	NA	NA	NA	NA	NA	NA	NA	NA	NA	NA	NA	NA	NA	NA	NA	3621	53317924	53318306
NM_080677	CUFF.12224	WT	KO	chr17	53515779	53522617	6839	+	1.15141e+09	1.54915e+09	0.428081	1	1	1.15141e+09	1.54915e+09	0.428081	1	1	NA	NA	NA	NA	NA	NA	NA	NA	NA	NA	NA	no	NA	NA	NA	NA	NA	NA	NA	NA	NA	NA	NA	NA	NA	NA	NA	NA	1522	53519450	53521637
NM_031272	CUFF.12241	WT	KO	chr17	53989037	54124415	135379	-	5.39536e+07	4.08853e+07	-0.400137	1	1	5.39536e+07	4.08853e+07	-0.400137	1	1	NA	NA	NA	NA	NA	NA	NA	NA	NA	NA	NA	no	NA	NA	NA	NA	NA	NA	NA	NA	NA	NA	NA	NA	NA	NA	NA	NA	4808	54084361	54124451
NM_002876	CUFF.12244	WT	KO	chr17	54124962	54127694	2733	+	9.21227e+08	1.02226e+09	0.150132	1	1	2.26352e+08	2.46568e+08	0.12342	1	1	24.5707	24.1199	-0.4508	0	0	0	0	0	0	1	1	yes	NA	NA	NA	NA	NA	NA	NA	NA	NA	NA	NA	NA	54124929	54124962	54129053;54135556;54142219;54153106;54156400;54164844;54166478	54129219;54135689;54142350;54153172;54156460;54164904;54166691	591	54125003	54127551
NM_058216	CUFF.12244	WT	KO	chr17	54124962	54166691	41730	+	9.21227e+08	1.02226e+09	0.150132	1	1	5.29249e+08	7.58131e+08	0.518502	1	1	57.4504	74.1623	16.7119	0	0	0	0	1	0	1	0	yes	NA	NA	NA	NA	NA	NA	NA	NA	54127549	54127694	NA	NA	54124929	54124962	NA	NA	1282	54125003	54166580
NM_001165994	CUFF.12245	WT	KO	chr17	54652610	54705164	52555	+	3.83071e+07	4.05619e+07	0.0825147	1	1	0	0	0	1	1	0	0	0	0	0	0	0	0	0	0	1	yes	NA	NA	NA	NA	NA	NA	NA	NA	NA	NA	NA	NA	NA	NA	54705794	54708112	1150	54652752	54705028
NM_182569	CUFF.12245	WT	KO	chr17	54652610	54708112	55503	+	3.83071e+07	4.05619e+07	0.0825147	1	1	3.83071e+07	4.05619e+07	0.0825147	1	1	100	100	0	0	0	0	0	1	0	0	0	yes	NA	NA	NA	NA	NA	NA	NA	NA	54704979	54705164	NA	NA	NA	NA	NA	NA	3284	54652752	54705914
NM_024612	CUFF.12246	WT	KO	chr17	54997668	55040495	42828	+	2.51519e+08	3.30387e+08	0.393486	1	1	2.51519e+08	3.30387e+08	0.393486	1	1	NA	NA	NA	NA	NA	NA	NA	NA	NA	NA	NA	no	NA	NA	NA	NA	NA	NA	NA	NA	NA	NA	NA	NA	NA	NA	NA	NA	3667	54997814	55039313
NM_001078166	CUFF.12250	WT	KO	chr17	53433279	53439706	6428	-	1.34476e+09	1.55708e+09	0.211497	1	1	1.98804e+08	0	-27.5668	1	1	14.7836	0	-14.7836	0	0	0	1	0	1	0	1	yes	NA	NA	NA	NA	NA	NA	53436361	53438161	NA	NA	53438887	53438888	NA	NA	53428786	53433279	5643	53439497	53439932
NM_006924	CUFF.12250	WT	KO	chr17	53433279	53439706	6428	-	1.34476e+09	1.55708e+09	0.211497	1	1	9.10578e+08	1.40768e+09	0.628463	1	1	67.7131	90.4049	22.6918	0	0	0	0	0	2	0	1	yes	NA	NA	NA	NA	NA	NA	NA	NA	NA	NA	53436361;53438887	53437960;53438888	NA	NA	53428786	53433279	5443	53439497	53439900
NR_034041	CUFF.12250	WT	KO	chr17	53433279	53439706	6428	-	1.34476e+09	1.55708e+09	0.211497	1	1	0	0	0	1	1	0	0	0	0	0	0	0	1	1	0	1	yes	NA	NA	NA	NA	NA	NA	NA	NA	53437283	53438161	53438887	53438888	NA	NA	53428786	53433279	4722	53439497	53439113
NM_001005207	CUFF.12254	WT	KO	chr17	54414782	54539048	124267	-	2.28687e+08	2.09421e+08	-0.126971	1	1	0	0	0	1	1	0	0	0	0	0	0	0	1	0	0	0	yes	NA	NA	NA	NA	NA	NA	NA	NA	54430343	54431524	NA	NA	NA	NA	NA	NA	3618	54538604	54539051
NM_015294	CUFF.12254	WT	KO	chr17	54430343	54539048	108706	-	2.28687e+08	2.09421e+08	-0.126971	1	1	2.28687e+08	2.09421e+08	-0.126971	1	1	100	100	0	0	0	0	0	0	0	0	1	yes	NA	NA	NA	NA	NA	NA	NA	NA	NA	NA	NA	NA	NA	NA	54414782	54415064	4516	54538604	54539130
NM_018149	CUFF.12262	WT	KO	chr17	54642153	54647393	5241	+	4.36353e+08	5.46021e+08	0.323461	1	1	2.49612e+08	3.13917e+08	0.330699	1	1	57.2041	57.4918	0.2877	0	0	0	0	0	0	1	0	yes	NA	NA	NA	NA	NA	NA	NA	NA	NA	NA	NA	NA	54587642;54601891;54617197;54617583;54625635;54626900;54627474;54629687;54629836;54633706	54587948;54602023;54617347;54617705;54625877;54626998;54627586;54629746;54629932;54638852	NA	NA	3266	54642194	54647143
NM_018304	CUFF.12262	WT	KO	chr17	54587642	54638852	51211	+	4.36353e+08	5.46021e+08	0.323461	1	1	1.86741e+08	2.32104e+08	0.31373	1	1	42.7959	42.5082	-0.2877	0	0	0	0	0	0	0	1	yes	NA	NA	NA	NA	NA	NA	NA	NA	NA	NA	NA	NA	NA	NA	54642153;54644484;54644872;54646948	54643953;54644629;54645744;54647393	6473	54601895	54633772
NM_016125	CUFF.12268	WT	KO	chr17	55384505	55396899	12395	-	4.15461e+07	7.80731e+07	0.910113	1	1	4.15461e+07	7.80731e+07	0.910113	1	1	NA	NA	NA	NA	NA	NA	NA	NA	NA	NA	NA	no	NA	NA	NA	NA	NA	NA	NA	NA	NA	NA	NA	NA	NA	NA	NA	NA	2016	55396806	55397033
NM_022070	CUFF.12275	WT	KO	chr17	55475334	55511074	35741	-	1.48192e+08	1.72158e+08	0.216264	1	1	1.04808e+08	1.33604e+08	0.35021	1	1	70.7244	77.6052	6.8808	0	0	0	0	0	1	0	1	yes	NA	NA	NA	NA	NA	NA	NA	NA	NA	NA	55506029	55506208	NA	NA	55475168	55475248	3935	55511057	55511645
NR_039890	CUFF.12275	WT	KO	chr17	55475168	55475248	81	-	1.48192e+08	1.72158e+08	0.216264	1	1	0	0	0	1	1	0	0	0	0	0	0	0	0	0	1	0	yes	NA	NA	NA	NA	NA	NA	NA	NA	NA	NA	NA	NA	55475334;55478168;55479452;55480407;55481723;55482986;55487658;55488258;55489191;55491565;55492033;55498352;55499577;55501854;55502849;55504358;55505307;55505889;55508273;55510839	55476277;55478372;55479548;55480531;55481845;55483120;55487744;55488380;55489546;55491664;55492239;55498529;55499875;55501991;55502950;55504472;55505422;55506208;55508380;55511074	NA	NA	81	-1	NA
NM_006380	CUFF.12282	WT	KO	chr17	55875302	55958362	83061	-	1.38218e+08	1.80034e+08	0.381322	1	1	1.38218e+08	1.80034e+08	0.381322	1	1	NA	NA	NA	NA	NA	NA	NA	NA	NA	NA	NA	no	NA	NA	NA	NA	NA	NA	NA	NA	NA	NA	NA	NA	NA	NA	NA	NA	6468	55958074	55958615
NM_001193609	CUFF.12284	WT	KO	chr17	55291622	55325088	33467	-	9.12439e+07	1.081e+08	0.244567	1	1	3.74351e+07	2.64609e+07	-0.500531	1	1	41.0275	24.4781	-16.5494	1	0	0	0	1	0	0	0	yes	55306682	55306846	NA	NA	NA	NA	NA	NA	55298739	55298752	NA	NA	NA	NA	NA	NA	2328	55323145	55325190
NM_001193610	CUFF.12284	WT	KO	chr17	55291622	55325088	33467	-	9.12439e+07	1.081e+08	0.244567	1	1	0	0	0	1	1	0	0	0	1	0	0	0	0	0	0	0	yes	55295807	55295990	NA	NA	NA	NA	NA	NA	NA	NA	NA	NA	NA	NA	NA	NA	2322	55323145	55325190
NM_016261	CUFF.12284	WT	KO	chr17	55291622	55325088	33467	-	9.12439e+07	1.081e+08	0.244567	1	1	5.38088e+07	8.16392e+07	0.60142	1	1	58.9725	75.5219	16.5494	0	0	0	0	1	0	0	0	yes	NA	NA	NA	NA	NA	NA	NA	NA	55298739	55298752	NA	NA	NA	NA	NA	NA	2493	55323145	55325190
NM_032043	CUFF.12287	WT	KO	chr17	57111329	57295702	184374	-	7.53485e+07	1.14485e+08	0.603501	1	1	7.53485e+07	1.14485e+08	0.603501	1	1	NA	NA	NA	NA	NA	NA	NA	NA	NA	NA	NA	no	NA	NA	NA	NA	NA	NA	NA	NA	NA	NA	NA	NA	NA	NA	NA	NA	8166	57293682	57296546
NR_026641	CUFF.12290	WT	KO	chr17	57297510	57360159	62650	-	1.24443e+08	1.14768e+08	-0.116772	1	1	1.24443e+08	1.14768e+08	-0.116772	1	1	NA	NA	NA	NA	NA	NA	NA	NA	NA	NA	NA	no	NA	NA	NA	NA	NA	NA	NA	NA	NA	NA	NA	NA	NA	NA	NA	NA	6162	-1	NA
NM_181725	CUFF.12298	WT	KO	chr17	57854978	57881186	26209	+	5.73942e+07	6.14045e+07	0.09744	1	1	5.73942e+07	6.14045e+07	0.09744	1	1	NA	NA	NA	NA	NA	NA	NA	NA	NA	NA	NA	no	NA	NA	NA	NA	NA	NA	NA	NA	NA	NA	NA	NA	NA	NA	NA	NA	2519	57854995	57879820
NM_005121	CUFF.12301	WT	KO	chr17	57374748	57497425	122678	-	1.88627e+08	2.18381e+08	0.211311	1	1	1.61584e+08	1.84716e+08	0.193026	1	1	85.6629	84.584	-1.0789	1	0	0	0	0	0	0	1	yes	57486972	57486980	NA	NA	NA	NA	NA	NA	NA	NA	NA	NA	NA	NA	57374700	57374748	10465	57497348	57497557
NM_006039	CUFF.12304	WT	KO	chr17	58058494	58124694	66201	+	6.66947e+07	6.09045e+07	-0.131022	1	1	6.66947e+07	6.09045e+07	-0.131022	1	1	NA	NA	NA	NA	NA	NA	NA	NA	NA	NA	NA	no	NA	NA	NA	NA	NA	NA	NA	NA	NA	NA	NA	NA	NA	NA	NA	NA	5992	58058895	58123542
NM_001017916	CUFF.12305	WT	KO	chr17	58863397	58877277	13881	-	3.98885e+08	4.64975e+08	0.221181	1	1	1.02794e+08	7.56947e+07	-0.44149	1	1	25.7703	16.2793	-9.491	0	0	0	0	0	0	1	0	yes	NA	NA	NA	NA	NA	NA	NA	NA	NA	NA	NA	NA	58877338	58877454	NA	NA	3154	58868640	58877469
NM_001915	CUFF.12305	WT	KO	chr17	58863397	58877454	14058	-	3.98885e+08	4.64975e+08	0.221181	1	1	2.96091e+08	3.89281e+08	0.394769	1	1	74.2297	83.7207	9.491	1	0	0	0	0	0	0	0	yes	58876991	58877277	NA	NA	NA	NA	NA	NA	NA	NA	NA	NA	NA	NA	NA	NA	2984	58868640	58877646
NM_001077701	CUFF.1231	WT	KO	chr1	67168514	67226890	58377	+	9.03285e+07	1.21043e+08	0.422264	1	1	9.03285e+07	1.21043e+08	0.422264	1	1	NA	NA	NA	NA	NA	NA	NA	NA	NA	NA	NA	no	NA	NA	NA	NA	NA	NA	NA	NA	NA	NA	NA	NA	NA	NA	NA	NA	5407	67168662	67223169
NM_016360	CUFF.12310	WT	KO	chr17	59031963	59039457	7495	+	3.13757e+08	1.31559e+09	2.06799	1	1	2.41172e+08	3.88186e+08	0.686684	1	1	76.8658	29.5065	-47.3593	0	0	0	0	0	0	1	0	yes	NA	NA	NA	NA	NA	NA	NA	NA	NA	NA	NA	NA	59031953	59031963	NA	NA	1469	59032174	59039092
NM_005828	CUFF.12313	WT	KO	chr17	58981528	59025376	43849	+	3.03233e+08	3.39319e+08	0.162215	1	1	3.03233e+08	3.39319e+08	0.162215	1	1	NA	NA	NA	NA	NA	NA	NA	NA	NA	NA	NA	no	NA	NA	NA	NA	NA	NA	NA	NA	NA	NA	NA	NA	NA	NA	NA	NA	6383	58981770	59014658
NM_030576	CUFF.12315	WT	KO	chr17	59126981	59131251	4271	-	1.88266e+07	2.18826e+07	0.217008	1	1	1.88266e+07	2.18826e+07	0.217008	1	1	NA	NA	NA	NA	NA	NA	NA	NA	NA	NA	NA	no	NA	NA	NA	NA	NA	NA	NA	NA	NA	NA	NA	NA	NA	NA	NA	NA	3225	59130390	59131410
NM_015139	CUFF.1232	WT	KO	chr1	67237603	67292668	55066	-	4.12871e+07	4.38829e+07	0.0879695	1	1	4.12871e+07	4.38829e+07	0.0879695	1	1	NA	NA	NA	NA	NA	NA	NA	NA	NA	NA	NA	no	NA	NA	NA	NA	NA	NA	NA	NA	NA	NA	NA	NA	NA	NA	NA	NA	6460	67292284	67292776
NM_004859	CUFF.12327	WT	KO	chr17	55051832	55129099	77268	+	8.55681e+08	3.67188e+08	-1.22056	1	1	8.55681e+08	3.67188e+08	-1.22056	1	1	NA	NA	NA	NA	NA	NA	NA	NA	NA	NA	NA	no	NA	NA	NA	NA	NA	NA	NA	NA	NA	NA	NA	NA	NA	NA	NA	NA	8575	55052274	55125993
NM_016077	CUFF.12333	WT	KO	chr17	55129449	55139638	10190	-	6.36485e+08	7.90945e+08	0.313452	1	1	6.36485e+08	7.90945e+08	0.313452	1	1	NA	NA	NA	NA	NA	NA	NA	NA	NA	NA	NA	no	NA	NA	NA	NA	NA	NA	NA	NA	NA	NA	NA	NA	NA	NA	NA	NA	798	55130121	55140177
NM_030938	CUFF.12334	WT	KO	chr17	55139645	55272734	133090	+	7.08834e+08	9.81429e+08	0.469437	1	1	7.08834e+08	9.81429e+08	0.469437	1	1	NA	NA	NA	NA	NA	NA	NA	NA	NA	NA	NA	no	NA	NA	NA	NA	NA	NA	NA	NA	NA	NA	NA	NA	NA	NA	NA	NA	2174	55163589	55272052
NR_004380	CUFF.12341	WT	KO	chr17	59577170	59577249	80	+	0	0	0	1	1	0	0	0	1	1	NA	NA	NA	NA	NA	NA	NA	NA	NA	NA	NA	no	NA	NA	NA	NA	NA	NA	NA	NA	NA	NA	NA	NA	NA	NA	NA	NA	80	-1	NA
NM_007215	CUFF.12345	WT	KO	chr17	59904364	59923646	19283	-	1.86193e+08	2.39819e+08	0.365148	1	1	1.86193e+08	2.39819e+08	0.365148	1	1	NA	NA	NA	NA	NA	NA	NA	NA	NA	NA	NA	no	NA	NA	NA	NA	NA	NA	NA	NA	NA	NA	NA	NA	NA	NA	NA	NA	1594	59923548	59923811
NM_025065	CUFF.1235	WT	KO	chr1	84717508	84736621	19114	+	1.77456e+08	1.76206e+08	-0.0101976	1	1	1.77456e+08	1.76206e+08	-0.0101976	1	1	NA	NA	NA	NA	NA	NA	NA	NA	NA	NA	NA	no	NA	NA	NA	NA	NA	NA	NA	NA	NA	NA	NA	NA	NA	NA	NA	NA	1975	84717552	84735739
NM_006572	CUFF.12365	WT	KO	chr17	60435869	60483382	47514	-	2.20386e+08	2.92864e+08	0.410196	1	1	2.20386e+08	2.92864e+08	0.410196	1	1	NA	NA	NA	NA	NA	NA	NA	NA	NA	NA	NA	no	NA	NA	NA	NA	NA	NA	NA	NA	NA	NA	NA	NA	NA	NA	NA	NA	6311	60483173	60483954
NM_014877	CUFF.12378	WT	KO	chr17	62497016	62671781	174766	-	6.25222e+07	6.32603e+07	0.0169329	1	1	6.25222e+07	6.32603e+07	0.0169329	1	1	NA	NA	NA	NA	NA	NA	NA	NA	NA	NA	NA	no	NA	NA	NA	NA	NA	NA	NA	NA	NA	NA	NA	NA	NA	NA	NA	NA	13830	62645382	62672115
NM_002816	CUFF.12379	WT	KO	chr17	62767081	62793183	26103	-	5.59321e+08	6.9477e+08	0.312857	1	1	5.59321e+08	6.9477e+08	0.312857	1	1	NA	NA	NA	NA	NA	NA	NA	NA	NA	NA	NA	no	NA	NA	NA	NA	NA	NA	NA	NA	NA	NA	NA	NA	NA	NA	NA	NA	1797	62793097	62793392
NM_181655	CUFF.12383	WT	KO	chr17	63417679	63420227	2549	-	9.12043e+07	5.7154e+07	-0.674247	1	1	5.82568e+07	5.7154e+07	-0.027571	1	1	63.875	100	36.125	0	0	0	0	1	0	0	0	yes	NA	NA	NA	NA	NA	NA	NA	NA	63419479	63419622	NA	NA	NA	NA	NA	NA	1421	63419724	63420417
NM_181656	CUFF.12383	WT	KO	chr17	63417679	63420227	2549	-	9.12043e+07	5.7154e+07	-0.674247	1	1	3.29475e+07	0	-24.9737	1	1	36.125	0	-36.125	0	0	0	0	0	0	0	0	yes	NA	NA	NA	NA	NA	NA	NA	NA	NA	NA	NA	NA	NA	NA	NA	NA	1564	63419724	63420129
NM_020198	CUFF.12386	WT	KO	chr17	59176342	59204820	28479	-	8.49051e+08	1.10157e+09	0.37564	1	1	8.49051e+08	1.10157e+09	0.37564	1	1	NA	NA	NA	NA	NA	NA	NA	NA	NA	NA	NA	no	NA	NA	NA	NA	NA	NA	NA	NA	NA	NA	NA	NA	NA	NA	NA	NA	3419	59197267	59204900
NM_017647	CUFF.12387	WT	KO	chr17	59250525	59258763	8239	-	5.32968e+08	6.81026e+08	0.353663	1	1	5.32968e+08	6.81026e+08	0.353663	1	1	NA	NA	NA	NA	NA	NA	NA	NA	NA	NA	NA	no	NA	NA	NA	NA	NA	NA	NA	NA	NA	NA	NA	NA	NA	NA	NA	NA	3559	59257994	59258955
NM_203499	CUFF.12388	WT	KO	chr17	59205299	59250409	45111	+	6.97856e+08	8.46022e+08	0.277765	1	1	6.97856e+08	8.46022e+08	0.277765	1	1	NA	NA	NA	NA	NA	NA	NA	NA	NA	NA	NA	no	NA	NA	NA	NA	NA	NA	NA	NA	NA	NA	NA	NA	NA	NA	NA	NA	3922	59218141	59249488
NM_001199163	CUFF.12389	WT	KO	chr17	59258776	59263119	4344	+	1.36346e+09	1.72143e+09	0.336336	1	1	0	0	0	1	1	0	0	0	0	0	0	0	0	0	1	0	yes	NA	NA	NA	NA	NA	NA	NA	NA	NA	NA	NA	NA	59258502	59258606	NA	NA	1495	59259003	59263059
NM_002805	CUFF.12389	WT	KO	chr17	59258502	59263119	4618	+	1.36346e+09	1.72143e+09	0.336336	1	1	1.36346e+09	1.72143e+09	0.336336	1	1	100	100	0	1	0	0	0	0	0	0	0	yes	59258776	59259015	NA	NA	NA	NA	NA	NA	NA	NA	NA	NA	NA	NA	NA	NA	1360	59258582	59263059
NM_004694	CUFF.12392	WT	KO	chr17	63774762	63799000	24239	-	2.21248e+07	2.43322e+07	0.137204	1	1	2.21248e+07	2.43322e+07	0.137204	1	1	NA	NA	NA	NA	NA	NA	NA	NA	NA	NA	NA	no	NA	NA	NA	NA	NA	NA	NA	NA	NA	NA	NA	NA	NA	NA	NA	NA	3828	63786056	63799250
NM_017983	CUFF.12396	WT	KO	chr17	63929017	63965248	36232	-	8.05472e+07	9.84553e+07	0.289633	1	1	8.05472e+07	9.84553e+07	0.289633	1	1	NA	NA	NA	NA	NA	NA	NA	NA	NA	NA	NA	no	NA	NA	NA	NA	NA	NA	NA	NA	NA	NA	NA	NA	NA	NA	NA	NA	1924	63965157	63965295
NM_001098426	CUFF.12398	WT	KO	chr17	59263173	59274083	10911	-	7.37321e+08	9.03903e+08	0.293874	1	1	6.22313e+08	8.78076e+08	0.496705	1	1	84.4018	97.1427	12.7409	0	0	0	0	0	1	0	0	yes	NA	NA	NA	NA	NA	NA	NA	NA	NA	NA	59265420	59265425	NA	NA	NA	NA	2770	59273661	59274136
NM_002074	CUFF.124	WT	KO	chr1	1706585	1812386	105802	-	1.36136e+09	1.46297e+09	0.10385	1	1	1.36136e+09	1.46297e+09	0.10385	1	1	NA	NA	NA	NA	NA	NA	NA	NA	NA	NA	NA	no	NA	NA	NA	NA	NA	NA	NA	NA	NA	NA	NA	NA	NA	NA	NA	NA	3163	1746752	1760643
NM_002731	CUFF.1240	WT	KO	chr1	84316333	84476769	160437	+	2.59903e+07	5.48445e+07	1.07737	1	1	2.59903e+07	5.48445e+07	1.07737	1	1	NA	NA	NA	NA	NA	NA	NA	NA	NA	NA	NA	no	NA	NA	NA	NA	NA	NA	NA	NA	NA	NA	NA	NA	NA	NA	NA	NA	4513	84316596	84473574
NR_036488	CUFF.12407	WT	KO	chr17	67911058	68100538	189481	-	1.23174e+08	1.07545e+08	-0.195758	1	1	9.5631e+07	1.05682e+08	0.144175	1	1	77.6392	98.2678	20.6286	2	0	0	0	0	0	0	0	yes	67928436;67938059	67928700;67938085	NA	NA	NA	NA	NA	NA	NA	NA	NA	NA	NA	NA	NA	NA	2257	-1	NA
NM_001159770	CUFF.12410	WT	KO	chr17	68153680	68600448	446769	-	2.17135e+08	1.45313e+08	-0.57943	1	1	5.69655e+07	0	-25.7636	1	1	26.2351	0	-26.2351	0	0	0	0	0	0	0	0	yes	NA	NA	NA	NA	NA	NA	NA	NA	NA	NA	NA	NA	NA	NA	NA	NA	2782	68596498	68600526
NM_139177	CUFF.12410	WT	KO	chr17	68153680	68600448	446769	-	2.17135e+08	1.45313e+08	-0.57943	1	1	1.60169e+08	1.45313e+08	-0.140437	1	1	73.7649	100	26.2351	0	0	0	0	1	0	0	0	yes	NA	NA	NA	NA	NA	NA	NA	NA	68455465	68455486	NA	NA	NA	NA	NA	NA	2761	68596498	68600526
NM_001276290	CUFF.12413	WT	KO	chr17	64023130	64059052	35923	+	6.35046e+08	1.03369e+09	0.702875	1	1	0	0	0	1	1	0	0	0	1	0	0	0	0	0	1	0	yes	64038013	64041165	NA	NA	NA	NA	NA	NA	NA	NA	NA	NA	64019516;64020115	64019878;64020284	NA	NA	1212	64023135	64058858
NM_002734	CUFF.12413	WT	KO	chr17	64020115	64041165	21051	+	6.35046e+08	1.03369e+09	0.702875	1	1	6.35046e+08	9.00855e+08	0.504433	1	1	100	87.1492	-12.8508	0	0	0	0	0	0	1	1	yes	NA	NA	NA	NA	NA	NA	NA	NA	NA	NA	NA	NA	64019516	64019878	64058820	64059052	4302	64023135	64038183
NM_212471	CUFF.12413	WT	KO	chr17	64019516	64041165	21650	+	6.35046e+08	1.03369e+09	0.702875	1	1	0	1.32838e+08	26.9851	1	1	0	12.8508	12.8508	1	0	0	0	0	0	0	1	yes	64020115	64020284	NA	NA	NA	NA	NA	NA	NA	NA	NA	NA	NA	NA	64058820	64059052	4495	64023135	64038183
NM_012121	CUFF.12419	WT	KO	chr17	68791358	68819738	28381	-	1.85983e+08	1.75755e+08	-0.0816038	1	1	1.85983e+08	1.75755e+08	-0.0816038	1	1	NA	NA	NA	NA	NA	NA	NA	NA	NA	NA	NA	no	NA	NA	NA	NA	NA	NA	NA	NA	NA	NA	NA	NA	NA	NA	NA	NA	3101	68794234	68820920
NM_052869	CUFF.12422	WT	KO	chr17	69756100	69769752	13653	+	9.39101e+06	2.14569e+07	1.19209	1	1	9.39101e+06	2.14569e+07	1.19209	1	1	NA	NA	NA	NA	NA	NA	NA	NA	NA	NA	NA	no	NA	NA	NA	NA	NA	NA	NA	NA	NA	NA	NA	NA	NA	NA	NA	NA	3255	-1	NA
NM_022036	CUFF.12424	WT	KO	chr17	69939262	69955163	15902	+	3.14267e+07	4.18935e+07	0.414737	1	1	3.14267e+07	4.18935e+07	0.414737	1	1	NA	NA	NA	NA	NA	NA	NA	NA	NA	NA	NA	no	NA	NA	NA	NA	NA	NA	NA	NA	NA	NA	NA	NA	NA	NA	NA	NA	2373	69939772	69954760
NM_001163989	CUFF.12427	WT	KO	chr17	70244554	70255069	10516	+	0	0	0	1	1	0	0	0	1	1	NA	NA	NA	NA	NA	NA	NA	NA	NA	NA	NA	no	NA	NA	NA	NA	NA	NA	NA	NA	NA	NA	NA	NA	NA	NA	NA	NA	2801	70244743	70253143
NM_018714	CUFF.12428	WT	KO	chr17	68700768	68716240	15473	+	1.50937e+08	1.70642e+08	0.177024	1	1	1.50937e+08	1.70642e+08	0.177024	1	1	NA	NA	NA	NA	NA	NA	NA	NA	NA	NA	NA	no	NA	NA	NA	NA	NA	NA	NA	NA	NA	NA	NA	NA	NA	NA	NA	NA	3034	68700803	68716183
NM_001100622	CUFF.12429	WT	KO	chr17	68740371	68753078	12708	+	2.08101e+08	1.97693e+08	-0.0740259	1	1	0	0	0	1	1	0	0	0	0	0	0	0	0	0	0	1	yes	NA	NA	NA	NA	NA	NA	NA	NA	NA	NA	NA	NA	NA	NA	68754975	68756690	2100	68743216	68752922
NM_017941	CUFF.12429	WT	KO	chr17	68740371	68756690	16320	+	2.08101e+08	1.97693e+08	-0.0740259	1	1	2.08101e+08	1.97693e+08	-0.0740259	1	1	100	100	0	1	0	0	0	0	0	0	0	yes	68752902	68753078	NA	NA	NA	NA	NA	NA	NA	NA	NA	NA	NA	NA	NA	NA	3639	68743216	68755073
NM_004388	CUFF.1243	WT	KO	chr1	84791392	84812751	21360	-	4.64396e+07	5.21532e+07	0.167399	1	1	4.64396e+07	5.21532e+07	0.167399	1	1	NA	NA	NA	NA	NA	NA	NA	NA	NA	NA	NA	no	NA	NA	NA	NA	NA	NA	NA	NA	NA	NA	NA	NA	NA	NA	NA	NA	3101	84812686	84812951
NM_001098832	CUFF.12430	WT	KO	chr17	68715087	68740128	25042	-	2.69041e+08	3.20282e+08	0.251515	1	1	6.7531e+07	8.01376e+07	0.246931	1	1	25.1006	25.021	-0.0796	0	0	0	0	0	0	0	0	yes	NA	NA	NA	NA	NA	NA	NA	NA	NA	NA	NA	NA	NA	NA	NA	NA	2888	68740040	68740367
NM_032837	CUFF.12430	WT	KO	chr17	68715087	68740128	25042	-	2.69041e+08	3.20282e+08	0.251515	1	1	2.0151e+08	2.40144e+08	0.253049	1	1	74.8994	74.979	0.0796	1	0	0	0	0	0	0	0	yes	68720412	68720474	NA	NA	NA	NA	NA	NA	NA	NA	NA	NA	NA	NA	NA	NA	2825	68740040	68740367
NM_004252	CUFF.12436	WT	KO	chr17	70256346	70277094	20749	+	5.45455e+08	6.516e+08	0.256527	1	1	5.45455e+08	6.516e+08	0.256527	1	1	100	100	0	0	0	0	0	0	0	0	0	yes	NA	NA	NA	NA	NA	NA	NA	NA	NA	NA	NA	NA	NA	NA	NA	NA	2016	70256580	70276388
NR_037409	CUFF.12436	WT	KO	chr17	70256347	70256433	87	+	5.45455e+08	6.516e+08	0.256527	1	1	0	0	0	1	1	0	0	0	0	0	0	0	0	0	1	1	yes	NA	NA	NA	NA	NA	NA	NA	NA	NA	NA	NA	NA	70256346	70256347	70256433;70269746;70271101;70274670;70275881;70276202	70257021;70269907;70271254;70274710;70275970;70277094	87	-1	NA
NM_017728	CUFF.12439	WT	KO	chr17	70284217	70347517	63301	+	6.66366e+07	7.08596e+07	0.08865	1	1	6.66366e+07	7.08596e+07	0.08865	1	1	NA	NA	NA	NA	NA	NA	NA	NA	NA	NA	NA	no	NA	NA	NA	NA	NA	NA	NA	NA	NA	NA	NA	NA	NA	NA	NA	NA	4749	70285064	70344419
NM_014603	CUFF.12444	WT	KO	chr17	70495322	70513487	18166	+	9.01131e+07	1.26264e+08	0.48663	1	1	9.01131e+07	1.26264e+08	0.48663	1	1	NA	NA	NA	NA	NA	NA	NA	NA	NA	NA	NA	no	NA	NA	NA	NA	NA	NA	NA	NA	NA	NA	NA	NA	NA	NA	NA	NA	3533	70495525	70507282
NM_001545	CUFF.12446	WT	KO	chr17	70520375	70528951	8577	+	6.21099e+08	7.42154e+08	0.256895	1	1	5.17609e+08	7.01923e+08	0.439451	1	1	83.3375	94.5791	11.2416	1	0	0	0	0	0	0	0	yes	70526344	70526384	NA	NA	NA	NA	NA	NA	NA	NA	NA	NA	NA	NA	NA	NA	879	70520376	70528693
NM_015353	CUFF.12449	WT	KO	chr17	70554874	70573576	18703	+	1.29964e+08	1.55848e+08	0.262021	1	1	1.29964e+08	1.55848e+08	0.262021	1	1	NA	NA	NA	NA	NA	NA	NA	NA	NA	NA	NA	no	NA	NA	NA	NA	NA	NA	NA	NA	NA	NA	NA	NA	NA	NA	NA	NA	3698	70554875	70555167
NM_153259	CUFF.1245	WT	KO	chr1	85163854	85235384	71531	-	3.19591e+07	3.70028e+07	0.211408	1	1	3.19591e+07	3.70028e+07	0.211408	1	1	NA	NA	NA	NA	NA	NA	NA	NA	NA	NA	NA	no	NA	NA	NA	NA	NA	NA	NA	NA	NA	NA	NA	NA	NA	NA	NA	NA	3044	85235143	85235420
NM_004396	CUFF.12450	WT	KO	chr17	59924836	59932946	8111	-	4.85007e+09	1.47828e+09	-1.71408	1	1	5.92867e+08	1.43606e+09	1.27633	1	1	12.2239	97.1436	84.9197	0	0	1	0	0	1	1	0	yes	NA	NA	NA	NA	59927354;59927794	59927419;59927893	NA	NA	NA	NA	59929129	59929132	59932946	59932949	NA	NA	3759	59932699	59933349
NR_039891	CUFF.12450	WT	KO	chr17	59927354	59927419	66	-	4.85007e+09	1.47828e+09	-1.71408	1	1	0	0	0	1	1	0	0	0	0	0	0	0	0	0	1	1	yes	NA	NA	NA	NA	NA	NA	NA	NA	NA	NA	NA	NA	59927794;59928590;59928742;59929019;59929506;59929768;59930010;59930383;59930563;59930802;59931257;59932656	59927893;59928649;59928803;59929132;59929678;59929928;59930151;59930448;59930696;59930898;59931422;59932949	59924836;59927129	59926906;59927353	66	-1	NA
NR_039969	CUFF.12450	WT	KO	chr17	59927794	59927893	100	-	4.85007e+09	1.47828e+09	-1.71408	1	1	0	0	0	1	1	0	0	0	0	0	0	0	0	0	1	1	yes	NA	NA	NA	NA	NA	NA	NA	NA	NA	NA	NA	NA	59928590;59928742;59929019;59929506;59929768;59930010;59930383;59930563;59930802;59931257;59932656	59928649;59928803;59929132;59929678;59929928;59930151;59930448;59930696;59930898;59931422;59932949	59924836;59927129;59927354	59926906;59927353;59927419	100	-1	NA
NM_138363	CUFF.12451	WT	KO	chr17	59933620	59964524	30905	+	2.9807e+08	3.67714e+08	0.302934	1	1	2.9807e+08	3.67714e+08	0.302934	1	1	NA	NA	NA	NA	NA	NA	NA	NA	NA	NA	NA	no	NA	NA	NA	NA	NA	NA	NA	NA	NA	NA	NA	NA	NA	NA	NA	NA	2689	-1	NA
NM_004110	CUFF.12456	WT	KO	chr17	70370214	70380751	10538	-	5.00272e+08	4.26129e+08	-0.231423	1	1	0	0	0	1	1	0	0	0	0	0	0	0	0	0	0	0	yes	NA	NA	NA	NA	NA	NA	NA	NA	NA	NA	NA	NA	NA	NA	NA	NA	1901	70380664	70380881
NM_024417	CUFF.12456	WT	KO	chr17	70370214	70380751	10538	-	5.00272e+08	4.26129e+08	-0.231423	1	1	5.00272e+08	4.26129e+08	-0.231423	1	1	100	100	0	0	0	0	0	0	1	0	0	yes	NA	NA	NA	NA	NA	NA	NA	NA	NA	NA	70372648	70372666	NA	NA	NA	NA	1883	70380664	70380881
NM_022739	CUFF.12459	WT	KO	chr17	59971197	60088848	117652	-	3.39259e+08	4.43382e+08	0.386165	1	1	3.39259e+08	4.43382e+08	0.386165	1	1	NA	NA	NA	NA	NA	NA	NA	NA	NA	NA	NA	no	NA	NA	NA	NA	NA	NA	NA	NA	NA	NA	NA	NA	NA	NA	NA	NA	3866	60088460	60088947
NM_001166293	CUFF.1247	WT	KO	chr1	84881978	84928828	46851	-	1.01393e+08	0	-26.5954	1	1	1.01393e+08	0	-26.5954	1	1	NA	NA	NA	NA	NA	NA	NA	NA	NA	NA	NA	no	NA	NA	NA	NA	NA	NA	NA	NA	NA	NA	NA	NA	NA	NA	NA	NA	5847	84909490	84929002
NR_036520	CUFF.12474	WT	KO	chr17	70778975	70781571	2597	+	0	0	0	1	1	0	0	0	1	1	NA	NA	NA	NA	NA	NA	NA	NA	NA	NA	NA	no	NA	NA	NA	NA	NA	NA	NA	NA	NA	NA	NA	NA	NA	NA	NA	NA	2597	-1	NA
NM_024585	CUFF.12480	WT	KO	chr17	70617677	70637955	20279	+	1.15277e+08	1.25904e+08	0.12721	1	1	1.15277e+08	1.25904e+08	0.12721	1	1	NA	NA	NA	NA	NA	NA	NA	NA	NA	NA	NA	no	NA	NA	NA	NA	NA	NA	NA	NA	NA	NA	NA	NA	NA	NA	NA	NA	2126	70617978	70636726
NM_014595	CUFF.12481	WT	KO	chr17	70637915	70639485	1571	-	4.63962e+08	5.61492e+08	0.275258	1	1	4.63962e+08	5.61492e+08	0.275258	1	1	100	100	0	0	0	0	0	1	0	0	0	yes	NA	NA	NA	NA	NA	NA	NA	NA	70638655	70638735	NA	NA	NA	NA	NA	NA	957	70639397	70639639
NR_045513	CUFF.12481	WT	KO	chr17	70637915	70639485	1571	-	4.63962e+08	5.61492e+08	0.275258	1	1	0	0	0	1	1	0	0	0	0	0	0	0	0	1	0	0	yes	NA	NA	NA	NA	NA	NA	NA	NA	NA	NA	70638771	70638795	NA	NA	NA	NA	1013	70639397	70638849
NM_016185	CUFF.12483	WT	KO	chr17	70642939	70662370	19432	-	1.45914e+09	1.66699e+09	0.192128	1	1	1.45914e+09	1.66699e+09	0.192128	1	1	NA	NA	NA	NA	NA	NA	NA	NA	NA	NA	NA	no	NA	NA	NA	NA	NA	NA	NA	NA	NA	NA	NA	NA	NA	NA	NA	NA	1601	70662087	70662518
NM_207346	CUFF.12486	WT	KO	chr17	71024204	71032415	8212	+	3.06694e+08	3.35455e+08	0.129318	1	1	3.06694e+08	3.35455e+08	0.129318	1	1	NA	NA	NA	NA	NA	NA	NA	NA	NA	NA	NA	no	NA	NA	NA	NA	NA	NA	NA	NA	NA	NA	NA	NA	NA	NA	NA	NA	1941	71024236	71032086
NM_001015002	CUFF.12489	WT	KO	chr17	71033378	71072399	39022	+	0	1.56016e+08	27.2171	1	1	0	0	0	1	1	NA	0	NA	0	0	0	0	0	0	0	1	yes	NA	NA	NA	NA	NA	NA	NA	NA	NA	NA	NA	NA	NA	NA	71076152;71076448;71076654;71076897;71077639;71078024;71078626;71079343;71079574;71080690;71081157;71081628;71081889;71082129;71082286;71082547	71076369;71076515;71076807;71077001;71077931;71078174;71078776;71079459;71079740;71080954;71081307;71081656;71081936;71082171;71082344;71082885	1406	71051102	71072216
NM_001031803	CUFF.12489	WT	KO	chr17	71033378	71082885	49508	+	0	1.56016e+08	27.2171	1	1	0	0	0	1	1	NA	0	NA	0	0	0	0	1	0	0	0	yes	NA	NA	NA	NA	NA	NA	NA	NA	71072183	71072399	NA	NA	NA	NA	NA	NA	3548	71051102	71082552
NM_004524	CUFF.12489	WT	KO	chr17	71033378	71082885	49508	+	0	1.56016e+08	27.2171	1	1	0	1.56016e+08	27.2171	1	1	NA	100	NA	1	0	0	0	1	0	0	0	yes	71082129	71082171	NA	NA	NA	NA	NA	NA	71072183	71072399	NA	NA	NA	NA	NA	NA	3505	71051102	71082580
NM_003902	CUFF.1249	WT	KO	chr1	78186179	78217365	31187	-	7.84662e+08	6.17748e+08	-0.345054	1	1	4.89909e+08	6.05606e+08	0.305867	1	1	62.4357	98.0346	35.5989	0	0	0	0	0	0	1	1	yes	NA	NA	NA	NA	NA	NA	NA	NA	NA	NA	NA	NA	78217365	78217400	78182332;78184803	78182542;78184849	2884	78217276	78217373
NM_024844	CUFF.12490	WT	KO	chr17	70713192	70743449	30258	+	5.44611e+08	6.89046e+08	0.339373	1	1	5.44611e+08	6.89046e+08	0.339373	1	1	NA	NA	NA	NA	NA	NA	NA	NA	NA	NA	NA	no	NA	NA	NA	NA	NA	NA	NA	NA	NA	NA	NA	NA	NA	NA	NA	NA	2311	70713451	70743367
NM_014738	CUFF.12493	WT	KO	chr17	70964259	71008128	43870	+	1.77133e+08	1.92285e+08	0.118417	1	1	1.77133e+08	1.92285e+08	0.118417	1	1	NA	NA	NA	NA	NA	NA	NA	NA	NA	NA	NA	no	NA	NA	NA	NA	NA	NA	NA	NA	NA	NA	NA	NA	NA	NA	NA	NA	5464	70979581	71007008
NM_013260	CUFF.12500	WT	KO	chr17	71174994	71215734	40741	+	6.81569e+08	6.26902e+08	-0.120621	1	1	3.48131e+08	6.11044e+08	0.811646	1	1	51.0778	97.4704	46.3926	1	0	0	0	0	0	1	0	yes	71213286	71213410	NA	NA	NA	NA	NA	NA	NA	NA	NA	NA	71174954	71174994	NA	NA	2519	71175047	71214194
NM_005324	CUFF.12502	WT	KO	chr17	71284110	71287455	3346	-	9.62378e+08	9.60224e+08	-0.00323238	1	1	9.62378e+08	9.60224e+08	-0.00323238	1	1	NA	NA	NA	NA	NA	NA	NA	NA	NA	NA	NA	no	NA	NA	NA	NA	NA	NA	NA	NA	NA	NA	NA	NA	NA	NA	NA	NA	2705	71286850	71287583
NM_001080419	CUFF.12503	WT	KO	chr17	71292515	71333481	40967	+	1.14678e+08	1.02728e+08	-0.158755	1	1	1.14678e+08	1.02728e+08	-0.158755	1	1	NA	NA	NA	NA	NA	NA	NA	NA	NA	NA	NA	no	NA	NA	NA	NA	NA	NA	NA	NA	NA	NA	NA	NA	NA	NA	NA	NA	3863	71292556	71332091
NM_012478	CUFF.12506	WT	KO	chr17	71353375	71363096	9722	-	5.42506e+08	6.97417e+08	0.362383	1	1	5.42506e+08	6.97417e+08	0.362383	1	1	NA	NA	NA	NA	NA	NA	NA	NA	NA	NA	NA	no	NA	NA	NA	NA	NA	NA	NA	NA	NA	NA	NA	NA	NA	NA	NA	NA	1944	71362973	71363149
NM_033452	CUFF.12507	WT	KO	chr17	71381840	71386251	4412	-	1.06272e+08	9.19359e+07	-0.209063	1	1	1.06272e+08	9.19359e+07	-0.209063	1	1	NA	NA	NA	NA	NA	NA	NA	NA	NA	NA	NA	no	NA	NA	NA	NA	NA	NA	NA	NA	NA	NA	NA	NA	NA	NA	NA	NA	2263	71386224	71386891
NM_007034	CUFF.1251	WT	KO	chr1	78243224	78255583	12360	+	2.0137e+08	2.96804e+08	0.559661	1	1	2.0137e+08	2.96804e+08	0.559661	1	1	NA	NA	NA	NA	NA	NA	NA	NA	NA	NA	NA	no	NA	NA	NA	NA	NA	NA	NA	NA	NA	NA	NA	NA	NA	NA	NA	NA	2237	78243382	78254517
NM_032478	CUFF.12510	WT	KO	chr17	71406319	71412776	6458	-	5.39267e+08	5.49497e+08	0.0271121	1	1	5.39267e+08	5.49497e+08	0.0271121	1	1	NA	NA	NA	NA	NA	NA	NA	NA	NA	NA	NA	no	NA	NA	NA	NA	NA	NA	NA	NA	NA	NA	NA	NA	NA	NA	NA	NA	1575	71412551	71412912
NM_014001	CUFF.12513	WT	KO	chr17	70744289	70769302	25014	-	2.4318e+08	2.72036e+08	0.161773	1	1	4.14913e+07	5.00516e+07	0.270607	1	1	17.062	18.3989	1.3369	2	0	0	0	0	0	0	0	yes	70752295;70756516	70752393;70756684	NA	NA	NA	NA	NA	NA	NA	NA	NA	NA	NA	NA	NA	NA	3778	70769263	70769412
NM_138619	CUFF.12513	WT	KO	chr17	70744289	70769302	25014	-	2.4318e+08	2.72036e+08	0.161773	1	1	1.73714e+08	1.92052e+08	0.144788	1	1	71.4341	70.598	-0.8361	1	0	0	0	0	0	0	0	yes	70756516	70756684	NA	NA	NA	NA	NA	NA	NA	NA	NA	NA	NA	NA	NA	NA	3877	70769263	70769412
NR_033345	CUFF.12513	WT	KO	chr17	70744289	70769302	25014	-	2.4318e+08	2.72036e+08	0.161773	1	1	2.79753e+07	2.99325e+07	0.097558	1	1	11.5039	11.0031	-0.5008	0	0	0	0	0	0	0	0	yes	NA	NA	NA	NA	NA	NA	NA	NA	NA	NA	NA	NA	NA	NA	NA	NA	4046	70769263	70746759
NM_001242498	CUFF.12514	WT	KO	chr17	70773906	70778906	5001	-	0	0	0	1	1	0	0	0	1	1	NA	NA	NA	0	0	0	0	0	0	0	0	yes	NA	NA	NA	NA	NA	NA	NA	NA	NA	NA	NA	NA	NA	NA	NA	NA	1439	70777871	70779133
NM_001242501	CUFF.12514	WT	KO	chr17	70773906	70777921	4016	-	0	0	0	1	1	0	0	0	1	1	NA	NA	NA	1	0	0	0	0	0	1	0	yes	70777023	70777145	NA	NA	NA	NA	NA	NA	NA	NA	NA	NA	70778820	70778906	NA	NA	1229	70777871	70778148
NM_015971	CUFF.12515	WT	KO	chr17	70769344	70774052	4709	+	9.75512e+08	1.21601e+09	0.317923	1	1	9.75512e+08	1.21601e+09	0.317923	1	1	NA	NA	NA	NA	NA	NA	NA	NA	NA	NA	NA	no	NA	NA	NA	NA	NA	NA	NA	NA	NA	NA	NA	NA	NA	NA	NA	NA	1415	70769576	70773597
NM_001113324	CUFF.12517	WT	KO	chr17	71486893	71508262	21370	+	1.77e+08	2.0853e+08	0.23651	1	1	1.77e+08	2.0853e+08	0.23651	1	1	100	100	0	0	0	0	0	0	0	0	1	yes	NA	NA	NA	NA	NA	NA	NA	NA	NA	NA	NA	NA	NA	NA	71508262;71509550;71509698;71509924;71510187;71510871;71512974	71509217;71509627;71509818;71510094;71510288;71511074;71513675	997	71493868	71507936
NR_037709	CUFF.12517	WT	KO	chr17	71486893	71513675	26783	+	1.77e+08	2.0853e+08	0.23651	1	1	0	0	0	1	1	0	0	0	0	0	0	0	0	0	0	0	yes	NA	NA	NA	NA	NA	NA	NA	NA	NA	NA	NA	NA	NA	NA	NA	NA	3330	71493868	71507936
NM_001988	CUFF.12520	WT	KO	chr17	71514522	71535102	20581	-	8.4624e+07	1.60474e+08	0.923201	1	1	8.4624e+07	1.60474e+08	0.923201	1	1	NA	NA	NA	NA	NA	NA	NA	NA	NA	NA	NA	no	NA	NA	NA	NA	NA	NA	NA	NA	NA	NA	NA	NA	NA	NA	NA	NA	6587	71534874	71538542
NM_001005731	CUFF.12525	WT	KO	chr17	71229111	71265494	36384	+	8.29275e+08	7.54096e+08	-0.137102	1	1	4.11404e+08	7.35995e+08	0.83914	1	1	49.6101	97.5996	47.9895	0	0	0	0	0	0	1	0	yes	NA	NA	NA	NA	NA	NA	NA	NA	NA	NA	NA	NA	71229073	71229111	NA	NA	5709	71232378	71265229
NM_000154	CUFF.12531	WT	KO	chr17	71265613	71272875	7263	-	2.10807e+08	2.49239e+08	0.241609	1	1	2.10807e+08	2.49239e+08	0.241609	1	1	NA	NA	NA	NA	NA	NA	NA	NA	NA	NA	NA	no	NA	NA	NA	NA	NA	NA	NA	NA	NA	NA	NA	NA	NA	NA	NA	NA	1361	71272812	71272946
NM_022066	CUFF.12533	WT	KO	chr17	71897208	71960883	63676	-	2.43406e+08	2.1334e+08	-0.190214	1	1	2.43406e+08	2.1334e+08	-0.190214	1	1	NA	NA	NA	NA	NA	NA	NA	NA	NA	NA	NA	no	NA	NA	NA	NA	NA	NA	NA	NA	NA	NA	NA	NA	NA	NA	NA	NA	5355	71960818	71961553
NM_002766	CUFF.12535	WT	KO	chr17	71818463	71861825	43363	-	2.66436e+08	3.2872e+08	0.303069	1	1	2.66436e+08	3.2872e+08	0.303069	1	1	NA	NA	NA	NA	NA	NA	NA	NA	NA	NA	NA	no	NA	NA	NA	NA	NA	NA	NA	NA	NA	NA	NA	NA	NA	NA	NA	NA	2359	71861292	71861983
NM_001005498	CUFF.12541	WT	KO	chr17	71978570	71995586	17017	-	4.46494e+07	6.46844e+07	0.534779	1	1	4.46494e+07	6.46844e+07	0.534779	1	1	NA	NA	NA	NA	NA	NA	NA	NA	NA	NA	NA	no	NA	NA	NA	NA	NA	NA	NA	NA	NA	NA	NA	NA	NA	NA	NA	NA	3443	71989201	71996005
NR_038111	CUFF.12550	WT	KO	chr17	72065441	72073025	7585	+	1.00734e+08	0	-26.586	1	1	1.00734e+08	0	-26.586	1	1	NA	NA	NA	NA	NA	NA	NA	NA	NA	NA	NA	no	NA	NA	NA	NA	NA	NA	NA	NA	NA	NA	NA	NA	NA	NA	NA	NA	2435	-1	NA
NM_001013839	CUFF.12558	WT	KO	chr17	71588681	71611463	22783	-	4.20796e+08	4.98728e+08	0.245133	1	1	0	0	0	1	1	0	0	0	1	0	0	0	0	0	0	0	yes	71598005	71598073	NA	NA	NA	NA	NA	NA	NA	NA	NA	NA	NA	NA	NA	NA	4793	71611368	71611565
NM_001145298	CUFF.12558	WT	KO	chr17	71588681	71611463	22783	-	4.20796e+08	4.98728e+08	0.245133	1	1	1.27983e+08	9.01867e+07	-0.50496	1	1	30.4144	18.0833	-12.3311	1	0	0	0	0	0	0	0	yes	71598819	71598911	NA	NA	NA	NA	NA	NA	NA	NA	NA	NA	NA	NA	NA	NA	4769	71611368	71611565
NM_001145299	CUFF.12558	WT	KO	chr17	71588681	71611463	22783	-	4.20796e+08	4.98728e+08	0.245133	1	1	8.77003e+07	1.40099e+08	0.675792	1	1	20.8415	28.0912	7.2497	0	0	0	0	0	0	0	0	yes	NA	NA	NA	NA	NA	NA	NA	NA	NA	NA	NA	NA	NA	NA	NA	NA	4862	71611368	71611565
NM_015219	CUFF.12558	WT	KO	chr17	71588681	71611463	22783	-	4.20796e+08	4.98728e+08	0.245133	1	1	2.05113e+08	2.68443e+08	0.388193	1	1	48.7441	53.8254	5.0813	0	0	1	0	0	0	0	0	yes	NA	NA	NA	NA	71598005;71598819	71598073;71598911	NA	NA	NA	NA	NA	NA	NA	NA	NA	NA	4700	71611368	71611565
NM_001113491	CUFF.12561	WT	KO	chr17	72789087	73008273	219187	+	8.60328e+08	9.64756e+08	0.165277	1	1	8.60328e+08	9.64756e+08	0.165277	1	1	100	100	0	2	0	0	0	0	0	0	0	yes	72795568;72827192	72795887;72828025	NA	NA	NA	NA	NA	NA	NA	NA	NA	NA	NA	NA	NA	NA	3825	72909776	73006333
NM_001113492	CUFF.12561	WT	KO	chr17	72795568	73008273	212706	+	8.60328e+08	9.64756e+08	0.165277	1	1	0	0	0	1	1	0	0	0	1	0	0	0	0	0	1	0	yes	72827192	72828025	NA	NA	NA	NA	NA	NA	NA	NA	NA	NA	72789087	72789231	NA	NA	4000	72909776	73006333
NM_006640	CUFF.12561	WT	KO	chr17	72827192	73008273	181082	+	8.60328e+08	9.64756e+08	0.165277	1	1	0	0	0	1	1	0	0	0	0	0	0	0	0	0	1	0	yes	NA	NA	NA	NA	NA	NA	NA	NA	NA	NA	NA	NA	72789087;72795568;72814818	72789231;72795887;72814874	NA	NA	4457	72827865	73006333
NR_003013	CUFF.12562	WT	KO	chr17	72596984	72597170	187	+	6.54862e+07	7.63665e+07	0.221749	1	1	1.07143e+07	7.14286e+06	-0.584962	1	1	16.3611	9.3534	-7.0077	0	0	0	0	0	0	1	1	yes	NA	NA	NA	NA	NA	NA	NA	NA	NA	NA	NA	NA	72596320;72596830	72596626;72596948	72600921	72602663	187	-1	NA
NR_027058	CUFF.12562	WT	KO	chr17	72596320	72602663	6344	+	6.54862e+07	7.63665e+07	0.221749	1	1	5.47719e+07	6.92236e+07	0.337829	1	1	83.6389	90.6466	7.0077	1	0	0	0	0	0	0	0	yes	72596984	72597170	NA	NA	NA	NA	NA	NA	NA	NA	NA	NA	NA	NA	NA	NA	2169	-1	NA
NM_015167	CUFF.12567	WT	KO	chr17	72226120	72234476	8357	-	3.48975e+08	4.33545e+08	0.313056	1	1	3.48975e+08	4.33545e+08	0.313056	1	1	NA	NA	NA	NA	NA	NA	NA	NA	NA	NA	NA	no	NA	NA	NA	NA	NA	NA	NA	NA	NA	NA	NA	NA	NA	NA	NA	NA	1822	72234152	72234607
NM_001080510	CUFF.12568	WT	KO	chr17	72234507	72241557	7051	+	2.50093e+08	2.88582e+08	0.206516	1	1	3.75418e+07	6.00096e+07	0.676695	1	1	15.0111	20.7946	5.7835	0	0	0	0	1	0	0	0	yes	NA	NA	NA	NA	NA	NA	NA	NA	72234855	72234890	NA	NA	NA	NA	NA	NA	1137	72234534	72241361
NM_001206983	CUFF.12568	WT	KO	chr17	72234507	72241557	7051	+	2.50093e+08	2.88582e+08	0.206516	1	1	3.6133e+07	3.47475e+07	-0.056409	1	1	14.4478	12.0408	-2.407	0	0	0	0	0	0	0	0	yes	NA	NA	NA	NA	NA	NA	NA	NA	NA	NA	NA	NA	NA	NA	NA	NA	1172	72234534	72237467
NM_001206984	CUFF.12568	WT	KO	chr17	72234507	72241557	7051	+	2.50093e+08	2.88582e+08	0.206516	1	1	9.94747e+07	1.26758e+08	0.349675	1	1	39.7751	43.9244	4.1493	0	0	0	0	1	0	0	0	yes	NA	NA	NA	NA	NA	NA	NA	NA	72234556	72234890	NA	NA	NA	NA	NA	NA	838	72234534	72240777
NM_001206985	CUFF.12568	WT	KO	chr17	72234507	72241557	7051	+	2.50093e+08	2.88582e+08	0.206516	1	1	7.69436e+07	6.70669e+07	-0.198199	1	1	30.766	23.2402	-7.5258	1	0	0	0	1	0	0	0	yes	72237367	72237471	NA	NA	NA	NA	NA	NA	72234855	72234890	NA	NA	NA	NA	NA	NA	1032	72234534	72241361
NM_001195427	CUFF.12572	WT	KO	chr17	72241792	72245088	3297	-	2.42717e+09	2.98216e+09	0.297084	1	1	1.52869e+09	1.83366e+09	0.262432	1	1	62.9824	61.4877	-1.4947	1	0	0	0	0	1	0	0	yes	72243449	72243552	NA	NA	NA	NA	NA	NA	NA	NA	72244141	72244225	NA	NA	NA	NA	1968	72244837	72244444
NM_003016	CUFF.12572	WT	KO	chr17	72241792	72245088	3297	-	2.42717e+09	2.98216e+09	0.297084	1	1	5.93704e+08	7.619e+08	0.359857	1	1	24.4608	25.5486	1.0878	0	0	0	1	0	0	0	0	yes	NA	NA	NA	NA	NA	NA	72242835;72243552;72244141	72243449;72243831;72244225	NA	NA	NA	NA	NA	NA	NA	NA	2963	72244837	72245391
NR_030366	CUFF.12572	WT	KO	chr17	72244127	72244225	99	-	2.42717e+09	2.98216e+09	0.297084	1	1	0	0	0	1	1	0	0	0	0	0	0	0	0	0	1	1	yes	NA	NA	NA	NA	NA	NA	NA	NA	NA	NA	NA	NA	72244476	72245088	72241792;72243449;72243831	72242835;72243552;72244127	99	-1	NA
NR_036608	CUFF.12572	WT	KO	chr17	72241792	72245088	3297	-	2.42717e+09	2.98216e+09	0.297084	1	1	3.04775e+08	3.86598e+08	0.343092	1	1	12.5568	12.9637	0.4069	0	0	0	0	0	1	0	0	yes	NA	NA	NA	NA	NA	NA	NA	NA	NA	NA	72244141	72244225	NA	NA	NA	NA	2072	72244837	72243855
NM_001242532	CUFF.12573	WT	KO	chr17	72245178	72286931	41754	+	0	0	0	1	1	0	0	0	1	1	NA	NA	NA	NA	NA	NA	NA	NA	NA	NA	NA	no	NA	NA	NA	NA	NA	NA	NA	NA	NA	NA	NA	NA	NA	NA	NA	NA	3104	72246029	72286027
NR_040071	CUFF.12583	WT	KO	chr17	73615078	73619475	4398	-	2.94405e+07	0	-24.8113	1	1	2.94405e+07	0	-24.8113	1	1	NA	NA	NA	NA	NA	NA	NA	NA	NA	NA	NA	no	NA	NA	NA	NA	NA	NA	NA	NA	NA	NA	NA	NA	NA	NA	NA	NA	3188	73617358	73617953
NM_017456	CUFF.12590	WT	KO	chr17	74181725	74289971	108247	-	5.94348e+07	4.33201e+07	-0.456272	1	1	5.94348e+07	4.33201e+07	-0.456272	1	1	NA	NA	NA	NA	NA	NA	NA	NA	NA	NA	NA	no	NA	NA	NA	NA	NA	NA	NA	NA	NA	NA	NA	NA	NA	NA	NA	NA	3308	74289972	74188034
NM_024419	CUFF.12591	WT	KO	chr17	73886330	73932234	45905	+	2.01747e+08	3.12817e+08	0.63277	1	1	1.59109e+08	2.09337e+08	0.395811	1	1	78.8655	66.9199	-11.9456	0	0	0	0	1	0	0	0	yes	NA	NA	NA	NA	NA	NA	NA	NA	73927351	73929067	NA	NA	NA	NA	NA	NA	2191	73886332	73927339
NM_014448	CUFF.126	WT	KO	chr1	3361007	3387537	26531	+	1.49739e+08	1.64484e+08	0.135503	1	1	1.10268e+08	1.17062e+08	0.0862625	1	1	73.6401	71.1691	-2.471	0	0	0	0	1	0	0	0	yes	NA	NA	NA	NA	NA	NA	NA	NA	3361235	3361268	NA	NA	NA	NA	NA	NA	2904	3369508	3387009
NM_003255	CUFF.12603	WT	KO	chr17	74360654	74433067	72414	-	3.66408e+08	4.12001e+08	0.169197	1	1	3.66408e+08	4.12001e+08	0.169197	1	1	NA	NA	NA	NA	NA	NA	NA	NA	NA	NA	NA	no	NA	NA	NA	NA	NA	NA	NA	NA	NA	NA	NA	NA	NA	NA	NA	NA	3655	74432765	74433264
NM_025090	CUFF.12604	WT	KO	chr17	74304560	74348564	44005	-	1.54463e+08	7.66108e+06	-4.33357	1	1	2.65765e+07	0	-24.6636	1	1	17.2058	0	-17.2058	0	0	0	1	0	0	1	1	yes	NA	NA	NA	NA	NA	NA	74305579	74306077	NA	NA	NA	NA	74348564	74348577	74303355	74304560	5234	74344040	74348695
NM_005567	CUFF.12606	WT	KO	chr17	74478930	74487656	8727	-	9.57977e+08	1.31654e+09	0.458686	1	1	9.57977e+08	1.31654e+09	0.458686	1	1	NA	NA	NA	NA	NA	NA	NA	NA	NA	NA	NA	no	NA	NA	NA	NA	NA	NA	NA	NA	NA	NA	NA	NA	NA	NA	NA	NA	2260	74484868	74488784
NM_001159773	CUFF.12608	WT	KO	chr17	74499393	74517494	18102	-	2.43054e+08	3.84444e+08	0.6615	1	1	1.36588e+08	1.88833e+08	0.467276	1	1	56.1968	49.1184	-7.0784	0	0	0	0	0	0	0	0	yes	NA	NA	NA	NA	NA	NA	NA	NA	NA	NA	NA	NA	NA	NA	NA	NA	3340	74505299	74517864
NM_138793	CUFF.12608	WT	KO	chr17	74499393	74517494	18102	-	2.43054e+08	3.84444e+08	0.6615	1	1	1.06465e+08	1.95611e+08	0.877608	1	1	43.8032	50.8816	7.0784	0	0	0	1	0	0	0	0	yes	NA	NA	NA	NA	NA	NA	74505321	74505517	NA	NA	NA	NA	NA	NA	NA	NA	3535	74505299	74517864
NM_005189	CUFF.12609	WT	KO	chr17	75366572	75376044	9473	+	1.17971e+08	1.38622e+08	0.232728	1	1	1.17971e+08	1.38622e+08	0.232728	1	1	100	100	0	0	0	0	0	1	0	0	0	yes	NA	NA	NA	NA	NA	NA	NA	NA	75370195	75370926	NA	NA	NA	NA	NA	NA	4265	75366629	75373434
NM_032647	CUFF.12609	WT	KO	chr17	75366572	75370926	4355	+	1.17971e+08	1.38622e+08	0.232728	1	1	0	0	0	1	1	0	0	0	0	0	0	0	0	0	0	1	yes	NA	NA	NA	NA	NA	NA	NA	NA	NA	NA	NA	NA	NA	NA	75372126	75376044	1077	75366629	75370541
NM_020649	CUFF.12611	WT	KO	chr17	75382771	75385510	2740	-	9.90994e+07	1.15758e+08	0.22416	1	1	9.90994e+07	1.15758e+08	0.22416	1	1	NA	NA	NA	NA	NA	NA	NA	NA	NA	NA	NA	no	NA	NA	NA	NA	NA	NA	NA	NA	NA	NA	NA	NA	NA	NA	NA	NA	1546	75385392	75386433
NM_003655	CUFF.12612	WT	KO	chr17	75421550	75427808	6259	-	1.89142e+08	1.99206e+08	0.074793	1	1	1.89142e+08	1.99206e+08	0.074793	1	1	NA	NA	NA	NA	NA	NA	NA	NA	NA	NA	NA	no	NA	NA	NA	NA	NA	NA	NA	NA	NA	NA	NA	NA	NA	NA	NA	NA	2649	75427645	75429244
NM_001042573	CUFF.12614	WT	KO	chr17	74582614	74596280	13667	+	9.63335e+07	1.0576e+08	0.134687	1	1	9.63335e+07	1.0576e+08	0.134687	1	1	NA	NA	NA	NA	NA	NA	NA	NA	NA	NA	NA	no	NA	NA	NA	NA	NA	NA	NA	NA	NA	NA	NA	NA	NA	NA	NA	NA	4494	74582621	74594024
NM_001554	CUFF.1262	WT	KO	chr1	85819032	85822236	3205	+	1.8349e+08	1.67586e+08	-0.130794	1	1	1.36933e+08	1.62991e+08	0.251321	1	1	74.6272	97.258	22.6308	0	0	0	1	0	0	0	0	yes	NA	NA	NA	NA	NA	NA	85819205	85819315	NA	NA	NA	NA	NA	NA	NA	NA	2293	85819255	85821311
NM_003258	CUFF.12621	WT	KO	chr17	73681755	73694880	13126	-	1.75807e+09	1.68628e+09	-0.0601522	1	1	1.75807e+09	1.68628e+09	-0.0601522	1	1	NA	NA	NA	NA	NA	NA	NA	NA	NA	NA	NA	no	NA	NA	NA	NA	NA	NA	NA	NA	NA	NA	NA	NA	NA	NA	NA	NA	1595	73694670	73695071
NM_001012270	CUFF.12630	WT	KO	chr17	73721872	73733311	11440	+	8.8661e+08	1.09578e+09	0.305589	1	1	0	0	0	1	1	0	0	0	1	0	0	0	0	0	0	0	yes	73724340	73724457	NA	NA	NA	NA	NA	NA	NA	NA	NA	NA	NA	NA	NA	NA	2513	73721992	73731331
NM_001168	CUFF.12630	WT	KO	chr17	73721872	73733311	11440	+	8.8661e+08	1.09578e+09	0.305589	1	1	8.8661e+08	1.09578e+09	0.305589	1	1	100	100	0	0	0	0	0	0	0	0	0	yes	NA	NA	NA	NA	NA	NA	NA	NA	NA	NA	NA	NA	NA	NA	NA	NA	2631	73721992	73731228
NM_001079804	CUFF.12635	WT	KO	chr17	75689950	75708274	18325	+	2.12668e+08	1.73859e+08	-0.290688	1	1	2.12668e+08	1.73859e+08	-0.290688	1	1	NA	NA	NA	NA	NA	NA	NA	NA	NA	NA	NA	no	NA	NA	NA	NA	NA	NA	NA	NA	NA	NA	NA	NA	NA	NA	NA	NA	3510	75692980	75707723
NM_014740	CUFF.12639	WT	KO	chr17	75723608	75735577	11970	-	1.61352e+09	1.55282e+09	-0.0553158	1	1	1.61352e+09	1.55282e+09	-0.0553158	1	1	NA	NA	NA	NA	NA	NA	NA	NA	NA	NA	NA	no	NA	NA	NA	NA	NA	NA	NA	NA	NA	NA	NA	NA	NA	NA	NA	NA	1734	75735355	75735593
NM_017953	CUFF.1264	WT	KO	chr1	85887694	85946704	59011	-	7.55555e+07	3.80534e+07	-0.989512	1	1	7.55555e+07	3.80534e+07	-0.989512	1	1	NA	NA	NA	NA	NA	NA	NA	NA	NA	NA	NA	no	NA	NA	NA	NA	NA	NA	NA	NA	NA	NA	NA	NA	NA	NA	NA	NA	6197	85946555	85946744
NM_024591	CUFF.12640	WT	KO	chr17	76580236	76588528	8293	+	1.93166e+08	2.05653e+08	0.0903693	1	1	1.19134e+08	1.30348e+08	0.129775	1	1	61.6746	63.3824	1.7078	0	0	0	0	0	0	1	0	yes	NA	NA	NA	NA	NA	NA	NA	NA	NA	NA	NA	NA	76580215	76580236	NA	NA	1664	76580313	76587546
NM_020761	CUFF.12644	WT	KO	chr17	76133220	76554768	421549	+	1.85269e+08	2.07079e+08	0.160555	1	1	1.85269e+08	2.07079e+08	0.160555	1	1	NA	NA	NA	NA	NA	NA	NA	NA	NA	NA	NA	no	NA	NA	NA	NA	NA	NA	NA	NA	NA	NA	NA	NA	NA	NA	NA	NA	6856	76134024	76552723
NM_001009811	CUFF.12645	WT	KO	chr17	76777988	76811346	33359	-	1.06626e+08	9.97909e+07	-0.0955807	1	1	3.14389e+07	0	-24.906	1	1	29.4852	0	-29.4852	1	0	0	0	0	0	0	0	yes	76781131	76781238	NA	NA	NA	NA	NA	NA	NA	NA	NA	NA	NA	NA	NA	NA	3511	76808451	76811420
NM_014984	CUFF.12645	WT	KO	chr17	76777988	76811346	33359	-	1.06626e+08	9.97909e+07	-0.0955807	1	1	7.51872e+07	9.97909e+07	0.408421	1	1	70.5148	100	29.4852	0	0	0	0	0	0	0	0	yes	NA	NA	NA	NA	NA	NA	NA	NA	NA	NA	NA	NA	NA	NA	NA	NA	3619	76808451	76811420
NM_144679	CUFF.12647	WT	KO	chr17	76816672	76827486	10815	-	6.86137e+07	5.1013e+07	-0.427633	1	1	6.86137e+07	5.1013e+07	-0.427633	1	1	NA	NA	NA	NA	NA	NA	NA	NA	NA	NA	NA	no	NA	NA	NA	NA	NA	NA	NA	NA	NA	NA	NA	NA	NA	NA	NA	NA	2287	76827428	76828034
NM_001086521	CUFF.12648	WT	KO	chr17	76827706	76829693	1988	+	2.63158e+08	2.79727e+08	0.0880913	1	1	2.63158e+08	2.79727e+08	0.0880913	1	1	NA	NA	NA	NA	NA	NA	NA	NA	NA	NA	NA	no	NA	NA	NA	NA	NA	NA	NA	NA	NA	NA	NA	NA	NA	NA	NA	NA	560	-1	NA
NM_001206653	CUFF.1265	WT	KO	chr1	86942841	86986455	43615	+	1.45261e+08	1.58427e+08	0.12517	1	1	0	0	0	1	1	0	0	0	1	0	0	0	0	0	0	0	yes	86953995	86954136	NA	NA	NA	NA	NA	NA	NA	NA	NA	NA	NA	NA	NA	NA	6235	86943170	86957787
NM_016009	CUFF.1265	WT	KO	chr1	86942841	86986455	43615	+	1.45261e+08	1.58427e+08	0.12517	1	1	1.45261e+08	1.58427e+08	0.12517	1	1	100	100	0	0	0	0	0	0	0	0	0	yes	NA	NA	NA	NA	NA	NA	NA	NA	NA	NA	NA	NA	NA	NA	NA	NA	6377	86943170	86981504
NM_001144888	CUFF.12650	WT	KO	chr17	76623542	76705827	82286	+	3.0638e+08	3.14605e+08	0.0382177	1	1	7.26963e+07	7.19962e+07	-0.0139607	1	1	23.7275	22.8847	-0.8428	0	0	1	1	0	0	0	0	yes	NA	NA	NA	NA	76697363;76699309	76698907;76699354	76704212	76704625	NA	NA	NA	NA	NA	NA	NA	NA	3306	76623649	76704232
NM_006340	CUFF.12650	WT	KO	chr17	76623542	76705827	82286	+	3.0638e+08	3.14605e+08	0.0382177	1	1	6.77761e+07	5.41895e+07	-0.322765	1	1	22.1216	17.2246	-4.897	1	0	0	1	0	0	0	0	yes	76697363	76698907	NA	NA	NA	NA	76704212	76704625	NA	NA	NA	NA	NA	NA	NA	NA	3352	76623649	76699334
NM_017450	CUFF.12650	WT	KO	chr17	76623542	76698907	75366	+	3.0638e+08	3.14605e+08	0.0382177	1	1	1.65908e+08	1.88419e+08	0.183564	1	1	54.1509	59.8907	5.7398	0	0	0	0	0	0	0	1	yes	NA	NA	NA	NA	NA	NA	NA	NA	NA	NA	NA	NA	NA	NA	76699309;76704165;76704625	76699354;76704212;76705827	3188	76623649	76697391
NM_017451	CUFF.12650	WT	KO	chr17	76623542	76705827	82286	+	3.0638e+08	3.14605e+08	0.0382177	1	1	0	0	0	1	1	0	0	0	0	0	1	0	0	0	0	0	yes	NA	NA	NA	NA	76697363;76699309	76698907;76699354	NA	NA	NA	NA	NA	NA	NA	NA	NA	NA	2894	76623649	76704698
NM_001037984	CUFF.12652	WT	KO	chr17	76833394	76883691	50298	-	2.71174e+08	2.51777e+08	-0.107071	1	1	1.40128e+08	1.29846e+08	-0.109939	1	1	51.6746	51.5719	-0.1027	0	0	0	0	1	0	0	0	yes	NA	NA	NA	NA	NA	NA	NA	NA	76839266	76839888	NA	NA	NA	NA	NA	NA	4292	76883316	76884808
NM_138570	CUFF.12652	WT	KO	chr17	76839266	76883691	44426	-	2.71174e+08	2.51777e+08	-0.107071	1	1	1.31046e+08	1.21931e+08	-0.10401	1	1	48.3254	48.4281	0.1027	0	0	0	0	0	0	0	1	yes	NA	NA	NA	NA	NA	NA	NA	NA	NA	NA	NA	NA	NA	NA	76833394;76835280	76835068;76835456	3062	76883316	76884088
NM_001164637	CUFF.12667	WT	KO	chr17	76003562	76026479	22918	+	0	0	0	1	1	0	0	0	1	1	NA	NA	NA	0	0	0	0	1	0	0	0	yes	NA	NA	NA	NA	NA	NA	NA	NA	76018226	76018766	NA	NA	NA	NA	NA	NA	2683	76003589	76024536
NM_001164638	CUFF.12667	WT	KO	chr17	76003562	76018766	15205	+	0	0	0	1	1	0	0	0	1	1	NA	NA	NA	0	0	0	0	0	0	0	1	yes	NA	NA	NA	NA	NA	NA	NA	NA	NA	NA	NA	NA	NA	NA	76024528	76026479	1271	76003589	76018316
NM_025161	CUFF.12675	WT	KO	chr17	77117387	77129871	12485	-	3.04566e+08	1.90055e+08	-0.68034	1	1	4.85775e+07	8.99521e+07	0.888869	1	1	15.9497	47.3296	31.3799	0	0	0	0	2	1	0	0	yes	NA	NA	NA	NA	NA	NA	NA	NA	77126557;77129200	77126674;77129396	77125157	77126286	NA	NA	NA	NA	3652	77128600	77122068
NR_033338	CUFF.12675	WT	KO	chr17	77117387	77129871	12485	-	3.04566e+08	1.90055e+08	-0.68034	1	1	9.16096e+07	9.22313e+07	0.00975813	1	1	30.0787	48.5288	18.4501	0	0	0	0	1	1	0	0	yes	NA	NA	NA	NA	NA	NA	NA	NA	77126557	77126674	77125157	77126286	NA	NA	NA	NA	3848	77128600	77122068
NM_001039842	CUFF.12679	WT	KO	chr17	77242471	77244023	1553	-	9.5652e+07	0	-26.5113	1	1	9.5652e+07	0	-26.5113	1	1	NA	NA	NA	NA	NA	NA	NA	NA	NA	NA	NA	no	NA	NA	NA	NA	NA	NA	NA	NA	NA	NA	NA	NA	NA	NA	NA	NA	620	77244012	77244406
NM_017921	CUFF.12684	WT	KO	chr17	77134357	77214543	80187	-	5.97946e+08	7.07891e+08	0.243511	1	1	5.97946e+08	7.07891e+08	0.243511	1	1	NA	NA	NA	NA	NA	NA	NA	NA	NA	NA	NA	no	NA	NA	NA	NA	NA	NA	NA	NA	NA	NA	NA	NA	NA	NA	NA	NA	4381	-1	NA
NM_001270888	CUFF.12688	WT	KO	chr17	77289671	77298451	8781	+	5.04879e+08	4.71192e+08	-0.0996237	1	1	0	0	0	1	1	0	0	0	0	0	0	0	0	0	0	0	yes	NA	NA	NA	NA	NA	NA	NA	NA	NA	NA	NA	NA	NA	NA	NA	NA	2021	77289861	77297510
NM_012140	CUFF.12688	WT	KO	chr17	77289671	77298451	8781	+	5.04879e+08	4.71192e+08	-0.0996237	1	1	5.04879e+08	4.71192e+08	-0.0996237	1	1	100	100	0	0	0	0	0	0	1	0	0	yes	NA	NA	NA	NA	NA	NA	NA	NA	NA	NA	77295192	77295219	NA	NA	NA	NA	1994	77289861	77297510
NM_006769	CUFF.1269	WT	KO	chr1	87566739	87587194	20456	+	5.3456e+07	8.19336e+07	0.616101	1	1	5.3456e+07	8.19336e+07	0.616101	1	1	NA	NA	NA	NA	NA	NA	NA	NA	NA	NA	NA	no	NA	NA	NA	NA	NA	NA	NA	NA	NA	NA	NA	NA	NA	NA	NA	NA	5405	87570286	87583065
NM_000918	CUFF.12690	WT	KO	chr17	77394323	77411833	17511	-	6.21915e+08	8.19754e+08	0.398474	1	1	6.21915e+08	8.19754e+08	0.398474	1	1	NA	NA	NA	NA	NA	NA	NA	NA	NA	NA	NA	no	NA	NA	NA	NA	NA	NA	NA	NA	NA	NA	NA	NA	NA	NA	NA	NA	5174	77411636	2378022
NM_004309	CUFF.12696	WT	KO	chr17	77418886	77422571	3686	-	3.69822e+08	3.74395e+08	0.0177276	1	1	3.69822e+08	3.74395e+08	0.0177276	1	1	NA	NA	NA	NA	NA	NA	NA	NA	NA	NA	NA	no	NA	NA	NA	NA	NA	NA	NA	NA	NA	NA	NA	NA	NA	NA	NA	NA	1906	77421095	77422770
NM_001195737	CUFF.127	WT	KO	chr1	2508049	2512768	4720	+	2.04135e+08	2.22245e+08	0.12263	1	1	0	0	0	1	1	0	0	0	0	0	0	0	0	1	0	0	yes	NA	NA	NA	NA	NA	NA	NA	NA	NA	NA	2510221	2510253	NA	NA	NA	NA	2763	2508184	2510724
NM_001195738	CUFF.127	WT	KO	chr1	2508049	2512768	4720	+	2.04135e+08	2.22245e+08	0.12263	1	1	1.0522e+08	1.49314e+08	0.504936	1	1	51.5444	67.1842	15.6398	0	0	0	0	0	2	0	0	yes	NA	NA	NA	NA	NA	NA	NA	NA	NA	NA	2509829;2510221	2509849;2510253	NA	NA	NA	NA	2743	2508184	2510711
NM_152371	CUFF.127	WT	KO	chr1	2508049	2512768	4720	+	2.04135e+08	2.22245e+08	0.12263	1	1	9.89147e+07	7.29315e+07	-0.439643	1	1	48.4556	32.8158	-15.6398	0	0	0	0	0	1	0	0	yes	NA	NA	NA	NA	NA	NA	NA	NA	NA	NA	2509829	2509849	NA	NA	NA	NA	2775	2508184	2510724
NM_001134492	CUFF.1270	WT	KO	chr1	87152923	87336713	183791	+	1.23917e+08	1.65503e+08	0.417488	1	1	0	0	0	1	1	0	0	0	0	0	0	0	0	0	0	1	yes	NA	NA	NA	NA	NA	NA	NA	NA	NA	NA	NA	NA	NA	NA	87341703;87342741	87341860;87348269	1578	87153307	87336208
NM_012262	CUFF.1270	WT	KO	chr1	87152923	87348269	195347	+	1.23917e+08	1.65503e+08	0.417488	1	1	1.23917e+08	1.65503e+08	0.417488	1	1	100	100	0	0	0	0	0	1	0	0	0	yes	NA	NA	NA	NA	NA	NA	NA	NA	87336206	87336713	NA	NA	NA	NA	NA	NA	6758	87153307	87342965
NM_001002245	CUFF.12701	WT	KO	chr17	77442895	77451655	8761	+	1.14293e+08	1.12191e+08	-0.0267804	1	1	0	1.47112e+07	23.8104	1	1	0	13.1126	13.1126	0	0	1	0	1	0	0	0	yes	NA	NA	NA	NA	77443114;77444724	77443278;77444786	NA	NA	77443005	77443035	NA	NA	NA	NA	NA	NA	799	77445649	77451231
NM_001002247	CUFF.12701	WT	KO	chr17	77442895	77451655	8761	+	1.14293e+08	1.12191e+08	-0.0267804	1	1	2.58454e+07	1.73701e+07	-0.573299	1	1	22.6132	15.4826	-7.1306	0	0	1	0	1	0	0	0	yes	NA	NA	NA	NA	77443114;77444724	77443278;77444786	NA	NA	77443013	77443035	NA	NA	NA	NA	NA	NA	807	77445649	77451231
NM_001002249	CUFF.12701	WT	KO	chr17	77443114	77451655	8542	+	1.14293e+08	1.12191e+08	-0.0267804	1	1	2.69637e+07	3.06792e+07	0.186244	1	1	23.5917	27.3455	3.7538	0	0	0	0	0	0	1	0	yes	NA	NA	NA	NA	NA	NA	NA	NA	NA	NA	NA	NA	77442895	77443035	NA	NA	916	77445649	77451231
NM_016476	CUFF.12701	WT	KO	chr17	77442895	77451655	8761	+	1.14293e+08	1.12191e+08	-0.0267804	1	1	6.1484e+07	4.94306e+07	-0.314808	1	1	53.7951	44.0593	-9.7358	1	0	0	0	0	0	0	0	yes	77443114	77443278	NA	NA	NA	NA	NA	NA	NA	NA	NA	NA	NA	NA	NA	NA	892	77445649	77451231
NM_001184917	CUFF.12704	WT	KO	chr17	77454069	77462632	8564	-	6.15354e+07	5.50635e+07	-0.16032	1	1	3.05481e+07	1.76776e+07	-0.789159	1	1	49.6431	32.104	-17.5391	0	0	0	0	0	0	1	1	yes	NA	NA	NA	NA	NA	NA	NA	NA	NA	NA	NA	NA	77454069;77456234;77456550;77456838;77457268;77457632;77457928;77458372;77458722;77458941;77459736;77460044;77460682;77462435	77456112;77456322;77456615;77456903;77457345;77457714;77458066;77458425;77458766;77459025;77459802;77460205;77460770;77462632	2420361;2422536;2422851;2423146;2423581;2423949;2424246;2424691;2425042;2425262;2426064;2426373;2427013;2428776	2422412;2422623;2422918;2423211;2423659;2424032;2424385;2424744;2425087;2425346;2426130;2426534;2427101;2428973	6543	77462523	2429084
NM_002861	CUFF.12704	WT	KO	chr17	77454069	77462632	8564	-	6.15354e+07	5.50635e+07	-0.16032	1	1	3.09873e+07	3.73859e+07	0.270816	1	1	50.3569	67.896	17.5391	1	0	0	0	0	0	1	1	yes	77458372	77458425	NA	NA	NA	NA	NA	NA	NA	NA	NA	NA	77454069;77456234;77456550;77456838;77457268;77457632;77457928;77458372;77458722;77458941;77459736;77460044;77460682;77462435	77456112;77456322;77456615;77456903;77457345;77457714;77458066;77458425;77458766;77459025;77459802;77460205;77460770;77462632	2420361;2422536;2422851;2423146;2423581;2423949;2424246;2424691;2425042;2425262;2426064;2426373;2427013;2428776	2422412;2422623;2422918;2423211;2423659;2424032;2424385;2424744;2425087;2425346;2426130;2426534;2427101;2428973	6435	77462523	2429084
NM_002359	CUFF.12705	WT	KO	chr17	77469437	77478878	9442	-	3.03878e+07	0	-24.857	1	1	3.03878e+07	0	-24.857	1	1	NA	NA	NA	NA	NA	NA	NA	NA	NA	NA	NA	no	NA	NA	NA	NA	NA	NA	NA	NA	NA	NA	NA	NA	NA	NA	NA	NA	5038	77474353	77479330
NM_006907	CUFF.12715	WT	KO	chr17	77483560	77488259	4700	-	5.04145e+07	0	-25.5873	1	1	5.04145e+07	0	-25.5873	1	1	NA	NA	NA	NA	NA	NA	NA	NA	NA	NA	NA	no	NA	NA	NA	NA	NA	NA	NA	NA	NA	NA	NA	NA	NA	NA	NA	NA	4131	77487981	2312941
NM_178493	CUFF.12717	WT	KO	chr17	77503673	77512347	8675	-	1.90959e+07	0	-24.1868	1	1	1.90959e+07	0	-24.1868	1	1	NA	NA	NA	NA	NA	NA	NA	NA	NA	NA	NA	no	NA	NA	NA	NA	NA	NA	NA	NA	NA	NA	NA	NA	NA	NA	NA	NA	2217	77512075	77512653
NM_024083	CUFF.12718	WT	KO	chr17	77528715	77568571	39857	+	1.37806e+08	1.55067e+08	0.170249	1	1	1.37806e+08	1.55067e+08	0.170249	1	1	NA	NA	NA	NA	NA	NA	NA	NA	NA	NA	NA	no	NA	NA	NA	NA	NA	NA	NA	NA	NA	NA	NA	NA	NA	NA	NA	NA	1843	77528811	77568485
NM_001271006	CUFF.12719	WT	KO	chr17	77569868	77574074	4207	-	1.01083e+09	1.23482e+09	0.288748	1	1	3.87588e+08	4.51979e+08	0.221729	1	1	38.3434	36.6029	-1.7405	0	0	0	0	0	0	0	0	yes	NA	NA	NA	NA	NA	NA	NA	NA	NA	NA	NA	NA	NA	NA	NA	NA	796	77574026	77574088
NM_001271007	CUFF.12719	WT	KO	chr17	77569868	77574074	4207	-	1.01083e+09	1.23482e+09	0.288748	1	1	1.63917e+08	1.87306e+08	0.192436	1	1	16.216	15.1688	-1.0472	1	0	0	0	1	0	0	0	yes	77570806	77570859	NA	NA	NA	NA	NA	NA	77570458	77570473	NA	NA	NA	NA	NA	NA	727	77574026	77574088
NM_144998	CUFF.12719	WT	KO	chr17	77569868	77574074	4207	-	1.01083e+09	1.23482e+09	0.288748	1	1	4.5933e+08	5.9553e+08	0.374645	1	1	45.4406	48.2283	2.7877	1	0	0	0	0	0	0	0	yes	77570806	77570859	NA	NA	NA	NA	NA	NA	NA	NA	NA	NA	NA	NA	NA	NA	742	77574026	77574088
NM_144999	CUFF.12720	WT	KO	chr17	77574569	77582316	7748	+	1.54585e+08	1.37627e+08	-0.167634	1	1	1.54585e+08	1.37627e+08	-0.167634	1	1	NA	NA	NA	NA	NA	NA	NA	NA	NA	NA	NA	no	NA	NA	NA	NA	NA	NA	NA	NA	NA	NA	NA	NA	NA	NA	NA	NA	2599	77574808	77581968
NM_005052	CUFF.12722	WT	KO	chr17	77582821	77585369	2549	+	0	8.98242e+08	29.7425	1	1	0	8.98242e+08	29.7425	1	1	NA	NA	NA	NA	NA	NA	NA	NA	NA	NA	NA	no	NA	NA	NA	NA	NA	NA	NA	NA	NA	NA	NA	NA	NA	NA	NA	NA	1060	77582926	77584992
NM_002949	CUFF.12723	WT	KO	chr17	77280805	77284961	4157	+	2.83535e+09	3.32512e+09	0.229882	1	1	1.94731e+09	2.28512e+09	0.230787	1	1	68.6799	68.723	0.0431	0	0	0	0	0	0	1	0	yes	NA	NA	NA	NA	NA	NA	NA	NA	NA	NA	NA	NA	77261367;77263040;77263747;77264438;77266139;77267617;77268109;77268882;77270938;77271089;77271305;77272250;77272359;77272599;77273221;77273792;77274042;77274259;77277902;77278130;77278480;77278943	77261538;77263124;77263822;77264530;77266262;77267669;77268177;77269006;77271016;77271187;77271400;77272288;77272502;77272658;77273434;77273964;77274182;77274433;77278035;77278249;77278566;77279556	NA	NA	1015	77280936	77284673
NM_004712	CUFF.12723	WT	KO	chr17	77261367	77279556	18190	+	2.83535e+09	3.32512e+09	0.229882	1	1	8.88034e+08	1.04e+09	0.227896	1	1	31.3201	31.277	-0.0431	0	0	0	0	0	0	0	1	yes	NA	NA	NA	NA	NA	NA	NA	NA	NA	NA	NA	NA	NA	NA	77280805;77281679;77282068;77284341;77284559	77281010;77281865;77282151;77284475;77284961	2972	77261501	77279051
NM_001040025	CUFF.12724	WT	KO	chr17	77258629	77261359	2731	-	1.77155e+08	2.03879e+08	0.202702	1	1	1.77155e+08	2.03879e+08	0.202702	1	1	NA	NA	NA	NA	NA	NA	NA	NA	NA	NA	NA	no	NA	NA	NA	NA	NA	NA	NA	NA	NA	NA	NA	NA	NA	NA	NA	NA	1207	77261260	77261530
NM_001514	CUFF.1273	WT	KO	chr1	89090909	89129889	38981	-	2.24987e+08	1.91127e+08	-0.235307	1	1	2.24987e+08	1.91127e+08	-0.235307	1	1	NA	NA	NA	NA	NA	NA	NA	NA	NA	NA	NA	no	NA	NA	NA	NA	NA	NA	NA	NA	NA	NA	NA	NA	NA	NA	NA	NA	1645	89129770	89130022
NM_002917	CUFF.12730	WT	KO	chr17	77599067	77602939	3873	-	1.27744e+08	2.22066e+08	0.797737	1	1	1.27744e+08	2.22066e+08	0.797737	1	1	NA	NA	NA	NA	NA	NA	NA	NA	NA	NA	NA	no	NA	NA	NA	NA	NA	NA	NA	NA	NA	NA	NA	NA	NA	NA	NA	NA	1828	77602931	77603020
NM_001195218	CUFF.12731	WT	KO	chr17	77587046	77588862	1817	-	1.43664e+09	1.42086e+09	-0.0159376	1	1	0	0	0	1	1	0	0	0	0	0	0	0	0	2	0	0	yes	NA	NA	NA	NA	NA	NA	NA	NA	NA	NA	77588178;77588706	77588492;77588712	NA	NA	NA	NA	823	77588847	77588965
NM_016286	CUFF.12731	WT	KO	chr17	77587046	77588862	1817	-	1.43664e+09	1.42086e+09	-0.0159376	1	1	1.05647e+09	1.36098e+09	0.3654	1	1	73.5371	95.7856	22.2485	0	0	0	0	0	1	0	0	yes	NA	NA	NA	NA	NA	NA	NA	NA	NA	NA	77588178	77588492	NA	NA	NA	NA	829	77588847	77588965
NM_001042422	CUFF.12737	WT	KO	chr17	77779571	77790664	11094	+	3.26287e+08	1.03489e+09	1.66526	1	1	3.26287e+08	3.98479e+08	0.288363	1	1	100	38.5046	-61.4954	1	0	0	0	0	0	0	0	yes	77780176	77780271	NA	NA	NA	NA	NA	NA	NA	NA	NA	NA	NA	NA	NA	NA	2071	77787173	77790139
NM_004207	CUFF.12737	WT	KO	chr17	77780176	77790664	10489	+	3.26287e+08	1.03489e+09	1.66526	1	1	0	6.36406e+08	29.2454	1	1	0	61.4954	61.4954	0	0	0	0	0	0	1	0	yes	NA	NA	NA	NA	NA	NA	NA	NA	NA	NA	NA	NA	77779571	77779694	NA	NA	2043	77787173	77790139
NM_001893	CUFF.12738	WT	KO	chr17	77793826	77824883	31058	-	4.8885e+08	5.57093e+08	0.188526	1	1	0	0	0	1	1	0	0	0	1	0	0	0	0	0	0	0	yes	77797141	77797204	NA	NA	NA	NA	NA	NA	NA	NA	NA	NA	NA	NA	NA	NA	3705	77824546	77824933
NM_139062	CUFF.12738	WT	KO	chr17	77793826	77824883	31058	-	4.8885e+08	5.57093e+08	0.188526	1	1	4.8885e+08	5.57093e+08	0.188526	1	1	100	100	0	0	0	0	0	0	0	0	0	yes	NA	NA	NA	NA	NA	NA	NA	NA	NA	NA	NA	NA	NA	NA	NA	NA	3769	77824546	77816993
NM_004261	CUFF.1274	WT	KO	chr1	87100716	87152695	51980	-	6.24933e+08	9.67298e+08	0.630259	1	1	6.24933e+08	9.67298e+08	0.630259	1	1	100	100	0	0	0	0	0	0	0	0	0	yes	NA	NA	NA	NA	NA	NA	NA	NA	NA	NA	NA	NA	NA	NA	NA	NA	1840	87152382	87119031
NM_203341	CUFF.1274	WT	KO	chr1	87100716	87152695	51980	-	6.24933e+08	9.67298e+08	0.630259	1	1	0	0	0	1	1	0	0	0	1	0	0	0	0	0	0	0	yes	87106324	87106373	NA	NA	NA	NA	NA	NA	NA	NA	NA	NA	NA	NA	NA	NA	1790	87152382	87141754
NM_003004	CUFF.12750	WT	KO	chr17	77872189	77885210	13022	-	4.43895e+07	7.27069e+07	0.711874	1	1	4.43895e+07	7.27069e+07	0.711874	1	1	NA	NA	NA	NA	NA	NA	NA	NA	NA	NA	NA	no	NA	NA	NA	NA	NA	NA	NA	NA	NA	NA	NA	NA	NA	NA	NA	NA	2282	77878405	77885419
NM_207459	CUFF.12752	WT	KO	chr17	77910412	77914941	4530	+	2.24987e+07	2.41433e+07	0.101784	1	1	2.24987e+07	2.41433e+07	0.101784	1	1	NA	NA	NA	NA	NA	NA	NA	NA	NA	NA	NA	no	NA	NA	NA	NA	NA	NA	NA	NA	NA	NA	NA	NA	NA	NA	NA	NA	1936	77913315	77913808
NM_024648	CUFF.12757	WT	KO	chr17	77940375	77969802	29428	-	1.21662e+08	4.98121e+07	-1.28831	1	1	6.28119e+07	0	-25.9045	1	1	51.6282	0	-51.6282	1	0	0	0	0	0	0	0	yes	77945496	77945708	NA	NA	NA	NA	NA	NA	NA	NA	NA	NA	NA	NA	NA	NA	4300	77969650	77969938
NM_175902	CUFF.12757	WT	KO	chr17	77940375	77969802	29428	-	1.21662e+08	4.98121e+07	-1.28831	1	1	5.88501e+07	4.98121e+07	-0.240547	1	1	48.3718	100	51.6282	0	0	0	0	0	0	0	0	yes	NA	NA	NA	NA	NA	NA	NA	NA	NA	NA	NA	NA	NA	NA	NA	NA	4513	77969650	77966964
NM_001033046	CUFF.12758	WT	KO	chr17	77993752	78001996	8245	-	1.97332e+08	2.15136e+08	0.124629	1	1	1.26098e+08	1.40296e+08	0.153929	1	1	63.9013	65.2124	1.3111	1	0	0	0	0	0	0	0	yes	78000596	78001419	NA	NA	NA	NA	NA	NA	NA	NA	NA	NA	NA	NA	NA	NA	2151	78000419	78002116
NM_001100408	CUFF.12758	WT	KO	chr17	77993752	78001996	8245	-	1.97332e+08	2.15136e+08	0.124629	1	1	0	0	0	1	1	0	0	0	2	0	0	0	0	0	0	0	yes	77998745;78000596	77998786;78001419	NA	NA	NA	NA	NA	NA	NA	NA	NA	NA	NA	NA	NA	NA	2109	78000419	78002116
NM_001193655	CUFF.12758	WT	KO	chr17	77993752	78000891	7140	-	1.97332e+08	2.15136e+08	0.124629	1	1	7.12342e+07	7.48409e+07	0.0712569	1	1	36.0987	34.7876	-1.3111	0	0	0	0	0	0	1	0	yes	NA	NA	NA	NA	NA	NA	NA	NA	NA	NA	NA	NA	78000891;78001865	78001419;78001996	NA	NA	2315	78000419	78001011
NR_036517	CUFF.12758	WT	KO	chr17	77993752	78001996	8245	-	1.97332e+08	2.15136e+08	0.124629	1	1	0	0	0	1	1	0	0	0	0	0	1	0	0	0	0	0	yes	NA	NA	NA	NA	77998745;78000335;78000596	77998786;78000457;78001419	NA	NA	NA	NA	NA	NA	NA	NA	NA	NA	1986	77995625	78002116
NR_036519	CUFF.12758	WT	KO	chr17	78000880	78001996	1117	-	1.97332e+08	2.15136e+08	0.124629	1	1	0	0	0	1	1	0	0	0	0	0	0	0	0	0	0	1	yes	NA	NA	NA	NA	NA	NA	NA	NA	NA	NA	NA	NA	NA	NA	77993752;77995612;77997029;77997788;77998745;78000335;78000596	77995289;77995756;77997125;77997861;77998786;78000457;78000880	672	-1	NA
NM_173620	CUFF.12759	WT	KO	chr17	77969541	77993805	24265	+	8.42272e+07	9.45709e+07	0.16711	1	1	8.42272e+07	9.45709e+07	0.16711	1	1	NA	NA	NA	NA	NA	NA	NA	NA	NA	NA	NA	no	NA	NA	NA	NA	NA	NA	NA	NA	NA	NA	NA	NA	NA	NA	NA	NA	2222	77970964	77993755
NM_006256	CUFF.1276	WT	KO	chr1	88922510	89074526	152017	+	2.41786e+08	1.35996e+08	-0.830164	1	1	2.41786e+08	1.35996e+08	-0.830164	1	1	NA	NA	NA	NA	NA	NA	NA	NA	NA	NA	NA	no	NA	NA	NA	NA	NA	NA	NA	NA	NA	NA	NA	NA	NA	NA	NA	NA	6104	88922851	89071717
NM_012336	CUFF.12764	WT	KO	chr17	78009829	78039432	29604	+	2.83355e+08	3.61182e+08	0.350117	1	1	2.83355e+08	3.61182e+08	0.350117	1	1	NA	NA	NA	NA	NA	NA	NA	NA	NA	NA	NA	no	NA	NA	NA	NA	NA	NA	NA	NA	NA	NA	NA	NA	NA	NA	NA	NA	1621	78009968	78039320
NM_004514	CUFF.12771	WT	KO	chr17	78070883	78155772	84890	+	2.58102e+08	3.19559e+08	0.308143	1	1	2.58102e+08	3.19559e+08	0.308143	1	1	NA	NA	NA	NA	NA	NA	NA	NA	NA	NA	NA	no	NA	NA	NA	NA	NA	NA	NA	NA	NA	NA	NA	NA	NA	NA	NA	NA	5262	78071053	78152662
NM_019613	CUFF.12774	WT	KO	chr17	78165727	78199700	33974	-	4.06824e+08	4.98194e+08	0.292305	1	1	4.06824e+08	4.98194e+08	0.292305	1	1	NA	NA	NA	NA	NA	NA	NA	NA	NA	NA	NA	no	NA	NA	NA	NA	NA	NA	NA	NA	NA	NA	NA	NA	NA	NA	NA	NA	2587	78199505	78199806
NM_022158	CUFF.12778	WT	KO	chr17	78286741	78302362	15622	+	3.26636e+07	3.8071e+07	0.22101	1	1	3.26636e+07	3.8071e+07	0.22101	1	1	NA	NA	NA	NA	NA	NA	NA	NA	NA	NA	NA	no	NA	NA	NA	NA	NA	NA	NA	NA	NA	NA	NA	NA	NA	NA	NA	NA	1433	78286801	78301918
NM_001008662	CUFF.1278	WT	KO	chr1	89174044	89231231	57188	-	1.57976e+08	1.858e+08	0.234042	1	1	1.02221e+08	1.15004e+08	0.16999	1	1	64.7063	61.8964	-2.8099	0	0	1	0	0	0	0	0	yes	NA	NA	NA	NA	89217727;89226523	89222337;89226622	NA	NA	NA	NA	NA	NA	NA	NA	NA	NA	2052	89207735	89231293
NM_001162536	CUFF.1278	WT	KO	chr1	89217727	89231231	13505	-	1.57976e+08	1.858e+08	0.234042	1	1	2.54542e+07	3.8278e+07	0.588609	1	1	16.1127	20.6017	4.489	0	0	0	0	0	0	0	1	yes	NA	NA	NA	NA	NA	NA	NA	NA	NA	NA	NA	NA	NA	NA	89174044;89181276;89181621;89187362;89191334;89193420;89199438;89199652;89200330;89203100;89206941;89207680	89174516;89181362;89181694;89187548;89191423;89193496;89199558;89199777;89200416;89203249;89207085;89207738	5087	89226621	89231302
NM_019610	CUFF.1278	WT	KO	chr1	89217727	89231231	13505	-	1.57976e+08	1.858e+08	0.234042	1	1	3.03014e+07	3.25185e+07	0.101877	1	1	19.181	17.5019	-1.6791	1	0	0	0	0	0	0	1	yes	89226523	89226622	NA	NA	NA	NA	NA	NA	NA	NA	NA	NA	NA	NA	89174044;89181276;89181621;89187362;89191334;89193420;89199438;89199652;89200330;89203100;89206941;89207680	89174516;89181362;89181694;89187548;89191423;89193496;89199558;89199777;89200416;89203249;89207085;89207738	4987	89222097	89232643
NM_024619	CUFF.12781	WT	KO	chr17	78267871	78279182	11312	+	2.85554e+08	3.44013e+08	0.268703	1	1	2.85554e+08	3.44013e+08	0.268703	1	1	NA	NA	NA	NA	NA	NA	NA	NA	NA	NA	NA	no	NA	NA	NA	NA	NA	NA	NA	NA	NA	NA	NA	NA	NA	NA	NA	NA	1826	78267920	78278334
NM_005993	CUFF.12798	WT	KO	chr17	78303229	78494351	191123	+	3.33181e+08	2.47371e+08	-0.429628	1	1	3.33181e+08	2.47371e+08	-0.429628	1	1	NA	NA	NA	NA	NA	NA	NA	NA	NA	NA	NA	no	NA	NA	NA	NA	NA	NA	NA	NA	NA	NA	NA	NA	NA	NA	NA	NA	4432	78303358	78493626
NM_004582	CUFF.1281	WT	KO	chr1	76024467	76033363	8897	+	6.60555e+08	1.17308e+09	0.828546	1	1	3.80595e+08	4.70366e+08	0.305527	1	1	57.6175	40.0968	-17.5207	1	0	1	0	0	0	1	0	yes	76025345	76025422	NA	NA	76028425;76028719	76028547;76028790	NA	NA	NA	NA	NA	NA	76024439	76024467	NA	NA	1514	76024544	76032921
NR_003042	CUFF.1281	WT	KO	chr1	76025345	76025422	78	+	6.60555e+08	1.17308e+09	0.828546	1	1	0	0	0	1	1	0	0	0	0	0	0	0	0	0	1	1	yes	NA	NA	NA	NA	NA	NA	NA	NA	NA	NA	NA	NA	76024439	76024547	76025770;76027432;76028225;76028425;76028719;76029558;76029734;76030454;76032357;76032783	76025877;76027629;76028330;76028547;76028790;76029610;76029844;76030579;76032506;76033363	78	-1	NA
NR_073562	CUFF.1281	WT	KO	chr1	76024467	76033363	8897	+	6.60555e+08	1.17308e+09	0.828546	1	1	0	3.8196e+08	28.5088	1	1	0	32.5606	32.5606	1	0	0	0	0	0	1	0	yes	76025345	76025422	NA	NA	NA	NA	NA	NA	NA	NA	NA	NA	76024439	76024467	NA	NA	1709	76024544	76028445
NM_005433	CUFF.12815	WT	KO	chr18	711592	802327	90736	-	2.43963e+08	1.00422e+08	-1.28058	1	1	2.43963e+08	1.00422e+08	-1.28058	1	1	NA	NA	NA	NA	NA	NA	NA	NA	NA	NA	NA	no	NA	NA	NA	NA	NA	NA	NA	NA	NA	NA	NA	NA	NA	NA	NA	NA	4685	746827	802535
NM_004127	CUFF.12822	WT	KO	chr17	77603052	77608635	5584	+	9.64012e+08	1.19628e+09	0.311434	1	1	8.07923e+08	1.00817e+09	0.319449	1	1	83.8084	84.2753	0.4669	0	0	0	0	1	0	0	0	yes	NA	NA	NA	NA	NA	NA	NA	NA	77603129	77603624	NA	NA	NA	NA	NA	NA	1864	77603096	77608290
NM_212492	CUFF.12822	WT	KO	chr17	77603052	77608635	5584	+	9.64012e+08	1.19628e+09	0.311434	1	1	1.56089e+08	1.88111e+08	0.269219	1	1	16.1916	15.7247	-0.4669	0	0	0	0	0	1	0	0	yes	NA	NA	NA	NA	NA	NA	NA	NA	NA	NA	77605663	77605675	NA	NA	NA	NA	2347	77603096	77603400
NM_022156	CUFF.12823	WT	KO	chr17	77609037	77616986	7950	-	7.21557e+08	9.20795e+08	0.351767	1	1	7.21557e+08	9.20795e+08	0.351767	1	1	NA	NA	NA	NA	NA	NA	NA	NA	NA	NA	NA	no	NA	NA	NA	NA	NA	NA	NA	NA	NA	NA	NA	NA	NA	NA	NA	NA	1884	77616224	77617125
NM_004104	CUFF.12824	WT	KO	chr17	77629503	77649395	19893	-	1.14725e+09	8.38471e+08	-0.452344	1	1	1.14725e+09	8.38471e+08	-0.452344	1	1	NA	NA	NA	NA	NA	NA	NA	NA	NA	NA	NA	no	NA	NA	NA	NA	NA	NA	NA	NA	NA	NA	NA	NA	NA	NA	NA	NA	8458	77647610	77649532
NM_006471	CUFF.12841	WT	KO	chr18	3237528	3246234	8707	+	3.19235e+08	5.21997e+08	0.709423	1	1	3.19235e+08	5.21997e+08	0.709423	1	1	NA	NA	NA	NA	NA	NA	NA	NA	NA	NA	NA	no	NA	NA	NA	NA	NA	NA	NA	NA	NA	NA	NA	NA	NA	NA	NA	NA	1229	3243245	3245914
NM_003244	CUFF.12846	WT	KO	chr18	3440172	3448406	8235	+	5.83904e+08	6.25965e+08	0.100351	1	1	5.20692e+08	5.56084e+08	0.0948747	1	1	89.1742	88.8363	-0.3379	1	0	0	0	0	0	0	0	yes	3441591	3442380	NA	NA	NA	NA	NA	NA	NA	NA	NA	NA	NA	NA	NA	NA	1603	3440487	3447936
NM_170695	CUFF.12846	WT	KO	chr18	3441591	3448406	6816	+	5.83904e+08	6.25965e+08	0.100351	1	1	6.32125e+07	6.98809e+07	0.144689	1	1	10.8258	11.1637	0.3379	0	0	0	0	0	0	1	0	yes	NA	NA	NA	NA	NA	NA	NA	NA	NA	NA	NA	NA	3440172	3440503	NA	NA	2061	3441977	3447936
NM_173210	CUFF.12846	WT	KO	chr18	3441591	3448406	6816	+	5.83904e+08	6.25965e+08	0.100351	1	1	0	0	0	1	1	0	0	0	0	0	0	0	1	0	1	0	yes	NA	NA	NA	NA	NA	NA	NA	NA	3441773	3442380	NA	NA	3440172	3440503	NA	NA	1454	3446395	3447936
NR_024101	CUFF.12851	WT	KO	chr18	3584112	3587377	3266	+	4.16971e+07	4.09093e+07	-0.0275174	1	1	4.16971e+07	4.09093e+07	-0.0275174	1	1	NA	NA	NA	NA	NA	NA	NA	NA	NA	NA	NA	no	NA	NA	NA	NA	NA	NA	NA	NA	NA	NA	NA	NA	NA	NA	NA	NA	993	3586839	3587224
NM_001025300	CUFF.12864	WT	KO	chr18	8599443	8629380	29938	+	2.68532e+08	3.30464e+08	0.2994	1	1	2.68532e+08	3.30464e+08	0.2994	1	1	NA	NA	NA	NA	NA	NA	NA	NA	NA	NA	NA	no	NA	NA	NA	NA	NA	NA	NA	NA	NA	NA	NA	NA	NA	NA	NA	NA	2138	8599725	8628258
NM_015295	CUFF.12865	WT	KO	chr18	2645886	2795015	149130	+	2.00406e+08	2.72696e+08	0.444367	1	1	2.00406e+08	2.72696e+08	0.444367	1	1	NA	NA	NA	NA	NA	NA	NA	NA	NA	NA	NA	no	NA	NA	NA	NA	NA	NA	NA	NA	NA	NA	NA	NA	NA	NA	NA	NA	8672	2646074	2792548
NM_182975	CUFF.1287	WT	KO	chr1	90233266	90244588	11323	+	1.89836e+08	2.43732e+08	0.360545	1	1	0	0	0	1	1	0	0	0	0	0	0	0	0	0	0	1	yes	NA	NA	NA	NA	NA	NA	NA	NA	NA	NA	NA	NA	NA	NA	90245492;90248235;90251273;90255464;90256832;90258939;90260397;90265501	90245897;90248433;90251384;90255611;90256931;90259069;90260492;90266682	1545	90233404	90243393
NM_182976	CUFF.1287	WT	KO	chr1	90233266	90266682	33417	+	1.89836e+08	2.43732e+08	0.360545	1	1	1.89836e+08	2.43732e+08	0.360545	1	1	100	100	0	0	0	0	0	1	0	0	0	yes	NA	NA	NA	NA	NA	NA	NA	NA	90243391	90244588	NA	NA	NA	NA	NA	NA	2722	90233404	90265846
NM_001071	CUFF.12874	WT	KO	chr18	647604	663499	15896	+	1.32383e+09	2.15491e+09	0.702908	1	1	1.32383e+09	2.15491e+09	0.702908	1	1	NA	NA	NA	NA	NA	NA	NA	NA	NA	NA	NA	no	NA	NA	NA	NA	NA	NA	NA	NA	NA	NA	NA	NA	NA	NA	NA	NA	1583	647742	662995
NM_001012716	CUFF.12875	WT	KO	chr18	639620	648340	8721	-	0	0	0	1	1	0	0	0	1	1	NA	NA	NA	NA	NA	NA	NA	NA	NA	NA	NA	no	NA	NA	NA	NA	NA	NA	NA	NA	NA	NA	NA	NA	NA	NA	NA	NA	844	648247	640428
NM_017512	CUFF.12876	WT	KO	chr18	660324	702662	42339	-	1.18614e+08	1.39406e+08	0.233011	1	1	1.18614e+08	1.39406e+08	0.233011	1	1	NA	NA	NA	NA	NA	NA	NA	NA	NA	NA	NA	no	NA	NA	NA	NA	NA	NA	NA	NA	NA	NA	NA	NA	NA	NA	NA	NA	5388	702587	702763
NM_014214	CUFF.12915	WT	KO	chr18	11971427	12020885	49459	+	1.40585e+08	1.34964e+08	-0.0588678	1	1	1.20545e+08	1.19004e+08	-0.0185543	1	1	85.7453	88.1751	2.4298	1	0	0	0	0	0	0	1	yes	11998581	11998590	NA	NA	NA	NA	NA	NA	NA	NA	NA	NA	NA	NA	12020885	12021598	1537	11971668	12020455
NM_032525	CUFF.12926	WT	KO	chr18	12298257	12316568	18312	+	5.22907e+08	6.27828e+08	0.263814	1	1	5.22907e+08	6.27828e+08	0.263814	1	1	NA	NA	NA	NA	NA	NA	NA	NA	NA	NA	NA	no	NA	NA	NA	NA	NA	NA	NA	NA	NA	NA	NA	NA	NA	NA	NA	NA	1815	12298291	12316127
NM_020232	CUFF.12943	WT	KO	chr18	12692987	12715739	22753	+	5.51068e+08	7.12163e+08	0.369979	1	1	5.51068e+08	7.12163e+08	0.369979	1	1	NA	NA	NA	NA	NA	NA	NA	NA	NA	NA	NA	no	NA	NA	NA	NA	NA	NA	NA	NA	NA	NA	NA	NA	NA	NA	NA	NA	1124	12693106	12715528
NM_024899	CUFF.12947	WT	KO	chr18	12662626	12692776	30151	-	2.66533e+07	7.88776e+07	1.5653	1	1	2.66533e+07	7.88776e+07	1.5653	1	1	NA	NA	NA	NA	NA	NA	NA	NA	NA	NA	NA	no	NA	NA	NA	NA	NA	NA	NA	NA	NA	NA	NA	NA	NA	NA	NA	NA	2947	12692547	12692914
NM_031216	CUFF.12953	WT	KO	chr18	12937983	12977536	39554	+	3.43901e+08	4.95374e+08	0.526525	1	1	3.43901e+08	4.95374e+08	0.526525	1	1	NA	NA	NA	NA	NA	NA	NA	NA	NA	NA	NA	no	NA	NA	NA	NA	NA	NA	NA	NA	NA	NA	NA	NA	NA	NA	NA	NA	3506	12938120	12975249
NM_152352	CUFF.12960	WT	KO	chr18	13653346	13716591	63246	-	6.25857e+07	8.03155e+07	0.359845	1	1	6.25857e+07	8.03155e+07	0.359845	1	1	NA	NA	NA	NA	NA	NA	NA	NA	NA	NA	NA	no	NA	NA	NA	NA	NA	NA	NA	NA	NA	NA	NA	NA	NA	NA	NA	NA	4244	13672076	13716824
NM_003799	CUFF.12963	WT	KO	chr18	13716704	13754554	37851	+	1.68877e+08	2.20292e+08	0.383444	1	1	1.30389e+08	2.01023e+08	0.624542	1	1	77.2095	91.2533	14.0438	0	0	0	0	0	0	1	0	yes	NA	NA	NA	NA	NA	NA	NA	NA	NA	NA	NA	NA	13716684	13716704	NA	NA	6203	13721516	13749976
NM_005406	CUFF.12971	WT	KO	chr18	16783701	16945810	162110	-	1.83836e+08	2.34055e+08	0.348433	1	1	1.83836e+08	2.34055e+08	0.348433	1	1	NA	NA	NA	NA	NA	NA	NA	NA	NA	NA	NA	no	NA	NA	NA	NA	NA	NA	NA	NA	NA	NA	NA	NA	NA	NA	NA	NA	6648	16944869	16945813
NM_138340	CUFF.12973	WT	KO	chr18	17484856	17538764	53909	-	1.87816e+08	2.55658e+08	0.444897	1	1	1.87816e+08	2.55658e+08	0.444897	1	1	NA	NA	NA	NA	NA	NA	NA	NA	NA	NA	NA	no	NA	NA	NA	NA	NA	NA	NA	NA	NA	NA	NA	NA	NA	NA	NA	NA	2064	17538624	17538936
NM_020774	CUFF.12980	WT	KO	chr18	17575543	17704910	129368	+	8.65715e+07	1.61033e+08	0.895388	1	1	8.65715e+07	1.61033e+08	0.895388	1	1	NA	NA	NA	NA	NA	NA	NA	NA	NA	NA	NA	no	NA	NA	NA	NA	NA	NA	NA	NA	NA	NA	NA	NA	NA	NA	NA	NA	9306	17575542	17698623
NM_003831	CUFF.12984	WT	KO	chr18	19286785	19317097	30313	+	1.54165e+08	2.17386e+08	0.495787	1	1	1.54165e+08	2.17386e+08	0.495787	1	1	NA	NA	NA	NA	NA	NA	NA	NA	NA	NA	NA	no	NA	NA	NA	NA	NA	NA	NA	NA	NA	NA	NA	NA	NA	NA	NA	NA	4033	19287401	19315239
NM_002894	CUFF.12985	WT	KO	chr18	18767293	18860447	93155	+	2.40399e+08	3.11864e+08	0.375486	1	1	1.54805e+08	2.02286e+08	0.385941	1	1	64.3951	64.8635	0.4684	1	0	0	0	0	0	0	0	yes	18767837	18768039	NA	NA	NA	NA	NA	NA	NA	NA	NA	NA	NA	NA	NA	NA	3271	18770812	18860199
NM_203291	CUFF.12985	WT	KO	chr18	18767837	18860447	92611	+	2.40399e+08	3.11864e+08	0.375486	1	1	8.55939e+07	1.09578e+08	0.356381	1	1	35.6049	35.1365	-0.4684	0	0	0	0	0	0	1	0	yes	NA	NA	NA	NA	NA	NA	NA	NA	NA	NA	NA	NA	18767293	18767525	NA	NA	3241	18770812	18860199
NM_000271	CUFF.12993	WT	KO	chr18	19365461	19420579	55119	-	6.27242e+07	1.47092e+08	1.22962	1	1	6.27242e+07	1.47092e+08	1.22962	1	1	NA	NA	NA	NA	NA	NA	NA	NA	NA	NA	NA	no	NA	NA	NA	NA	NA	NA	NA	NA	NA	NA	NA	NA	NA	NA	NA	NA	4814	19420305	19420661
NM_001135993	CUFF.12998	WT	KO	chr18	19848382	19969572	121191	+	1.26713e+07	0	-23.5951	1	1	1.26713e+07	0	-23.5951	1	1	100	NA	NA	1	0	0	0	0	0	0	0	yes	19853822	19854260	NA	NA	NA	NA	NA	NA	NA	NA	NA	NA	NA	NA	NA	NA	5240	19898117	19966534
NM_001243425	CUFF.12998	WT	KO	chr18	19848382	19854260	5879	+	1.26713e+07	0	-23.5951	1	1	0	0	0	1	1	0	NA	NA	0	0	0	0	0	0	0	1	yes	NA	NA	NA	NA	NA	NA	NA	NA	NA	NA	NA	NA	NA	NA	19898102;19899974;19903119;19914547;19916875;19948516;19952087;19957796;19959389;19962848;19964275;19965844;19966447	19898150;19900102;19903233;19914901;19917043;19948609;19952194;19957905;19959512;19962945;19964379;19965882;19969572	1058	19853888	19854258
NM_173567	CUFF.1300	WT	KO	chr1	92268121	92301681	33561	+	3.45146e+07	5.73066e+07	0.731496	1	1	3.45146e+07	5.73066e+07	0.731496	1	1	NA	NA	NA	NA	NA	NA	NA	NA	NA	NA	NA	no	NA	NA	NA	NA	NA	NA	NA	NA	NA	NA	NA	NA	NA	NA	NA	NA	1443	92268224	92301429
NM_018030	CUFF.13000	WT	KO	chr18	19996009	20106194	110186	-	3.28761e+07	3.88117e+07	0.239449	1	1	3.28761e+07	3.88117e+07	0.239449	1	1	NA	NA	NA	NA	NA	NA	NA	NA	NA	NA	NA	no	NA	NA	NA	NA	NA	NA	NA	NA	NA	NA	NA	NA	NA	NA	NA	NA	3315	20059065	20106296
NM_001007559	CUFF.13027	WT	KO	chr18	21850215	21924609	74395	-	1.09286e+08	1.44379e+08	0.401751	1	1	0	8.79207e+07	26.3897	1	1	0	60.8957	60.8957	0	0	0	0	0	0	0	0	yes	NA	NA	NA	NA	NA	NA	NA	NA	NA	NA	NA	NA	NA	NA	NA	NA	3436	21924540	21924635
NM_005637	CUFF.13027	WT	KO	chr18	21850215	21924609	74395	-	1.09286e+08	1.44379e+08	0.401751	1	1	1.09286e+08	5.64585e+07	-0.95285	1	1	100	39.1043	-60.8957	1	0	0	0	0	0	0	0	yes	21869793	21869885	NA	NA	NA	NA	NA	NA	NA	NA	NA	NA	NA	NA	NA	NA	3343	21924540	21924635
NM_004949	CUFF.13029	WT	KO	chr18	26899940	26936386	36447	-	1.49661e+08	1.58824e+08	0.0857338	1	1	7.9908e+07	5.15915e+07	-0.631207	1	1	53.3928	32.4834	-20.9094	0	0	0	0	0	0	0	0	yes	NA	NA	NA	NA	NA	NA	NA	NA	NA	NA	NA	NA	NA	NA	NA	NA	5245	26935932	26927639
NM_024422	CUFF.13029	WT	KO	chr18	26899940	26936386	36447	-	1.49661e+08	1.58824e+08	0.0857338	1	1	6.97527e+07	1.07233e+08	0.620422	1	1	46.6072	67.5166	20.9094	1	0	0	0	0	0	0	0	yes	26902263	26902308	NA	NA	NA	NA	NA	NA	NA	NA	NA	NA	NA	NA	NA	NA	5199	26935932	26936583
NM_004775	CUFF.13031	WT	KO	chr18	27456207	27518684	62478	-	4.80386e+07	4.41749e+07	-0.120966	1	1	4.80386e+07	4.41749e+07	-0.120966	1	1	NA	NA	NA	NA	NA	NA	NA	NA	NA	NA	NA	no	NA	NA	NA	NA	NA	NA	NA	NA	NA	NA	NA	NA	NA	NA	NA	NA	4814	27518387	27518831
NM_001034172	CUFF.13032	WT	KO	chr18	27593657	27594841	1185	-	439367	878735	0.999998	1	1	439367	878735	0.999998	1	1	NA	NA	NA	NA	NA	NA	NA	NA	NA	NA	NA	no	NA	NA	NA	NA	NA	NA	NA	NA	NA	NA	NA	NA	NA	NA	NA	NA	1185	-1	NA
NM_001191324	CUFF.13038	WT	KO	chr18	27926567	27965522	38956	+	1.17843e+08	1.26636e+08	0.103816	1	1	0	0	0	1	1	0	0	0	0	0	0	0	0	0	1	0	yes	NA	NA	NA	NA	NA	NA	NA	NA	NA	NA	NA	NA	27925816	27926196	NA	NA	3283	27926737	27963146
NM_016271	CUFF.13038	WT	KO	chr18	27925816	27965522	39707	+	1.17843e+08	1.26636e+08	0.103816	1	1	1.17843e+08	1.26636e+08	0.103816	1	1	100	100	0	0	0	0	0	0	1	0	0	yes	NA	NA	NA	NA	NA	NA	NA	NA	NA	NA	27926567	27926661	NA	NA	NA	NA	3570	27926737	27963146
NM_001943	CUFF.13043	WT	KO	chr18	27332025	27382812	50788	+	5.72779e+08	6.98805e+08	0.286911	1	1	5.72779e+08	6.98805e+08	0.286911	1	1	NA	NA	NA	NA	NA	NA	NA	NA	NA	NA	NA	no	NA	NA	NA	NA	NA	NA	NA	NA	NA	NA	NA	NA	NA	NA	NA	NA	5653	27332212	27380702
NM_001201474	CUFF.13060	WT	KO	chr18	31806586	31813248	6663	+	9.23085e+07	6.12508e+07	-0.591735	1	1	5.59883e+07	3.37801e+07	-0.728952	1	1	60.6534	55.1504	-5.503	0	0	0	0	1	0	0	0	yes	NA	NA	NA	NA	NA	NA	NA	NA	31806801	31806868	NA	NA	NA	NA	NA	NA	1060	31806689	31806768
NM_001201475	CUFF.13060	WT	KO	chr18	31806586	31813248	6663	+	9.23085e+07	6.12508e+07	-0.591735	1	1	3.63202e+07	2.74707e+07	-0.402878	1	1	39.3466	44.8496	5.503	0	0	0	0	0	0	0	0	yes	NA	NA	NA	NA	NA	NA	NA	NA	NA	NA	NA	NA	NA	NA	NA	NA	1127	31806689	31806768
NM_020474	CUFF.13064	WT	KO	chr18	31488531	31545796	57266	+	1.12592e+08	1.4596e+08	0.374465	1	1	1.12592e+08	1.4596e+08	0.374465	1	1	NA	NA	NA	NA	NA	NA	NA	NA	NA	NA	NA	no	NA	NA	NA	NA	NA	NA	NA	NA	NA	NA	NA	NA	NA	NA	NA	NA	3838	31488624	31543730
NM_018170	CUFF.13065	WT	KO	chr18	31823790	31901371	77582	-	3.81635e+08	2.29191e+08	-0.735646	1	1	3.81635e+08	2.29191e+08	-0.735646	1	1	NA	NA	NA	NA	NA	NA	NA	NA	NA	NA	NA	no	NA	NA	NA	NA	NA	NA	NA	NA	NA	NA	NA	NA	NA	NA	NA	NA	4267	31901365	31901520
NM_017947	CUFF.13070	WT	KO	chr18	32021478	32102683	81206	+	7.63047e+07	9.26897e+07	0.280637	1	1	7.63047e+07	9.26897e+07	0.280637	1	1	NA	NA	NA	NA	NA	NA	NA	NA	NA	NA	NA	no	NA	NA	NA	NA	NA	NA	NA	NA	NA	NA	NA	NA	NA	NA	NA	NA	2727	32021500	32102644
NM_012319	CUFF.13078	WT	KO	chr18	31942492	31963355	20864	-	5.93759e+08	7.92891e+08	0.417246	1	1	5.93759e+08	7.92891e+08	0.417246	1	1	NA	NA	NA	NA	NA	NA	NA	NA	NA	NA	NA	no	NA	NA	NA	NA	NA	NA	NA	NA	NA	NA	NA	NA	NA	NA	NA	NA	3620	31960968	31963507
NM_001242877	CUFF.13079	WT	KO	chr18	31963835	32008686	44852	+	2.87936e+08	3.08861e+08	0.10121	1	1	5.50408e+07	0	-25.714	1	1	19.1157	0	-19.1157	1	0	0	0	0	0	0	0	yes	31972756	31972833	NA	NA	NA	NA	NA	NA	NA	NA	NA	NA	NA	NA	NA	NA	2547	31963894	32008600
NM_001242878	CUFF.13079	WT	KO	chr18	31963835	32008686	44852	+	2.87936e+08	3.08861e+08	0.10121	1	1	0	0	0	1	1	0	0	0	2	0	0	0	0	0	0	0	yes	31972756;31980211	31972833;31980342	NA	NA	NA	NA	NA	NA	NA	NA	NA	NA	NA	NA	NA	NA	2415	31963894	32008600
NM_018255	CUFF.13079	WT	KO	chr18	31963835	32008686	44852	+	2.87936e+08	3.08861e+08	0.10121	1	1	2.32895e+08	3.08861e+08	0.407278	1	1	80.8843	100	19.1157	0	0	0	0	0	0	0	0	yes	NA	NA	NA	NA	NA	NA	NA	NA	NA	NA	NA	NA	NA	NA	NA	NA	2625	31963894	32008600
NM_001257335	CUFF.13095	WT	KO	chr18	41918108	41932317	14210	-	1.63813e+09	1.94533e+09	0.247965	1	1	0	0	0	1	1	0	0	0	0	0	0	0	0	0	0	0	yes	NA	NA	NA	NA	NA	NA	NA	NA	NA	NA	NA	NA	NA	NA	NA	NA	2258	41932195	41918721
NM_004046	CUFF.13095	WT	KO	chr18	41918108	41932317	14210	-	1.63813e+09	1.94533e+09	0.247965	1	1	1.63813e+09	1.94533e+09	0.247965	1	1	100	100	0	0	0	0	0	1	0	0	0	yes	NA	NA	NA	NA	NA	NA	NA	NA	41931800	41932136	NA	NA	NA	NA	NA	NA	1922	41932195	41932398
NM_001271951	CUFF.13098	WT	KO	chr18	32620445	32663177	42733	-	2.77178e+08	3.45029e+08	0.315907	1	1	1.25824e+08	1.48079e+08	0.234959	1	1	45.3947	42.9178	-2.4769	1	0	0	0	1	0	0	1	yes	32628067	32631011	NA	NA	NA	NA	NA	NA	32631979	32632410	NA	NA	NA	NA	32613986	32614149	1702	32662728	32663434
NM_001271954	CUFF.13098	WT	KO	chr18	32631979	32663177	31199	-	2.77178e+08	3.45029e+08	0.315907	1	1	0	0	0	1	1	0	0	0	0	0	0	0	0	0	0	1	yes	NA	NA	NA	NA	NA	NA	NA	NA	NA	NA	NA	NA	NA	NA	32613986;32620445;32628067	32614149;32621040;32631011	1537	32662728	32663364
NM_001271955	CUFF.13098	WT	KO	chr18	32620445	32663177	42733	-	2.77178e+08	3.45029e+08	0.315907	1	1	0	0	0	1	1	0	0	0	0	0	1	0	0	0	0	1	yes	NA	NA	NA	NA	32628067;32631979;32634159	32631011;32632570;32634272	NA	NA	NA	NA	NA	NA	NA	NA	32613986	32614149	1427	32662728	32663187
NM_001271956	CUFF.13098	WT	KO	chr18	32613986	32663177	49192	-	2.77178e+08	3.45029e+08	0.315907	1	1	0	0	0	1	1	0	0	0	0	0	1	0	1	0	0	0	yes	NA	NA	NA	NA	32620445;32628067	32621040;32631011	NA	NA	32631979	32632410	NA	NA	NA	NA	NA	NA	1270	32662728	32663218
NM_015476	CUFF.13098	WT	KO	chr18	32628067	32663177	35111	-	2.77178e+08	3.45029e+08	0.315907	1	1	1.51354e+08	1.9695e+08	0.379906	1	1	54.6053	57.0822	2.4769	0	0	0	0	1	0	0	1	yes	NA	NA	NA	NA	NA	NA	NA	NA	32631979	32632410	NA	NA	NA	NA	32613986;32620445	32614149;32621040	4051	32662728	32663422
NM_004671	CUFF.13105	WT	KO	chr18	42644020	42751493	107474	-	8.08056e+07	1.00572e+08	0.315701	1	1	5.49076e+07	7.9236e+07	0.529152	1	1	67.9502	78.7854	10.8352	1	0	0	0	0	0	0	0	yes	42649671	42652408	NA	NA	NA	NA	NA	NA	NA	NA	NA	NA	NA	NA	NA	NA	4427	42751306	42751672
NM_173206	CUFF.13105	WT	KO	chr18	42649671	42751493	101823	-	8.08056e+07	1.00572e+08	0.315701	1	1	2.5898e+07	2.13359e+07	-0.279558	1	1	32.0498	21.2146	-10.8352	0	0	0	0	0	0	0	1	yes	NA	NA	NA	NA	NA	NA	NA	NA	NA	NA	NA	NA	NA	NA	42644020;42649273	42646573;42649310	4573	42751306	42751563
NM_032124	CUFF.13119	WT	KO	chr18	42887779	42930869	43091	-	6.37924e+07	1.21556e+08	0.930168	1	1	6.37924e+07	1.21556e+08	0.930168	1	1	NA	NA	NA	NA	NA	NA	NA	NA	NA	NA	NA	no	NA	NA	NA	NA	NA	NA	NA	NA	NA	NA	NA	NA	NA	NA	NA	NA	2185	42916808	42930972
NM_001190821	CUFF.13128	WT	KO	chr18	44700221	44731079	30859	-	1.38578e+07	9.74728e+06	-0.507623	1	1	4.10292e+06	9.74728e+06	1.24835	1	1	29.6074	100	70.3926	0	0	0	0	0	1	0	0	yes	NA	NA	NA	NA	NA	NA	NA	NA	NA	NA	44722920	44723175	NA	NA	NA	NA	3084	44730792	44731617
NM_001190823	CUFF.13128	WT	KO	chr18	44700221	44723175	22955	-	1.38578e+07	9.74728e+06	-0.507623	1	1	0	0	0	1	1	0	0	0	0	0	0	0	0	0	1	0	yes	NA	NA	NA	NA	NA	NA	NA	NA	NA	NA	NA	NA	44728752;44730180	44728805;44731079	NA	NA	2385	-1	NA
NM_005904	CUFF.13128	WT	KO	chr18	44700221	44731079	30859	-	1.38578e+07	9.74728e+06	-0.507623	1	1	9.75485e+06	0	-23.2177	1	1	70.3926	0	-70.3926	0	0	0	0	0	1	0	0	yes	NA	NA	NA	NA	NA	NA	NA	NA	NA	NA	44722923	44723175	NA	NA	NA	NA	3087	44730792	44731617
NM_001003652	CUFF.13137	WT	KO	chr18	43613464	43711515	98052	-	2.60817e+08	1.1369e+08	-1.19793	1	1	0	0	0	1	1	0	0	0	1	0	0	0	1	0	0	0	yes	43710730	43710968	NA	NA	NA	NA	NA	NA	43625608	43625709	NA	NA	NA	NA	NA	NA	10536	43677125	43711638
NM_001135937	CUFF.13137	WT	KO	chr18	43613464	43711515	98052	-	2.60817e+08	1.1369e+08	-1.19793	1	1	0	2.25165e+07	24.4245	1	1	0	19.8051	19.8051	2	0	0	0	1	0	0	0	yes	43650844;43710730	43650933;43710968	NA	NA	NA	NA	NA	NA	43625608	43625709	NA	NA	NA	NA	NA	NA	10446	43677125	43711638
NM_005901	CUFF.13137	WT	KO	chr18	43613464	43710968	97505	-	2.60817e+08	1.1369e+08	-1.19793	1	1	8.05186e+07	8.37895e+07	0.0574476	1	1	30.8717	73.6998	42.8281	0	0	0	0	1	0	1	0	yes	NA	NA	NA	NA	NA	NA	NA	NA	43625608	43625709	NA	NA	43711169	43711515	NA	NA	10428	43677125	43711091
NM_001039535	CUFF.13142	WT	KO	chr18	46155390	46174536	19147	+	1.54485e+08	2.02069e+08	0.387379	1	1	6.49945e+07	7.67235e+07	0.239351	1	1	42.0716	37.9689	-4.1027	0	0	0	0	0	0	0	0	yes	NA	NA	NA	NA	NA	NA	NA	NA	NA	NA	NA	NA	NA	NA	NA	NA	2918	46156198	46172613
NM_145060	CUFF.13142	WT	KO	chr18	46155390	46174536	19147	+	1.54485e+08	2.02069e+08	0.387379	1	1	8.94909e+07	1.25346e+08	0.4861	1	1	57.9284	62.0311	4.1027	0	0	0	0	1	0	0	0	yes	NA	NA	NA	NA	NA	NA	NA	NA	46155562	46155607	NA	NA	NA	NA	NA	NA	2873	46156198	46172613
NM_001035005	CUFF.13144	WT	KO	chr18	45261546	45267642	6097	-	8.21995e+07	1.69781e+08	1.04648	1	1	8.21995e+07	7.37964e+07	-0.15558	1	1	100	43.4655	-56.5345	0	0	0	0	0	0	1	0	yes	NA	NA	NA	NA	NA	NA	NA	NA	NA	NA	NA	NA	45272032	45272097	NA	NA	1653	45264116	45267707
NM_001199346	CUFF.13144	WT	KO	chr18	45261546	45267642	6097	-	8.21995e+07	1.69781e+08	1.04648	1	1	0	9.59851e+07	26.5163	1	1	0	56.5345	56.5345	0	0	0	0	1	0	1	0	yes	NA	NA	NA	NA	NA	NA	NA	NA	45267411	45267575	NA	NA	45272032	45272097	NA	NA	1489	45264116	45267707
NR_002572	CUFF.13144	WT	KO	chr18	45272032	45272097	66	-	8.21995e+07	1.69781e+08	1.04648	1	1	0	0	0	1	1	0	0	0	0	0	0	0	0	0	0	1	yes	NA	NA	NA	NA	NA	NA	NA	NA	NA	NA	NA	NA	NA	NA	45261546;45263952;45267411	45262778;45264139;45267642	66	-1	NA
NM_018696	CUFF.13148	WT	KO	chr18	46748385	46768488	20104	+	5.05489e+07	5.97908e+07	0.242243	1	1	5.05489e+07	5.97908e+07	0.242243	1	1	NA	NA	NA	NA	NA	NA	NA	NA	NA	NA	NA	no	NA	NA	NA	NA	NA	NA	NA	NA	NA	NA	NA	NA	NA	NA	NA	NA	2233	46754772	46767451
NM_053274	CUFF.1315	WT	KO	chr1	92484543	92537154	52612	-	1.59698e+08	1.95584e+08	0.292444	1	1	1.59698e+08	1.95584e+08	0.292444	1	1	NA	NA	NA	NA	NA	NA	NA	NA	NA	NA	NA	no	NA	NA	NA	NA	NA	NA	NA	NA	NA	NA	NA	NA	NA	NA	NA	NA	2032	92536144	92537270
NM_002396	CUFF.13150	WT	KO	chr18	46659430	46730160	70731	+	1.76503e+08	2.32568e+08	0.397964	1	1	1.76503e+08	2.32568e+08	0.397964	1	1	NA	NA	NA	NA	NA	NA	NA	NA	NA	NA	NA	no	NA	NA	NA	NA	NA	NA	NA	NA	NA	NA	NA	NA	NA	NA	NA	NA	4622	46676188	46727550
NM_005359	CUFF.13153	WT	KO	chr18	46810581	46865409	54829	+	4.22135e+07	8.99156e+07	1.09087	1	1	4.22135e+07	8.99156e+07	1.09087	1	1	NA	NA	NA	NA	NA	NA	NA	NA	NA	NA	NA	no	NA	NA	NA	NA	NA	NA	NA	NA	NA	NA	NA	NA	NA	NA	NA	NA	8771	46827414	46858833
NM_003927	CUFF.13154	WT	KO	chr18	49931969	50005156	73188	-	1.13891e+08	2.01317e+08	0.82182	1	1	1.13891e+08	2.01317e+08	0.82182	1	1	NA	NA	NA	NA	NA	NA	NA	NA	NA	NA	NA	no	NA	NA	NA	NA	NA	NA	NA	NA	NA	NA	NA	NA	NA	NA	NA	NA	5188	50005095	49985651
NM_004786	CUFF.13167	WT	KO	chr18	52421051	52456918	35868	-	4.90603e+08	1.05202e+09	1.10054	1	1	4.90603e+08	1.05202e+09	1.10054	1	1	NA	NA	NA	NA	NA	NA	NA	NA	NA	NA	NA	no	NA	NA	NA	NA	NA	NA	NA	NA	NA	NA	NA	NA	NA	NA	NA	NA	1324	52456669	52456947
NM_000140	CUFF.13171	WT	KO	chr18	53363071	53404967	41897	-	7.74721e+07	1.1718e+08	0.596984	1	1	7.74721e+07	1.1718e+08	0.596984	1	1	NA	NA	NA	NA	NA	NA	NA	NA	NA	NA	NA	no	NA	NA	NA	NA	NA	NA	NA	NA	NA	NA	NA	NA	NA	NA	NA	NA	7260	53404850	53405101
NM_004539	CUFF.13178	WT	KO	chr18	53418892	53440175	21284	-	1.11539e+09	1.56922e+09	0.492501	1	1	1.11539e+09	1.56922e+09	0.492501	1	1	NA	NA	NA	NA	NA	NA	NA	NA	NA	NA	NA	no	NA	NA	NA	NA	NA	NA	NA	NA	NA	NA	NA	NA	NA	NA	NA	NA	2865	53439947	53440306
NM_001144970	CUFF.13179	WT	KO	chr18	54013620	54219752	206133	+	1.5821e+07	1.22911e+07	-0.364227	1	1	1.5821e+07	1.22911e+07	-0.364227	1	1	NA	NA	NA	NA	NA	NA	NA	NA	NA	NA	NA	no	NA	NA	NA	NA	NA	NA	NA	NA	NA	NA	NA	NA	NA	NA	NA	NA	8361	54013721	54214479
NM_033280	CUFF.13181	WT	KO	chr18	54958105	54977043	18939	+	5.12856e+08	5.35877e+08	0.0633489	1	1	5.12856e+08	5.35877e+08	0.0633489	1	1	NA	NA	NA	NA	NA	NA	NA	NA	NA	NA	NA	no	NA	NA	NA	NA	NA	NA	NA	NA	NA	NA	NA	NA	NA	NA	NA	NA	781	54958160	54976895
NM_005570	CUFF.13183	WT	KO	chr18	55146036	55177488	31453	-	3.66618e+08	4.85168e+08	0.404208	1	1	3.66618e+08	4.85168e+08	0.404208	1	1	NA	NA	NA	NA	NA	NA	NA	NA	NA	NA	NA	no	NA	NA	NA	NA	NA	NA	NA	NA	NA	NA	NA	NA	NA	NA	NA	NA	4834	55177456	55177524
NM_006785	CUFF.13184	WT	KO	chr18	54489598	54568350	78753	+	1.83962e+08	2.42171e+08	0.396614	1	1	1.32298e+08	1.72405e+08	0.382004	1	1	71.916	71.1913	-0.7247	0	0	0	0	0	0	0	0	yes	NA	NA	NA	NA	NA	NA	NA	NA	NA	NA	NA	NA	NA	NA	NA	NA	5029	54489855	54566052
NM_173844	CUFF.13184	WT	KO	chr18	54489598	54568350	78753	+	1.83962e+08	2.42171e+08	0.396614	1	1	5.16641e+07	6.97662e+07	0.433367	1	1	28.084	28.8087	0.7247	1	0	0	0	0	0	0	0	yes	54529133	54529165	NA	NA	NA	NA	NA	NA	NA	NA	NA	NA	NA	NA	NA	NA	4996	54489855	54566052
NM_021127	CUFF.13187	WT	KO	chr18	55718172	55722518	4347	+	5.13841e+08	7.39967e+08	0.526138	1	1	5.13841e+08	7.39967e+08	0.526138	1	1	NA	NA	NA	NA	NA	NA	NA	NA	NA	NA	NA	no	NA	NA	NA	NA	NA	NA	NA	NA	NA	NA	NA	NA	NA	NA	NA	NA	1936	55718389	55720963
NM_020854	CUFF.13193	WT	KO	chr18	58005504	58125335	119832	+	9.86049e+07	1.43191e+08	0.53821	1	1	7.3437e+07	1.1032e+08	0.587114	1	1	74.476	77.0439	2.5679	0	1	0	0	0	0	1	0	yes	NA	NA	58098573	58098655	NA	NA	NA	NA	NA	NA	NA	NA	58005492	58005504	NA	NA	5454	58005718	58123745
NM_002035	CUFF.13204	WT	KO	chr18	59145951	59185486	39536	-	9.42499e+07	1.08938e+08	0.208944	1	1	9.42499e+07	1.08938e+08	0.208944	1	1	NA	NA	NA	NA	NA	NA	NA	NA	NA	NA	NA	no	NA	NA	NA	NA	NA	NA	NA	NA	NA	NA	NA	NA	NA	NA	NA	NA	5198	59185331	59185605
NM_004869	CUFF.13205	WT	KO	chr18	59207405	59240732	33328	-	2.99159e+08	3.73762e+08	0.321204	1	1	2.99159e+08	3.73762e+08	0.321204	1	1	NA	NA	NA	NA	NA	NA	NA	NA	NA	NA	NA	no	NA	NA	NA	NA	NA	NA	NA	NA	NA	NA	NA	NA	NA	NA	NA	NA	3378	59240472	59240833
NM_002640	CUFF.13209	WT	KO	chr18	59788243	59807588	19346	+	3.15358e+07	5.78773e+07	0.87601	1	1	3.15358e+07	5.78773e+07	0.87601	1	1	NA	NA	NA	NA	NA	NA	NA	NA	NA	NA	NA	no	NA	NA	NA	NA	NA	NA	NA	NA	NA	NA	NA	NA	NA	NA	NA	NA	3373	59796522	59805490
NM_019022	CUFF.13211	WT	KO	chr18	64491905	64533333	41429	-	2.45882e+07	4.24802e+07	0.788825	1	1	2.45882e+07	4.24802e+07	0.788825	1	1	NA	NA	NA	NA	NA	NA	NA	NA	NA	NA	NA	no	NA	NA	NA	NA	NA	NA	NA	NA	NA	NA	NA	NA	NA	NA	NA	NA	4745	64533198	64533593
NM_001204139	CUFF.13214	WT	KO	chr18	46047250	46062142	14893	-	1.09642e+08	1.62204e+08	0.565007	1	1	0	5.84447e+07	25.8006	1	1	0	36.0316	36.0316	1	0	0	0	0	0	0	0	yes	46049214	46050186	NA	NA	NA	NA	NA	NA	NA	NA	NA	NA	NA	NA	NA	NA	3069	46060360	46060424
NM_002384	CUFF.13214	WT	KO	chr18	46049214	46062142	12929	-	1.09642e+08	1.62204e+08	0.565007	1	1	0	0	0	1	1	0	0	0	2	0	0	0	0	0	0	1	yes	46053702;46054554	46053839;46054721	NA	NA	NA	NA	NA	NA	NA	NA	NA	NA	NA	NA	46047250	46048031	2954	46060360	46060424
NM_015844	CUFF.13214	WT	KO	chr18	46049214	46062142	12929	-	1.09642e+08	1.62204e+08	0.565007	1	1	1.09642e+08	1.03759e+08	-0.0795621	1	1	100	63.9684	-36.0316	1	0	0	0	0	0	0	1	yes	46054554	46054721	NA	NA	NA	NA	NA	NA	NA	NA	NA	NA	NA	NA	46047250	46048031	3092	46060360	46060424
NM_015846	CUFF.13214	WT	KO	chr18	46049214	46062142	12929	-	1.09642e+08	1.62204e+08	0.565007	1	1	0	0	0	1	1	0	0	0	0	0	0	0	0	0	0	1	yes	NA	NA	NA	NA	NA	NA	NA	NA	NA	NA	NA	NA	NA	NA	46047250	46048031	3260	46060360	46060424
NM_004232	CUFF.13221	WT	KO	chr18	66107117	66148414	41298	+	1.37685e+08	1.1721e+08	-0.232272	1	1	1.37685e+08	1.1721e+08	-0.232272	1	1	NA	NA	NA	NA	NA	NA	NA	NA	NA	NA	NA	no	NA	NA	NA	NA	NA	NA	NA	NA	NA	NA	NA	NA	NA	NA	NA	NA	5846	66142884	66144490
NM_014177	CUFF.13224	WT	KO	chr18	69966726	69977184	10459	+	3.92065e+08	4.26644e+08	0.121941	1	1	3.92065e+08	4.26644e+08	0.121941	1	1	NA	NA	NA	NA	NA	NA	NA	NA	NA	NA	NA	no	NA	NA	NA	NA	NA	NA	NA	NA	NA	NA	NA	NA	NA	NA	NA	NA	1534	69967023	69976693
NM_018235	CUFF.13228	WT	KO	chr18	70314480	70341669	27190	+	2.48458e+08	3.24064e+08	0.383278	1	1	4.07052e+07	2.74871e+08	2.75547	1	1	16.3831	84.8198	68.4367	0	0	0	0	0	0	0	0	yes	NA	NA	NA	NA	NA	NA	NA	NA	NA	NA	NA	NA	NA	NA	NA	NA	5073	70318188	70338281
NM_006162	CUFF.13240	WT	KO	chr18	75256760	75390311	133552	+	6.64754e+07	6.38887e+07	-0.0572598	1	1	0	6.71151e+06	22.6782	1	1	0	10.505	10.505	1	0	0	0	2	0	0	0	yes	75261314	75261467	NA	NA	NA	NA	NA	NA	75328570;75347618	75329165;75347925	NA	NA	NA	NA	NA	NA	4724	75257212	75388516
NM_172387	CUFF.13240	WT	KO	chr18	75261314	75390311	128998	+	6.64754e+07	6.38887e+07	-0.0572598	1	1	2.2144e+07	1.12675e+07	-0.974754	1	1	33.3116	17.6361	-15.6755	0	0	0	0	1	0	1	0	yes	NA	NA	NA	NA	NA	NA	NA	NA	75328570	75329165	NA	NA	75256760	75257339	NA	NA	4605	75261379	75388563
NM_172389	CUFF.13240	WT	KO	chr18	75261314	75390311	128998	+	6.64754e+07	6.38887e+07	-0.0572598	1	1	2.9323e+07	3.40357e+07	0.215014	1	1	44.111	53.2733	9.1623	0	0	0	0	2	0	1	0	yes	NA	NA	NA	NA	NA	NA	NA	NA	75328570;75347618	75329165;75347925	NA	NA	75256760	75257339	NA	NA	4298	75261379	75388516
NM_172390	CUFF.13240	WT	KO	chr18	75256760	75329165	72406	+	6.64754e+07	6.38887e+07	-0.0572598	1	1	1.50084e+07	1.18741e+07	-0.337953	1	1	22.5774	18.5856	-3.9918	1	0	0	0	0	0	0	1	yes	75261314	75261467	NA	NA	NA	NA	NA	NA	NA	NA	NA	NA	NA	NA	75347236;75388516	75347925;75390311	3140	75257212	75328627
NM_004715	CUFF.13241	WT	KO	chr18	75540789	75615498	74710	+	3.75397e+07	0	-25.1619	1	1	0	0	0	1	1	0	NA	NA	0	0	0	0	0	0	0	0	yes	NA	NA	NA	NA	NA	NA	NA	NA	NA	NA	NA	NA	NA	NA	NA	NA	3753	75540935	75614776
NM_048368	CUFF.13241	WT	KO	chr18	75540789	75615498	74710	+	3.75397e+07	0	-25.1619	1	1	3.75397e+07	0	-25.1619	1	1	100	NA	NA	1	0	0	0	0	0	0	0	yes	75589895	75590057	NA	NA	NA	NA	NA	NA	NA	NA	NA	NA	NA	NA	NA	NA	3590	75540935	75614657
NM_001136180	CUFF.13245	WT	KO	chr18	75825570	75831811	6242	+	1.47273e+08	2.08338e+08	0.500438	1	1	1.47273e+08	2.08338e+08	0.500438	1	1	NA	NA	NA	NA	NA	NA	NA	NA	NA	NA	NA	no	NA	NA	NA	NA	NA	NA	NA	NA	NA	NA	NA	NA	NA	NA	NA	NA	751	-1	NA
NM_006701	CUFF.13249	WT	KO	chr18	75833855	75849520	15666	-	4.4054e+08	6.35571e+08	0.528779	1	1	2.34808e+08	5.74331e+08	1.2904	1	1	53.2999	90.3646	37.0647	2	0	0	0	0	0	0	0	yes	75837706;75846785	75837775;75846842	NA	NA	NA	NA	NA	NA	NA	NA	NA	NA	NA	NA	NA	NA	1387	75849380	75849691
NM_014913	CUFF.13255	WT	KO	chr18	75967903	75999219	31317	+	6.60052e+07	6.89603e+07	0.0631874	1	1	6.60052e+07	6.89603e+07	0.0631874	1	1	NA	NA	NA	NA	NA	NA	NA	NA	NA	NA	NA	no	NA	NA	NA	NA	NA	NA	NA	NA	NA	NA	NA	NA	NA	NA	NA	NA	5387	75976416	75997681
NM_032510	CUFF.13258	WT	KO	chr18	76016106	76106388	90283	-	5.18606e+07	4.84531e+07	-0.0980517	1	1	5.18606e+07	4.84531e+07	-0.0980517	1	1	NA	NA	NA	NA	NA	NA	NA	NA	NA	NA	NA	no	NA	NA	NA	NA	NA	NA	NA	NA	NA	NA	NA	NA	NA	NA	NA	NA	3836	76106222	76107223
NM_003712	CUFF.13264	WT	KO	chr19	232044	242435	10392	-	7.93424e+08	9.27949e+08	0.225955	1	1	6.93604e+08	9.27949e+08	0.419934	1	1	87.4191	100	12.5809	0	0	0	0	0	0	0	0	yes	NA	NA	NA	NA	NA	NA	NA	NA	NA	NA	NA	NA	NA	NA	NA	NA	1310	242336	242584
NM_177526	CUFF.13264	WT	KO	chr19	232044	242435	10392	-	7.93424e+08	9.27949e+08	0.225955	1	1	9.98198e+07	0	-26.5728	1	1	12.5809	0	-12.5809	0	0	0	0	1	0	0	0	yes	NA	NA	NA	NA	NA	NA	NA	NA	242285	242326	NA	NA	NA	NA	NA	NA	1269	242336	233379
NM_033513	CUFF.13268	WT	KO	chr19	458497	470654	12158	+	1.37666e+08	1.10937e+08	-0.311439	1	1	5.31187e+07	1.04629e+08	0.977992	1	1	38.5851	94.3142	55.7291	0	0	0	0	0	0	1	0	yes	NA	NA	NA	NA	NA	NA	NA	NA	NA	NA	NA	NA	458374	458497	NA	NA	1114	458506	470421
NM_004359	CUFF.13271	WT	KO	chr19	482733	493087	10355	+	4.86767e+08	5.88698e+08	0.274297	1	1	4.86767e+08	5.88698e+08	0.274297	1	1	NA	NA	NA	NA	NA	NA	NA	NA	NA	NA	NA	no	NA	NA	NA	NA	NA	NA	NA	NA	NA	NA	NA	NA	NA	NA	NA	NA	1445	482931	492550
NM_001171967	CUFF.13272	WT	KO	chr18	75895334	75911640	16307	+	0	1.07762e+07	23.3613	1	1	0	1.07762e+07	23.3613	1	1	NA	100	NA	1	0	0	0	0	0	0	0	yes	75903123	75903207	NA	NA	NA	NA	NA	NA	NA	NA	NA	NA	NA	NA	NA	NA	5594	75895483	75906923
NM_024805	CUFF.13272	WT	KO	chr18	75895334	75911640	16307	+	0	1.07762e+07	23.3613	1	1	0	0	0	1	1	NA	0	NA	0	0	0	0	0	0	0	0	yes	NA	NA	NA	NA	NA	NA	NA	NA	NA	NA	NA	NA	NA	NA	NA	NA	5679	75895483	75907141
NM_194460	CUFF.13283	WT	KO	chr19	598526	614233	15708	-	3.27199e+08	2.46429e+08	-0.408994	1	1	3.27199e+08	2.46429e+08	-0.408994	1	1	NA	NA	NA	NA	NA	NA	NA	NA	NA	NA	NA	no	NA	NA	NA	NA	NA	NA	NA	NA	NA	NA	NA	NA	NA	NA	NA	NA	1650	614121	614382
NM_173481	CUFF.13287	WT	KO	chr19	702146	715318	13173	+	1.91677e+08	1.60978e+08	-0.25181	1	1	1.52885e+08	1.42166e+08	-0.104869	1	1	79.7617	88.3137	8.552	0	0	0	0	0	0	1	1	yes	NA	NA	NA	NA	NA	NA	NA	NA	NA	NA	NA	NA	702112	702146	715318	715440	2851	707946	714588
NM_138774	CUFF.13288	WT	KO	chr19	847503	864225	16723	-	2.64698e+08	4.21396e+08	0.670831	1	1	2.64698e+08	4.21396e+08	0.670831	1	1	NA	NA	NA	NA	NA	NA	NA	NA	NA	NA	NA	no	NA	NA	NA	NA	NA	NA	NA	NA	NA	NA	NA	NA	NA	NA	NA	NA	1809	864157	864328
NM_001164392	CUFF.1329	WT	KO	chr1	93317380	93377226	59847	+	1.15426e+08	1.9702e+08	0.771376	1	1	3.31048e+07	5.85511e+07	0.822657	1	1	28.6806	29.7184	1.0378	1	0	0	0	0	0	0	0	yes	93367423	93367593	NA	NA	NA	NA	NA	NA	NA	NA	NA	NA	NA	NA	NA	NA	3957	93317662	93375170
NM_001164393	CUFF.1329	WT	KO	chr1	93317380	93377226	59847	+	1.15426e+08	1.9702e+08	0.771376	1	1	0	0	0	1	1	0	0	0	0	0	1	0	0	0	0	0	yes	NA	NA	NA	NA	93348375;93348690	93348573;93348771	NA	NA	NA	NA	NA	NA	NA	NA	NA	NA	3847	93317662	93352897
NM_007358	CUFF.1329	WT	KO	chr1	93317380	93377226	59847	+	1.15426e+08	1.9702e+08	0.771376	1	1	8.23211e+07	1.38469e+08	0.750228	1	1	71.3194	70.2816	-1.0378	0	0	0	0	0	0	0	0	yes	NA	NA	NA	NA	NA	NA	NA	NA	NA	NA	NA	NA	NA	NA	NA	NA	4128	93317662	93375170
NM_024100	CUFF.13294	WT	KO	chr19	935328	945569	10242	+	6.12699e+08	6.03099e+08	-0.0227839	1	1	6.12699e+08	6.03099e+08	-0.0227839	1	1	NA	NA	NA	NA	NA	NA	NA	NA	NA	NA	NA	no	NA	NA	NA	NA	NA	NA	NA	NA	NA	NA	NA	NA	NA	NA	NA	NA	1551	935353	945341
NM_198589	CUFF.13295	WT	KO	chr19	523454	534493	11040	+	2.78736e+09	3.09894e+09	0.152874	1	1	2.78736e+09	3.09894e+09	0.152874	1	1	NA	NA	NA	NA	NA	NA	NA	NA	NA	NA	NA	no	NA	NA	NA	NA	NA	NA	NA	NA	NA	NA	NA	NA	NA	NA	NA	NA	1740	523634	533575
NM_017818	CUFF.133	WT	KO	chr1	3537191	3556531	19341	-	1.72761e+08	2.57597e+08	0.576341	1	1	1.72761e+08	2.57597e+08	0.576341	1	1	NA	NA	NA	NA	NA	NA	NA	NA	NA	NA	NA	no	NA	NA	NA	NA	NA	NA	NA	NA	NA	NA	NA	NA	NA	NA	NA	NA	1699	3556423	3556673
NM_001033026	CUFF.13305	WT	KO	chr19	960650	972141	11492	-	4.29682e+08	4.83395e+08	0.169933	1	1	4.29682e+08	4.83395e+08	0.169933	1	1	100	100	0	0	0	0	0	0	0	0	0	yes	NA	NA	NA	NA	NA	NA	NA	NA	NA	NA	NA	NA	NA	NA	NA	NA	2708	971995	972686
NM_033420	CUFF.13305	WT	KO	chr19	960650	972141	11492	-	4.29682e+08	4.83395e+08	0.169933	1	1	0	0	0	1	1	0	0	0	1	0	0	0	0	0	0	0	yes	962095	962194	NA	NA	NA	NA	NA	NA	NA	NA	NA	NA	NA	NA	NA	NA	2608	971995	972150
NM_001039848	CUFF.13308	WT	KO	chr19	1055649	1057787	2139	+	1.92816e+09	1.67301e+09	-0.204777	1	1	0	0	0	1	1	0	0	0	0	0	0	0	0	0	1	0	yes	NA	NA	NA	NA	NA	NA	NA	NA	NA	NA	NA	NA	1054936	1055126	NA	NA	1006	-1	NA
NM_002085	CUFF.13308	WT	KO	chr19	1054936	1057787	2852	+	1.92816e+09	1.67301e+09	-0.204777	1	1	1.92816e+09	1.67301e+09	-0.204777	1	1	100	100	0	1	0	0	0	0	0	0	0	yes	1055649	1055928	NA	NA	NA	NA	NA	NA	NA	NA	NA	NA	NA	NA	NA	NA	917	1055042	1056402
NM_014963	CUFF.13309	WT	KO	chr19	1058633	1125282	66650	-	1.26076e+08	1.08337e+08	-0.218777	1	1	1.26076e+08	1.08337e+08	-0.218777	1	1	NA	NA	NA	NA	NA	NA	NA	NA	NA	NA	NA	no	NA	NA	NA	NA	NA	NA	NA	NA	NA	NA	NA	NA	NA	NA	NA	NA	4925	1105350	1125766
NM_001938	CUFF.1331	WT	KO	chr1	93584066	93600736	16671	+	3.75139e+08	5.20725e+08	0.473096	1	1	3.13429e+08	4.49521e+08	0.520246	1	1	83.5502	86.3259	2.7757	0	0	0	0	0	0	1	1	yes	NA	NA	NA	NA	NA	NA	NA	NA	NA	NA	NA	NA	93584051	93584066	93600736	93603017	3208	93584790	93598782
NM_000455	CUFF.13312	WT	KO	chr19	1156798	1179434	22637	+	8.02171e+07	2.6262e+08	1.711	1	1	8.02171e+07	2.6262e+08	1.711	1	1	NA	NA	NA	NA	NA	NA	NA	NA	NA	NA	NA	no	NA	NA	NA	NA	NA	NA	NA	NA	NA	NA	NA	NA	NA	NA	NA	NA	3276	1157912	1177644
NM_002819	CUFF.13316	WT	KO	chr19	748392	763327	14936	+	1.57669e+09	1.95562e+09	0.310733	1	1	1.23044e+09	1.47499e+09	0.261537	1	1	78.0394	75.4231	-2.6163	0	0	0	0	0	0	0	0	yes	NA	NA	NA	NA	NA	NA	NA	NA	NA	NA	NA	NA	NA	NA	NA	NA	3281	748497	761824
NM_031991	CUFF.13316	WT	KO	chr19	748392	763327	14936	+	1.57669e+09	1.95562e+09	0.310733	1	1	3.4625e+08	4.80632e+08	0.473117	1	1	21.9606	24.5769	2.6163	1	0	0	0	0	0	0	0	yes	756492	756569	NA	NA	NA	NA	NA	NA	NA	NA	NA	NA	NA	NA	NA	NA	3203	748497	761824
NM_001001975	CUFF.13324	WT	KO	chr19	1192749	1195824	3076	+	1.02439e+09	1.17206e+09	0.194284	1	1	5.7651e+08	7.77693e+08	0.431854	1	1	56.2783	66.3525	10.0742	0	0	0	0	0	0	0	0	yes	NA	NA	NA	NA	NA	NA	NA	NA	NA	NA	NA	NA	NA	NA	NA	NA	700	1192849	1195434
NM_001687	CUFF.13324	WT	KO	chr19	1192749	1195824	3076	+	1.02439e+09	1.17206e+09	0.194284	1	1	4.47881e+08	3.9437e+08	-0.183564	1	1	43.7217	33.6475	-10.0742	0	0	0	1	0	0	0	0	yes	NA	NA	NA	NA	NA	NA	1195439	1195736	NA	NA	NA	NA	NA	NA	NA	NA	996	1192849	1195434
NM_012292	CUFF.13327	WT	KO	chr19	1018165	1037627	19463	+	0	1.17118e+08	26.8034	1	1	0	1.17118e+08	26.8034	1	1	NA	100	NA	0	0	0	0	0	1	0	0	yes	NA	NA	NA	NA	NA	NA	NA	NA	NA	NA	1027633	1028856	NA	NA	NA	NA	4273	1018404	1037003
NR_047652	CUFF.13327	WT	KO	chr19	1027633	1037627	9995	+	0	1.17118e+08	26.8034	1	1	0	0	0	1	1	NA	0	NA	0	0	0	0	0	0	1	0	yes	NA	NA	NA	NA	NA	NA	NA	NA	NA	NA	NA	NA	1018165;1019413;1024148;1024505;1024673;1024947;1025103;1025342;1025613;1025798	1018494;1019743;1024291;1024589;1024745;1025013;1025240;1025406;1025723;1025878	NA	NA	4071	-1	NA
NM_002695	CUFF.13328	WT	KO	chr19	1037578	1046391	8814	-	5.29435e+08	2.95386e+08	-0.84185	1	1	5.29435e+08	2.95386e+08	-0.84185	1	1	NA	NA	NA	NA	NA	NA	NA	NA	NA	NA	NA	no	NA	NA	NA	NA	NA	NA	NA	NA	NA	NA	NA	NA	NA	NA	NA	NA	2866	1046314	1045142
NM_000156	CUFF.13332	WT	KO	chr19	1348025	1352569	4545	-	6.20532e+08	7.00019e+08	0.17389	1	1	6.20532e+08	6.52825e+08	0.073192	1	1	100	93.2582	-6.7418	0	0	0	0	1	0	0	0	yes	NA	NA	NA	NA	NA	NA	NA	NA	1348810	1349915	NA	NA	NA	NA	NA	NA	1138	1352475	1352709
NM_138924	CUFF.13332	WT	KO	chr19	1348810	1352569	3760	-	6.20532e+08	7.00019e+08	0.17389	1	1	0	4.7194e+07	25.4921	1	1	0	6.7418	6.7418	0	0	0	0	0	0	0	1	yes	NA	NA	NA	NA	NA	NA	NA	NA	NA	NA	NA	NA	NA	NA	1348025	1348498	1769	1352475	1352919
NM_032853	CUFF.13334	WT	KO	chr19	1305976	1329430	23455	+	1.41636e+08	3.93349e+08	1.47362	1	1	3.9272e+07	8.31284e+07	1.08184	1	1	27.7274	21.1335	-6.5939	2	0	0	0	0	0	0	0	yes	1306043;1309587	1306134;1309699	NA	NA	NA	NA	NA	NA	NA	NA	NA	NA	NA	NA	NA	NA	4101	1306006	1308040
NR_024247	CUFF.13334	WT	KO	chr19	1307323	1329430	22108	+	1.41636e+08	3.93349e+08	1.47362	1	1	5.41347e+07	1.05626e+08	0.964345	1	1	38.221	26.8531	-11.3679	0	0	0	0	0	0	1	0	yes	NA	NA	NA	NA	NA	NA	NA	NA	NA	NA	NA	NA	1305976;1306043	1306019;1306134	NA	NA	4170	1307388	1309607
NM_001280	CUFF.13339	WT	KO	chr19	1220267	1224171	3905	+	1.13847e+09	1.40049e+09	0.298827	1	1	1.05246e+09	1.26633e+09	0.266885	1	1	92.4448	90.4205	-2.0243	0	0	0	0	0	1	0	1	yes	NA	NA	NA	NA	NA	NA	NA	NA	NA	NA	1221866	1221927	NA	NA	1225648	1225809	1397	1221932	1223440
NR_023312	CUFF.13339	WT	KO	chr19	1220267	1225809	5543	+	1.13847e+09	1.40049e+09	0.298827	1	1	8.6014e+07	1.3416e+08	0.641306	1	1	7.5552	9.5795	2.0243	0	0	0	1	0	0	0	0	yes	NA	NA	NA	NA	NA	NA	1223050;1224171	1223426;1225439	NA	NA	NA	NA	NA	NA	NA	NA	3263	1221932	1223440
NM_017914	CUFF.13341	WT	KO	chr19	1226520	1230243	3724	+	1.78893e+08	2.34809e+08	0.392389	1	1	1.78893e+08	2.34809e+08	0.392389	1	1	NA	NA	NA	NA	NA	NA	NA	NA	NA	NA	NA	no	NA	NA	NA	NA	NA	NA	NA	NA	NA	NA	NA	NA	NA	NA	NA	NA	895	1226548	1229774
NM_018959	CUFF.13343	WT	KO	chr19	1358584	1386682	28099	+	5.55103e+08	7.50312e+08	0.434735	1	1	5.55103e+08	7.50312e+08	0.434735	1	1	100	100	0	1	0	0	0	0	0	0	0	yes	1384738	1384826	NA	NA	NA	NA	NA	NA	NA	NA	NA	NA	NA	NA	NA	NA	2184	1358772	1385909
NM_170711	CUFF.13343	WT	KO	chr19	1358584	1386682	28099	+	5.55103e+08	7.50312e+08	0.434735	1	1	0	0	0	1	1	0	0	0	0	0	0	0	0	0	0	0	yes	NA	NA	NA	NA	NA	NA	NA	NA	NA	NA	NA	NA	NA	NA	NA	NA	2273	1358772	1384824
NM_152482	CUFF.13347	WT	KO	chr19	1424200	1430228	6029	-	1.18225e+08	1.14468e+08	-0.046596	1	1	1.18225e+08	1.14468e+08	-0.046596	1	1	NA	NA	NA	NA	NA	NA	NA	NA	NA	NA	NA	no	NA	NA	NA	NA	NA	NA	NA	NA	NA	NA	NA	NA	NA	NA	NA	NA	2257	1429902	1430454
NM_001080488	CUFF.13355	WT	KO	chr19	1704662	1726444	21783	+	4.61615e+07	6.00293e+06	-2.94295	1	1	0	0	0	1	1	0	0	0	0	0	0	0	0	0	1	1	yes	NA	NA	NA	NA	NA	NA	NA	NA	NA	NA	NA	NA	1704567	1704662	1726444	1730770	1485	1704808	1726442
NM_006830	CUFF.13373	WT	KO	chr19	1548154	1556483	8330	-	5.98602e+08	7.24767e+08	0.275919	1	1	5.98602e+08	7.24767e+08	0.275919	1	1	NA	NA	NA	NA	NA	NA	NA	NA	NA	NA	NA	no	NA	NA	NA	NA	NA	NA	NA	NA	NA	NA	NA	NA	NA	NA	NA	NA	1335	1556408	1550679
NM_031918	CUFF.13385	WT	KO	chr19	1803398	1814564	11167	-	2.01535e+08	1.21526e+08	-0.729768	1	1	2.01535e+08	1.21526e+08	-0.729768	1	1	NA	NA	NA	NA	NA	NA	NA	NA	NA	NA	NA	no	NA	NA	NA	NA	NA	NA	NA	NA	NA	NA	NA	NA	NA	NA	NA	NA	2887	1814496	1814865
NM_001024948	CUFF.1339	WT	KO	chr1	93686276	93792806	106531	+	1.49473e+08	1.88301e+08	0.333159	1	1	1.15238e+08	1.39765e+08	0.278381	1	1	77.0963	74.2239	-2.8724	0	0	0	1	0	0	0	0	yes	NA	NA	NA	NA	NA	NA	93789250	93790554	NA	NA	NA	NA	NA	NA	NA	NA	5343	93686426	93789268
NM_017737	CUFF.1339	WT	KO	chr1	93686276	93792806	106531	+	1.49473e+08	1.88301e+08	0.333159	1	1	3.42348e+07	4.85367e+07	0.503614	1	1	22.9037	25.7761	2.8724	0	0	0	0	0	0	0	0	yes	NA	NA	NA	NA	NA	NA	NA	NA	NA	NA	NA	NA	NA	NA	NA	NA	4040	93686426	93790559
NM_079834	CUFF.13390	WT	KO	chr19	1856373	1877012	20640	+	2.68058e+08	3.52945e+08	0.396901	1	1	2.68058e+08	2.97445e+08	0.150078	1	1	100	84.275	-15.725	1	0	0	0	0	0	1	0	yes	1862889	1864446	NA	NA	NA	NA	NA	NA	NA	NA	NA	NA	1856371	1856373	NA	NA	2526	1866018	1875281
NM_138422	CUFF.13390	WT	KO	chr19	1856371	1864446	8076	+	2.68058e+08	3.52945e+08	0.396901	1	1	0	5.55005e+07	25.726	1	1	0	15.725	15.725	0	0	0	0	0	0	0	1	yes	NA	NA	NA	NA	NA	NA	NA	NA	NA	NA	NA	NA	NA	NA	1865978;1868693;1869126;1869888;1874069;1875107	1866025;1868821;1869282;1869989;1874186;1877012	1626	1863094	1864148
NM_017797	CUFF.13397	WT	KO	chr19	1936447	1966702	30256	-	1.56429e+08	2.45786e+08	0.651895	1	1	1.56429e+08	2.45786e+08	0.651895	1	1	NA	NA	NA	NA	NA	NA	NA	NA	NA	NA	NA	no	NA	NA	NA	NA	NA	NA	NA	NA	NA	NA	NA	NA	NA	NA	NA	NA	2618	1966702	1966863
NM_016040	CUFF.1340	WT	KO	chr1	93387887	93418834	30948	-	1.17357e+08	2.4784e+08	1.07851	1	1	1.17357e+08	2.4784e+08	1.07851	1	1	NA	NA	NA	NA	NA	NA	NA	NA	NA	NA	NA	no	NA	NA	NA	NA	NA	NA	NA	NA	NA	NA	NA	NA	NA	NA	NA	NA	6065	93418387	93419052
NM_130807	CUFF.13400	WT	KO	chr19	2022035	2047269	25235	-	7.21495e+07	9.3876e+07	0.379768	1	1	6.29547e+07	7.9933e+07	0.344478	1	1	87.2559	85.1474	-2.1085	0	0	0	0	0	0	1	0	yes	NA	NA	NA	NA	NA	NA	NA	NA	NA	NA	NA	NA	2047269	2047321	NA	NA	3331	2029559	2047298
NM_001136139	CUFF.13402	WT	KO	chr19	1560289	1601286	40998	-	3.80119e+08	4.4463e+08	0.226156	1	1	6.58939e+07	1.62587e+08	1.303	1	1	17.3351	36.5669	19.2318	1	0	0	0	0	0	1	0	yes	1566284	1566519	NA	NA	NA	NA	NA	NA	NA	NA	NA	NA	1603299	1603381	NA	NA	4078	1601247	1597568
NM_003200	CUFF.13402	WT	KO	chr19	1560289	1603328	43040	-	3.80119e+08	4.4463e+08	0.226156	1	1	1.7703e+08	2.78068e+08	0.651439	1	1	46.5724	62.5391	15.9667	1	0	0	1	0	0	1	0	yes	1563206	1563432	NA	NA	NA	NA	1562368	1562703	NA	NA	NA	NA	1603328	1603381	NA	NA	4451	1601247	1603470
NM_017572	CUFF.13403	WT	KO	chr19	1988470	2002243	13774	-	3.21957e+08	4.13549e+08	0.361191	1	1	2.62409e+08	1.55792e+08	-0.752191	1	1	81.5044	37.6721	-43.8323	0	0	0	0	0	1	0	0	yes	NA	NA	NA	NA	NA	NA	NA	NA	NA	NA	1988828	1990855	NA	NA	NA	NA	1758	2001850	2002333
NM_199054	CUFF.13403	WT	KO	chr19	1988470	2002243	13774	-	3.21957e+08	4.13549e+08	0.361191	1	1	5.95478e+07	2.57756e+08	2.11389	1	1	18.4956	62.3279	43.8323	0	0	0	0	0	0	0	0	yes	NA	NA	NA	NA	NA	NA	NA	NA	NA	NA	NA	NA	NA	NA	NA	NA	3785	2001850	2002486
NM_016199	CUFF.13405	WT	KO	chr19	2272520	2279614	7095	-	9.19736e+08	1.28202e+09	0.479126	1	1	9.19736e+08	1.28202e+09	0.479126	1	1	NA	NA	NA	NA	NA	NA	NA	NA	NA	NA	NA	no	NA	NA	NA	NA	NA	NA	NA	NA	NA	NA	NA	NA	NA	NA	NA	NA	520	-1	NA
NM_004152	CUFF.13406	WT	KO	chr19	2220520	2224487	3968	+	2.8182e+09	3.09047e+09	0.133054	1	1	2.8182e+09	3.09047e+09	0.133054	1	1	NA	NA	NA	NA	NA	NA	NA	NA	NA	NA	NA	no	NA	NA	NA	NA	NA	NA	NA	NA	NA	NA	NA	NA	NA	NA	NA	NA	1146	2220597	2222442
NM_001077238	CUFF.13407	WT	KO	chr19	2279629	2306100	26472	+	8.63984e+07	8.48017e+07	-0.0269109	1	1	3.50712e+07	0	-25.0638	1	1	40.5924	0	-40.5924	0	0	0	0	0	0	0	0	yes	NA	NA	NA	NA	NA	NA	NA	NA	NA	NA	NA	NA	NA	NA	NA	NA	3814	2279708	2294262
NM_152988	CUFF.13407	WT	KO	chr19	2279629	2306100	26472	+	8.63984e+07	8.48017e+07	-0.0269109	1	1	5.13272e+07	8.48017e+07	0.724369	1	1	59.4076	100	40.5924	0	0	0	0	1	0	0	0	yes	NA	NA	NA	NA	NA	NA	NA	NA	2302592	2302655	NA	NA	NA	NA	NA	NA	3751	2279708	2294262
NM_015675	CUFF.13412	WT	KO	chr19	2427123	2429257	2135	+	1.32907e+08	1.72063e+08	0.372526	1	1	1.32907e+08	1.72063e+08	0.372526	1	1	NA	NA	NA	NA	NA	NA	NA	NA	NA	NA	NA	no	NA	NA	NA	NA	NA	NA	NA	NA	NA	NA	NA	NA	NA	NA	NA	NA	1375	2427356	2428597
NM_145173	CUFF.13413	WT	KO	chr19	2665565	2672390	6826	-	1.43838e+08	1.66517e+08	0.211232	1	1	1.43838e+08	1.66517e+08	0.211232	1	1	NA	NA	NA	NA	NA	NA	NA	NA	NA	NA	NA	no	NA	NA	NA	NA	NA	NA	NA	NA	NA	NA	NA	NA	NA	NA	NA	NA	3398	2668804	2673055
NM_144564	CUFF.13416	WT	KO	chr19	2683523	2691074	7552	-	1.96592e+08	2.54383e+08	0.371798	1	1	1.28588e+08	1.74971e+08	0.444362	1	1	65.4087	68.7827	3.374	0	0	0	0	1	0	0	0	yes	NA	NA	NA	NA	NA	NA	NA	NA	2685524	2688046	NA	NA	NA	NA	NA	NA	1425	2688255	2691808
NM_213568	CUFF.13416	WT	KO	chr19	2685524	2691074	5551	-	1.96592e+08	2.54383e+08	0.371798	1	1	6.80036e+07	7.94113e+07	0.223734	1	1	34.5913	31.2173	-3.374	0	0	0	0	0	0	0	1	yes	NA	NA	NA	NA	NA	NA	NA	NA	NA	NA	NA	NA	NA	NA	2683523	2684483	2986	2688255	2691513
NM_003021	CUFF.13417	WT	KO	chr19	2705712	2734354	28643	-	7.22222e+08	8.28924e+08	0.198797	1	1	7.22222e+08	8.28924e+08	0.198797	1	1	NA	NA	NA	NA	NA	NA	NA	NA	NA	NA	NA	no	NA	NA	NA	NA	NA	NA	NA	NA	NA	NA	NA	NA	NA	NA	NA	NA	2315	2720066	2720203
NM_003249	CUFF.13418	WT	KO	chr19	2736506	2764599	28094	+	5.05593e+08	3.7425e+08	-0.433976	1	1	5.05593e+08	3.7425e+08	-0.433976	1	1	NA	NA	NA	NA	NA	NA	NA	NA	NA	NA	NA	no	NA	NA	NA	NA	NA	NA	NA	NA	NA	NA	NA	NA	NA	NA	NA	NA	2550	2736660	2764272
NM_012458	CUFF.13428	WT	KO	chr19	2376622	2378875	2254	-	4.7524e+08	2.43983e+08	-0.961878	1	1	3.14801e+08	2.25576e+08	-0.480826	1	1	66.2404	92.4558	26.2154	0	0	0	0	0	0	1	0	yes	NA	NA	NA	NA	NA	NA	NA	NA	NA	NA	NA	NA	2378875	2378952	NA	NA	1956	2378531	2378973
NM_032737	CUFF.13430	WT	KO	chr19	2379163	2407966	28804	-	1.13422e+09	1.3127e+09	0.210844	1	1	1.13422e+09	1.3127e+09	0.210844	1	1	NA	NA	NA	NA	NA	NA	NA	NA	NA	NA	NA	no	NA	NA	NA	NA	NA	NA	NA	NA	NA	NA	NA	NA	NA	NA	NA	NA	4644	2407871	2408007
NM_001130	CUFF.13435	WT	KO	chr19	3003908	3013371	9464	-	9.89871e+08	1.13229e+09	0.193931	1	1	9.89871e+08	1.13229e+09	0.193931	1	1	NA	NA	NA	NA	NA	NA	NA	NA	NA	NA	NA	no	NA	NA	NA	NA	NA	NA	NA	NA	NA	NA	NA	NA	NA	NA	NA	NA	1676	3013198	3013592
NM_020170	CUFF.13439	WT	KO	chr19	3136875	3160573	23699	+	3.4945e+08	5.64569e+08	0.692064	1	1	3.4945e+08	5.64569e+08	0.692064	1	1	NA	NA	NA	NA	NA	NA	NA	NA	NA	NA	NA	no	NA	NA	NA	NA	NA	NA	NA	NA	NA	NA	NA	NA	NA	NA	NA	NA	3733	3137028	3158684
NM_001261826	CUFF.13444	WT	KO	chr19	2051987	2102556	50570	-	2.05507e+08	1.66371e+08	-0.304777	1	1	2.05507e+08	1.66371e+08	-0.304777	1	1	NA	NA	NA	NA	NA	NA	NA	NA	NA	NA	NA	no	NA	NA	NA	NA	NA	NA	NA	NA	NA	NA	NA	NA	NA	NA	NA	NA	5056	2102333	2102651
NM_032482	CUFF.13446	WT	KO	chr19	2115148	2183577	68430	+	1.23765e+08	1.3466e+08	0.121713	1	1	1.23765e+08	1.3466e+08	0.121713	1	1	NA	NA	NA	NA	NA	NA	NA	NA	NA	NA	NA	no	NA	NA	NA	NA	NA	NA	NA	NA	NA	NA	NA	NA	NA	NA	NA	NA	7436	2115183	2180789
NM_000479	CUFF.13447	WT	KO	chr19	2200113	2203072	2960	+	6.839e+08	7.31091e+08	0.096265	1	1	0	0	0	1	1	0	0	0	0	0	0	0	0	1	1	0	yes	NA	NA	NA	NA	NA	NA	NA	NA	NA	NA	2201638	2201651	2187816;2194381;2195543;2195732;2196445;2197752;2197881;2198593;2198766	2187900;2194543;2195614;2195778;2196554;2197801;2198021;2198661;2199678	NA	NA	2018	2200331	2202954
NM_007165	CUFF.13447	WT	KO	chr19	2187816	2199678	11863	+	6.839e+08	7.31091e+08	0.096265	1	1	6.839e+08	7.31091e+08	0.096265	1	1	100	100	0	0	0	0	0	0	0	0	1	yes	NA	NA	NA	NA	NA	NA	NA	NA	NA	NA	NA	NA	NA	NA	2200113;2201336;2201638;2201848;2202098	2200743;2201478;2201759;2202007;2203072	1650	2194417	2199543
NR_036207	CUFF.13447	WT	KO	chr19	2201638	2201717	80	+	6.839e+08	7.31091e+08	0.096265	1	1	0	0	0	1	1	0	0	0	0	0	0	0	0	0	1	1	yes	NA	NA	NA	NA	NA	NA	NA	NA	NA	NA	NA	NA	2187816;2194381;2195543;2195732;2196445;2197752;2197881;2198593;2198766;2200113;2201336	2187900;2194543;2195614;2195778;2196554;2197801;2198021;2198661;2199678;2200743;2201478	2201717;2201848;2202098	2201759;2202007;2203072	80	-1	NA
NM_018049	CUFF.13448	WT	KO	chr19	2184155	2187328	3174	-	4.97895e+08	6.17878e+08	0.31148	1	1	4.97895e+08	6.17878e+08	0.31148	1	1	NA	NA	NA	NA	NA	NA	NA	NA	NA	NA	NA	no	NA	NA	NA	NA	NA	NA	NA	NA	NA	NA	NA	NA	NA	NA	NA	NA	1215	2187247	2187393
NM_001080543	CUFF.13454	WT	KO	chr19	3561627	3577813	16187	-	1.55018e+08	1.76824e+08	0.189878	1	1	1.55018e+08	1.76824e+08	0.189878	1	1	NA	NA	NA	NA	NA	NA	NA	NA	NA	NA	NA	no	NA	NA	NA	NA	NA	NA	NA	NA	NA	NA	NA	NA	NA	NA	NA	NA	3624	3575123	3578303
NM_001267560	CUFF.13463	WT	KO	chr19	3659335	3701811	42477	+	8.16354e+07	8.22847e+07	0.0114286	1	1	1.94957e+07	1.89393e+07	-0.0417741	1	1	23.8815	23.0168	-0.8647	1	0	0	0	0	0	0	0	yes	3672697	3672908	NA	NA	NA	NA	NA	NA	NA	NA	NA	NA	NA	NA	NA	NA	3123	3679430	3701680
NM_001267561	CUFF.13463	WT	KO	chr19	3672697	3701811	29115	+	8.16354e+07	8.22847e+07	0.0114286	1	1	6.21397e+07	6.33454e+07	0.027724	1	1	76.1185	76.9832	0.8647	0	0	0	0	0	0	1	0	yes	NA	NA	NA	NA	NA	NA	NA	NA	NA	NA	NA	NA	3659335	3659559	NA	NA	3110	3679430	3701680
NM_172251	CUFF.13470	WT	KO	chr19	3713665	3718563	4899	+	2.65564e+08	4.24479e+08	0.676636	1	1	2.65564e+08	4.24479e+08	0.676636	1	1	NA	NA	NA	NA	NA	NA	NA	NA	NA	NA	NA	no	NA	NA	NA	NA	NA	NA	NA	NA	NA	NA	NA	NA	NA	NA	NA	NA	623	3713698	3718389
NM_001348	CUFF.13472	WT	KO	chr19	3909452	3920826	11375	-	0	0	0	1	1	0	0	0	1	1	NA	NA	NA	NA	NA	NA	NA	NA	NA	NA	NA	no	NA	NA	NA	NA	NA	NA	NA	NA	NA	NA	NA	NA	NA	NA	NA	NA	2105	3920733	3921362
NM_001113178	CUFF.13473	WT	KO	chr16	68157370	68296070	138701	+	8.9228e+07	1.49072e+08	0.740439	1	1	8.9228e+07	1.11026e+08	0.315334	1	1	100	74.4784	-25.5216	0	0	0	0	0	1	0	0	yes	NA	NA	NA	NA	NA	NA	NA	NA	NA	NA	68276291	68276294	NA	NA	NA	NA	13298	68157705	68286773
NM_006599	CUFF.13473	WT	KO	chr16	68157370	68296070	138701	+	8.9228e+07	1.49072e+08	0.740439	1	1	0	3.80455e+07	25.1812	1	1	0	25.5216	25.5216	1	0	0	0	0	0	0	0	yes	68159899	68159952	NA	NA	NA	NA	NA	NA	NA	NA	NA	NA	NA	NA	NA	NA	13247	68157705	68286773
NM_138713	CUFF.13473	WT	KO	chr16	68157370	68296070	138701	+	8.9228e+07	1.49072e+08	0.740439	1	1	0	0	0	1	1	0	0	0	0	0	0	0	0	0	0	0	yes	NA	NA	NA	NA	NA	NA	NA	NA	NA	NA	NA	NA	NA	NA	NA	NA	13301	68157705	68286773
NM_001006605	CUFF.1349	WT	KO	chr1	93080305	93199667	119363	-	1.36429e+08	5.66725e+09	5.37643	1	1	7.69209e+07	1.00008e+08	0.378672	1	1	56.3817	1.7647	-54.617	0	0	0	0	0	0	0	1	yes	NA	NA	NA	NA	NA	NA	NA	NA	NA	NA	NA	NA	NA	NA	93070111	93073718	2603	93199574	93200479
NM_016263	CUFF.13490	WT	KO	chr19	3457295	3487755	30461	+	2.14266e+08	1.48115e+08	-0.532682	1	1	2.14266e+08	1.48115e+08	-0.532682	1	1	NA	NA	NA	NA	NA	NA	NA	NA	NA	NA	NA	no	NA	NA	NA	NA	NA	NA	NA	NA	NA	NA	NA	NA	NA	NA	NA	NA	3615	3473987	3485832
NM_006339	CUFF.13491	WT	KO	chr19	3523943	3530081	6139	+	6.3663e+08	6.80905e+08	0.0969982	1	1	6.3663e+08	6.80905e+08	0.0969982	1	1	NA	NA	NA	NA	NA	NA	NA	NA	NA	NA	NA	no	NA	NA	NA	NA	NA	NA	NA	NA	NA	NA	NA	NA	NA	NA	NA	NA	1584	3524307	3529517
NM_001042680	CUFF.13492	WT	KO	chr19	3489263	3508571	19309	-	3.63795e+08	4.16819e+08	0.196297	1	1	1.11558e+08	1.69992e+08	0.60767	1	1	30.6652	40.7832	10.118	0	0	1	0	0	0	0	0	yes	NA	NA	NA	NA	3493774;3495197	3493975;3495730	NA	NA	NA	NA	NA	NA	NA	NA	NA	NA	2082	3508401	3508572
NM_021731	CUFF.13492	WT	KO	chr19	3489263	3508571	19309	-	3.63795e+08	4.16819e+08	0.196297	1	1	6.92843e+07	0	-26.046	1	1	19.0449	0	-19.0449	1	0	0	0	0	0	0	0	yes	3495197	3495730	NA	NA	NA	NA	NA	NA	NA	NA	NA	NA	NA	NA	NA	NA	2284	3508401	3502388
NM_174983	CUFF.13492	WT	KO	chr19	3495197	3508571	13375	-	3.63795e+08	4.16819e+08	0.196297	1	1	1.82952e+08	2.46827e+08	0.432035	1	1	50.2899	59.2168	8.9269	0	0	0	0	0	0	0	1	yes	NA	NA	NA	NA	NA	NA	NA	NA	NA	NA	NA	NA	NA	NA	3489263;3493774	3489754;3493975	2124	3508401	3508593
NM_015897	CUFF.13494	WT	KO	chr19	3958749	3989067	30319	+	9.71571e+07	1.83728e+08	0.919179	1	1	9.71571e+07	1.83728e+08	0.919179	1	1	NA	NA	NA	NA	NA	NA	NA	NA	NA	NA	NA	no	NA	NA	NA	NA	NA	NA	NA	NA	NA	NA	NA	NA	NA	NA	NA	NA	1737	3958758	3988871
NM_020710	CUFF.135	WT	KO	chr1	3686644	3702928	16285	-	1.79155e+08	2.76753e+08	0.627389	1	1	1.79155e+08	2.76753e+08	0.627389	1	1	NA	NA	NA	NA	NA	NA	NA	NA	NA	NA	NA	no	NA	NA	NA	NA	NA	NA	NA	NA	NA	NA	NA	NA	NA	NA	NA	NA	2648	3702900	3703176
NR_000006	CUFF.1350	WT	KO	chr1	93075434	93075528	95	+	6.95252e+07	4.28779e+07	-0.697301	1	1	5.20833e+07	31250000	-0.736966	1	1	74.9129	72.8814	-2.0315	0	0	0	0	0	0	0	1	yes	NA	NA	NA	NA	NA	NA	NA	NA	NA	NA	NA	NA	NA	NA	93078864	93078996	95	-1	NA
NR_002444	CUFF.1350	WT	KO	chr1	93078864	93078996	133	+	6.95252e+07	4.28779e+07	-0.697301	1	1	1.74419e+07	1.16279e+07	-0.584962	1	1	25.0871	27.1186	2.0315	0	0	0	0	0	0	1	0	yes	NA	NA	NA	NA	NA	NA	NA	NA	NA	NA	NA	NA	93075434	93075528	NA	NA	133	-1	NA
NM_000903	CUFF.13502	WT	KO	chr16	68300805	68318034	17230	-	2.8186e+09	3.33324e+09	0.241949	1	1	2.16065e+09	2.51075e+09	0.216654	1	1	76.6568	75.3245	-1.3323	0	0	0	0	0	0	0	0	yes	NA	NA	NA	NA	NA	NA	NA	NA	NA	NA	NA	NA	NA	NA	NA	NA	2591	68317843	68318339
NM_001025433	CUFF.13502	WT	KO	chr16	68300805	68318034	17230	-	2.8186e+09	3.33324e+09	0.241949	1	1	0	0	0	1	1	0	0	0	1	0	0	0	0	0	0	0	yes	68304432	68304533	NA	NA	NA	NA	NA	NA	NA	NA	NA	NA	NA	NA	NA	NA	2489	68317843	68318339
NM_001025434	CUFF.13502	WT	KO	chr16	68300805	68318034	17230	-	2.8186e+09	3.33324e+09	0.241949	1	1	6.57951e+08	8.22495e+08	0.322027	1	1	23.3432	24.6755	1.3323	1	0	0	0	0	0	0	0	yes	68306368	68306481	NA	NA	NA	NA	NA	NA	NA	NA	NA	NA	NA	NA	NA	NA	2477	68317843	68318339
NM_016539	CUFF.13508	WT	KO	chr19	4125106	4133596	8491	-	1.7747e+08	1.63086e+08	-0.121947	1	1	1.7747e+08	1.63086e+08	-0.121947	1	1	NA	NA	NA	NA	NA	NA	NA	NA	NA	NA	NA	no	NA	NA	NA	NA	NA	NA	NA	NA	NA	NA	NA	NA	NA	NA	NA	NA	1636	4133536	4133925
NM_018074	CUFF.13512	WT	KO	chr19	4198111	4220085	21975	+	2.2e+08	2.47407e+08	0.169385	1	1	2.2e+08	2.47407e+08	0.169385	1	1	NA	NA	NA	NA	NA	NA	NA	NA	NA	NA	NA	no	NA	NA	NA	NA	NA	NA	NA	NA	NA	NA	NA	NA	NA	NA	NA	NA	1397	4198143	4219691
NM_024333	CUFF.13513	WT	KO	chr19	4255591	4274843	19253	+	8.3568e+07	1.0265e+08	0.296709	1	1	8.3568e+07	1.0265e+08	0.296709	1	1	NA	NA	NA	NA	NA	NA	NA	NA	NA	NA	NA	no	NA	NA	NA	NA	NA	NA	NA	NA	NA	NA	NA	NA	NA	NA	NA	NA	1847	4255743	4274638
NM_005483	CUFF.13526	WT	KO	chr19	4353660	4394394	40735	+	2.59374e+08	4.49484e+08	0.793235	1	1	2.38541e+08	4.49484e+08	0.914034	1	1	91.9678	100	8.0322	0	0	0	0	0	0	0	1	yes	NA	NA	NA	NA	NA	NA	NA	NA	NA	NA	NA	NA	NA	NA	4396975	4397045	3343	4353759	4394020
NR_039901	CUFF.13526	WT	KO	chr19	4396975	4397045	71	+	2.59374e+08	4.49484e+08	0.793235	1	1	2.08333e+07	0	-24.3124	1	1	8.0322	0	-8.0322	0	0	0	0	0	0	1	0	yes	NA	NA	NA	NA	NA	NA	NA	NA	NA	NA	NA	NA	4353660;4356909;4359900;4369017;4373563;4374332;4374803;4379661;4380435;4380705;4381546;4382949;4384067;4393242;4393922	4353811;4356959;4360756;4369073;4373792;4374392;4374871;4379887;4380603;4380785;4381638;4383204;4384536;4393338;4394394	NA	NA	71	-1	NA
NM_025241	CUFF.13527	WT	KO	chr19	4396003	4408791	12789	-	2.27888e+08	3.56799e+08	0.646784	1	1	2.27888e+08	3.56799e+08	0.646784	1	1	NA	NA	NA	NA	NA	NA	NA	NA	NA	NA	NA	no	NA	NA	NA	NA	NA	NA	NA	NA	NA	NA	NA	NA	NA	NA	NA	NA	1915	4408694	4408916
NM_152362	CUFF.13532	WT	KO	chr19	4590527	4606580	16054	+	1.04642e+08	1.11141e+08	0.0869249	1	1	1.04642e+08	1.11141e+08	0.0869249	1	1	NA	NA	NA	NA	NA	NA	NA	NA	NA	NA	NA	no	NA	NA	NA	NA	NA	NA	NA	NA	NA	NA	NA	NA	NA	NA	NA	NA	3817	4602881	4603440
NM_019107	CUFF.13533	WT	KO	chr19	4608557	4621415	12859	-	3.45588e+08	4.93028e+08	0.512616	1	1	3.45588e+08	4.93028e+08	0.512616	1	1	NA	NA	NA	NA	NA	NA	NA	NA	NA	NA	NA	no	NA	NA	NA	NA	NA	NA	NA	NA	NA	NA	NA	NA	NA	NA	NA	NA	1051	4621346	4621494
NM_139159	CUFF.13540	WT	KO	chr19	4626244	4674855	48612	-	2.61847e+08	3.15013e+08	0.266685	1	1	2.61847e+08	3.15013e+08	0.266685	1	1	NA	NA	NA	NA	NA	NA	NA	NA	NA	NA	NA	no	NA	NA	NA	NA	NA	NA	NA	NA	NA	NA	NA	NA	NA	NA	NA	NA	4269	4674834	4674947
NM_001164189	CUFF.13544	WT	KO	chr19	4789346	4818780	29435	-	6.727e+08	8.06149e+08	0.261085	1	1	0	0	0	1	1	0	0	0	0	0	0	0	0	1	0	0	yes	NA	NA	NA	NA	NA	NA	NA	NA	NA	NA	4790545	4790548	NA	NA	NA	NA	2337	4812406	4819121
NM_005817	CUFF.13544	WT	KO	chr19	4789346	4818780	29435	-	6.727e+08	8.06149e+08	0.261085	1	1	6.727e+08	8.06149e+08	0.261085	1	1	100	100	0	0	0	0	0	0	0	0	0	yes	NA	NA	NA	NA	NA	NA	NA	NA	NA	NA	NA	NA	NA	NA	NA	NA	2340	4812406	4819124
NM_002061	CUFF.1355	WT	KO	chr1	94125178	94147600	22423	-	1.06906e+08	1.41692e+08	0.40641	1	1	1.06906e+08	1.41692e+08	0.40641	1	1	NA	NA	NA	NA	NA	NA	NA	NA	NA	NA	NA	no	NA	NA	NA	NA	NA	NA	NA	NA	NA	NA	NA	NA	NA	NA	NA	NA	3074	94147307	94147769
NM_001201338	CUFF.13558	WT	KO	chr19	5574046	5619489	45444	+	5.98915e+08	5.74273e+08	-0.0606168	1	1	0	3.28599e+08	28.2918	1	1	0	57.2201	57.2201	0	0	0	0	2	0	1	0	yes	NA	NA	NA	NA	NA	NA	NA	NA	5592957;5599054	5592961;5599232	NA	NA	5574045	5574046	NA	NA	3112	5574216	5619300
NM_001201339	CUFF.13558	WT	KO	chr19	5574046	5619489	45444	+	5.98915e+08	5.74273e+08	-0.0606168	1	1	3.12396e+08	2.03411e+08	-0.618981	1	1	52.1603	35.4206	-16.7397	0	0	0	0	2	1	1	0	yes	NA	NA	NA	NA	NA	NA	NA	NA	5592957;5599054	5592961;5599232	5612529	5612532	5574045	5574046	NA	NA	3109	5574216	5619300
NM_002967	CUFF.13558	WT	KO	chr19	5574046	5619489	45444	+	5.98915e+08	5.74273e+08	-0.0606168	1	1	0	0	0	1	1	0	0	0	0	0	0	0	2	1	1	0	yes	NA	NA	NA	NA	NA	NA	NA	NA	5592957;5599054	5592961;5599232	5618358	5618364	5574045	5574046	NA	NA	3106	5574216	5619300
NM_001961	CUFF.13562	WT	KO	chr19	3927054	3936461	9408	-	7.61074e+09	8.7001e+09	0.192995	1	1	7.61074e+09	8.7001e+09	0.192995	1	1	NA	NA	NA	NA	NA	NA	NA	NA	NA	NA	NA	no	NA	NA	NA	NA	NA	NA	NA	NA	NA	NA	NA	NA	NA	NA	NA	NA	3158	3936378	3936654
NM_004558	CUFF.13563	WT	KO	chr19	5774818	5779335	4518	+	4.05644e+07	1.18844e+07	-1.77114	1	1	0	0	0	1	1	0	0	0	0	0	0	0	0	0	1	0	yes	NA	NA	NA	NA	NA	NA	NA	NA	NA	NA	NA	NA	5756425;5774779	5756462;5774818	NA	NA	1104	5775176	5779182
NM_001134316	CUFF.13564	WT	KO	chr19	5733971	5735776	1806	-	1.67187e+08	2.98224e+08	0.834933	1	1	0	8.63971e+07	26.3645	1	1	0	28.9705	28.9705	0	0	0	0	0	0	1	0	yes	NA	NA	NA	NA	NA	NA	NA	NA	NA	NA	NA	NA	5736153;5736394;5736614;5737478;5737760;5738072;5738307;5738600;5739035;5739368;5740218;5741058;5742055	5736286;5736522;5736802;5737553;5737856;5738182;5738372;5738716;5739187;5739409;5740730;5741346;5742249	NA	NA	1392	-1	NA
NM_020175	CUFF.13564	WT	KO	chr19	5736153	5742249	6097	-	1.67187e+08	2.98224e+08	0.834933	1	1	1.67187e+08	2.11827e+08	0.341423	1	1	100	71.0295	-28.9705	0	0	0	0	0	0	0	1	yes	NA	NA	NA	NA	NA	NA	NA	NA	NA	NA	NA	NA	NA	NA	5733971;5735388;5735542	5735064;5735450;5735776	2111	5742152	5742321
NM_175614	CUFF.13567	WT	KO	chr19	5845681	5855024	9344	-	9.29894e+08	1.13161e+09	0.283243	1	1	9.29894e+08	1.13161e+09	0.283243	1	1	100	100	0	1	0	0	0	0	0	0	0	yes	5852346	5852465	NA	NA	NA	NA	NA	NA	NA	NA	NA	NA	NA	NA	NA	NA	803	5854719	5855136
NR_034166	CUFF.13567	WT	KO	chr19	5845681	5855024	9344	-	9.29894e+08	1.13161e+09	0.283243	1	1	0	0	0	1	1	0	0	0	0	0	0	0	0	0	0	0	yes	NA	NA	NA	NA	NA	NA	NA	NA	NA	NA	NA	NA	NA	NA	NA	NA	923	5854719	5847596
NM_005934	CUFF.13569	WT	KO	chr19	6161392	6230959	69568	-	2.1882e+08	2.58412e+08	0.239927	1	1	2.1882e+08	2.58412e+08	0.239927	1	1	NA	NA	NA	NA	NA	NA	NA	NA	NA	NA	NA	no	NA	NA	NA	NA	NA	NA	NA	NA	NA	NA	NA	NA	NA	NA	NA	NA	4505	6230795	6231087
NM_014597	CUFF.1357	WT	KO	chr1	94107602	94117350	9749	-	1.50227e+08	2.7705e+08	0.882999	1	1	1.50227e+08	2.7705e+08	0.882999	1	1	NA	NA	NA	NA	NA	NA	NA	NA	NA	NA	NA	no	NA	NA	NA	NA	NA	NA	NA	NA	NA	NA	NA	NA	NA	NA	NA	NA	2722	94117292	94117443
NM_205767	CUFF.13570	WT	KO	chr19	5629433	5631911	2479	-	1.36018e+08	3.38218e+08	1.31415	1	1	1.36018e+08	3.38218e+08	1.31415	1	1	NA	NA	NA	NA	NA	NA	NA	NA	NA	NA	NA	no	NA	NA	NA	NA	NA	NA	NA	NA	NA	NA	NA	NA	NA	NA	NA	NA	900	5631497	5632008
NM_006012	CUFF.13574	WT	KO	chr19	6312463	6319915	7453	+	3.45985e+08	5.56987e+08	0.686937	1	1	3.45985e+08	5.56987e+08	0.686937	1	1	NA	NA	NA	NA	NA	NA	NA	NA	NA	NA	NA	no	NA	NA	NA	NA	NA	NA	NA	NA	NA	NA	NA	NA	NA	NA	NA	NA	1151	6312585	6319719
NM_032306	CUFF.13575	WT	KO	chr19	6323444	6326261	2818	+	1.11371e+08	9.66014e+07	-0.205254	1	1	1.11371e+08	9.66014e+07	-0.205254	1	1	NA	NA	NA	NA	NA	NA	NA	NA	NA	NA	NA	no	NA	NA	NA	NA	NA	NA	NA	NA	NA	NA	NA	NA	NA	NA	NA	NA	1331	6323831	6325982
NM_004793	CUFF.13576	WT	KO	chr19	5642845	5671176	28332	-	7.19321e+08	8.4889e+08	0.238942	1	1	7.19321e+08	8.4889e+08	0.238942	1	1	NA	NA	NA	NA	NA	NA	NA	NA	NA	NA	NA	no	NA	NA	NA	NA	NA	NA	NA	NA	NA	NA	NA	NA	NA	NA	NA	NA	3111	5671143	5671352
NM_001993	CUFF.1358	WT	KO	chr1	94767320	94780001	12682	-	1.36538e+08	1.35799e+08	-0.00783054	1	1	9.7143e+07	1.14262e+08	0.234167	1	1	71.1473	84.1409	12.9936	0	0	0	0	0	0	0	1	yes	NA	NA	NA	NA	NA	NA	NA	NA	NA	NA	NA	NA	NA	NA	94767241	94767278	2393	94779780	94780137
NM_002096	CUFF.13583	WT	KO	chr19	6330580	6344291	13712	-	4.84604e+08	5.28254e+08	0.124423	1	1	4.84604e+08	5.28254e+08	0.124423	1	1	NA	NA	NA	NA	NA	NA	NA	NA	NA	NA	NA	no	NA	NA	NA	NA	NA	NA	NA	NA	NA	NA	NA	NA	NA	NA	NA	NA	2551	6344006	6344495
NM_024103	CUFF.13585	WT	KO	chr19	6391075	6410781	19707	-	1.43746e+08	1.28703e+08	-0.159475	1	1	1.43746e+08	1.28703e+08	-0.159475	1	1	NA	NA	NA	NA	NA	NA	NA	NA	NA	NA	NA	no	NA	NA	NA	NA	NA	NA	NA	NA	NA	NA	NA	NA	NA	NA	NA	NA	3460	6410639	6410965
NM_139161	CUFF.13586	WT	KO	chr19	6415260	6418230	2971	+	1.29862e+08	1.32844e+08	0.032752	1	1	0	0	0	1	1	0	0	0	0	0	0	1	0	0	1	1	yes	NA	NA	NA	NA	NA	NA	6417620	6417962	NA	NA	NA	NA	6415211	6415260	6418230	6421072	1106	6415712	6417681
NM_174881	CUFF.13586	WT	KO	chr19	6415260	6418230	2971	+	1.29862e+08	1.32844e+08	0.032752	1	1	7.27983e+07	9.87243e+07	0.439502	1	1	56.0581	74.316	18.2579	0	0	0	0	0	0	1	1	yes	NA	NA	NA	NA	NA	NA	NA	NA	NA	NA	NA	NA	6415211	6415260	6418230	6421072	765	6415712	6418031
NM_003811	CUFF.13589	WT	KO	chr19	6482010	6486939	4930	+	1.39691e+08	8.55593e+08	2.61468	1	1	9.97067e+07	1.75216e+08	0.813375	1	1	71.3764	20.4789	-50.8975	0	0	0	0	0	0	0	0	yes	NA	NA	NA	NA	NA	NA	NA	NA	NA	NA	NA	NA	NA	NA	NA	NA	1665	6482047	6486075
NM_001122674	CUFF.1359	WT	KO	chr1	94656521	94716848	60328	+	3.47716e+08	2.11464e+08	-0.717501	1	1	0	0	0	1	1	0	0	0	0	0	0	0	0	0	0	1	yes	NA	NA	NA	NA	NA	NA	NA	NA	NA	NA	NA	NA	NA	NA	94718608;94721314;94725686;94725838;94726036;94727869;94728047;94729328;94736746;94736927;94737089;94737639;94744682;94753290;94755196	94718750;94721383;94725755;94725935;94726127;94727960;94728119;94729391;94736823;94736992;94737178;94737758;94744786;94753346;94756807	967	94656622	94716692
NM_002858	CUFF.1359	WT	KO	chr1	94656521	94756807	100287	+	3.47716e+08	2.11464e+08	-0.717501	1	1	3.47716e+08	2.11464e+08	-0.717501	1	1	100	100	0	1	0	0	0	0	0	0	0	yes	94716668	94716848	NA	NA	NA	NA	NA	NA	NA	NA	NA	NA	NA	NA	NA	NA	3616	94656622	94755271
NM_003685	CUFF.13591	WT	KO	chr19	6364119	6375822	11704	-	6.05178e+08	0	-29.1728	1	1	6.05178e+08	0	-29.1728	1	1	NA	NA	NA	NA	NA	NA	NA	NA	NA	NA	NA	no	NA	NA	NA	NA	NA	NA	NA	NA	NA	NA	NA	NA	NA	NA	NA	NA	3250	6375712	6375830
NM_001245004	CUFF.13594	WT	KO	chr19	3317565	3420215	102651	+	1.38582e+08	1.49565e+08	0.110029	1	1	7.67015e+07	7.14492e+07	-0.102338	1	1	55.3474	47.7714	-7.576	0	0	0	0	0	0	1	0	yes	NA	NA	NA	NA	NA	NA	NA	NA	NA	NA	NA	NA	3310561	3310683	NA	NA	7891	3317634	3407596
NM_001245005	CUFF.13594	WT	KO	chr19	3310561	3420215	109655	+	1.38582e+08	1.49565e+08	0.110029	1	1	0	0	0	1	1	0	0	0	1	0	0	0	0	0	0	0	yes	3317565	3317664	NA	NA	NA	NA	NA	NA	NA	NA	NA	NA	NA	NA	NA	NA	7914	3310680	3407596
NM_005597	CUFF.13594	WT	KO	chr19	3317565	3420215	102651	+	1.38582e+08	1.49565e+08	0.110029	1	1	6.18806e+07	7.81156e+07	0.336124	1	1	44.6526	52.2286	7.576	1	0	0	0	0	0	1	0	yes	3407548	3407633	NA	NA	NA	NA	NA	NA	NA	NA	NA	NA	3310561	3310683	NA	NA	7805	3317634	3413765
NM_007320	CUFF.13597	WT	KO	chr19	5867152	5929320	62169	-	1.89538e+08	1.81574e+08	-0.061933	1	1	1.89538e+08	1.81574e+08	-0.061933	1	1	NA	NA	NA	NA	NA	NA	NA	NA	NA	NA	NA	no	NA	NA	NA	NA	NA	NA	NA	NA	NA	NA	NA	NA	NA	NA	NA	NA	3196	5929093	5929363
NM_004402	CUFF.136	WT	KO	chr1	3763705	3791853	28149	+	5.26669e+07	5.51873e+07	0.0674412	1	1	5.26669e+07	5.51873e+07	0.0674412	1	1	NA	NA	NA	NA	NA	NA	NA	NA	NA	NA	NA	no	NA	NA	NA	NA	NA	NA	NA	NA	NA	NA	NA	NA	NA	NA	NA	NA	3028	3764027	3790163
NM_024341	CUFF.13607	WT	KO	chr19	7020471	7038978	18508	+	4.10988e+07	5.55848e+07	0.435594	1	1	1.46646e+07	3.87362e+07	1.40134	1	1	35.6813	69.6884	34.0071	0	0	0	0	1	0	1	0	yes	NA	NA	NA	NA	NA	NA	NA	NA	7033063	7033099	NA	NA	7020464	7020471	NA	NA	6001	7026085	7034753
NM_018083	CUFF.13609	WT	KO	chr19	7487004	7491911	4908	+	4.87202e+07	7.13639e+07	0.550676	1	1	4.87202e+07	7.13639e+07	0.550676	1	1	NA	NA	NA	NA	NA	NA	NA	NA	NA	NA	NA	no	NA	NA	NA	NA	NA	NA	NA	NA	NA	NA	NA	NA	NA	NA	NA	NA	1953	7490128	7491833
NM_020533	CUFF.13610	WT	KO	chr19	7493496	7504895	11400	+	1.16529e+08	1.32862e+08	0.189246	1	1	1.16529e+08	1.32862e+08	0.189246	1	1	NA	NA	NA	NA	NA	NA	NA	NA	NA	NA	NA	no	NA	NA	NA	NA	NA	NA	NA	NA	NA	NA	NA	NA	NA	NA	NA	NA	2098	7493636	7504679
NM_020902	CUFF.13615	WT	KO	chr19	7566788	7589196	22409	+	7.92457e+07	8.55312e+07	0.110117	1	1	7.92457e+07	8.55312e+07	0.110117	1	1	NA	NA	NA	NA	NA	NA	NA	NA	NA	NA	NA	no	NA	NA	NA	NA	NA	NA	NA	NA	NA	NA	NA	NA	NA	NA	NA	NA	4104	7566888	7588941
NM_001080452	CUFF.13616	WT	KO	chr19	6680925	6688633	7709	-	2.34352e+08	1.75859e+08	-0.414254	1	1	2.34352e+08	1.75859e+08	-0.414254	1	1	NA	NA	NA	NA	NA	NA	NA	NA	NA	NA	NA	no	NA	NA	NA	NA	NA	NA	NA	NA	NA	NA	NA	NA	NA	NA	NA	NA	2076	6688587	6688705
NM_004240	CUFF.13617	WT	KO	chr19	6690707	6702529	11823	+	5.33096e+08	6.29073e+08	0.238834	1	1	5.33096e+08	6.29073e+08	0.238834	1	1	NA	NA	NA	NA	NA	NA	NA	NA	NA	NA	NA	no	NA	NA	NA	NA	NA	NA	NA	NA	NA	NA	NA	NA	NA	NA	NA	NA	2011	6690772	6702220
NM_005490	CUFF.13618	WT	KO	chr19	6703173	6718523	15351	-	1.71936e+08	1.46956e+08	-0.226486	1	1	1.71936e+08	1.46956e+08	-0.226486	1	1	NA	NA	NA	NA	NA	NA	NA	NA	NA	NA	NA	no	NA	NA	NA	NA	NA	NA	NA	NA	NA	NA	NA	NA	NA	NA	NA	NA	2356	6714759	6718683
NM_001114106	CUFF.1362	WT	KO	chr1	95058486	95133391	74906	+	2.88895e+07	3.98258e+07	0.463159	1	1	2.88895e+07	3.0894e+07	0.0967815	1	1	100	77.5728	-22.4272	1	0	0	0	0	0	0	0	yes	95058688	95058867	NA	NA	NA	NA	NA	NA	NA	NA	NA	NA	NA	NA	NA	NA	2397	95058595	95133064
NM_001258340	CUFF.1362	WT	KO	chr1	95058486	95133391	74906	+	2.88895e+07	3.98258e+07	0.463159	1	1	0	0	0	1	1	0	0	0	1	0	0	0	0	1	0	0	yes	95058688	95058867	NA	NA	NA	NA	NA	NA	NA	NA	95105475	95105478	NA	NA	NA	NA	2394	95058595	95133064
NM_001258342	CUFF.1362	WT	KO	chr1	95058486	95133391	74906	+	2.88895e+07	3.98258e+07	0.463159	1	1	0	0	0	1	1	0	0	0	0	0	1	0	0	0	0	0	yes	NA	NA	NA	NA	95058688;95059093	95058867;95059200	NA	NA	NA	NA	NA	NA	NA	NA	NA	NA	2289	95058595	95133064
NM_152369	CUFF.1362	WT	KO	chr1	95058688	95133391	74704	+	2.88895e+07	3.98258e+07	0.463159	1	1	0	8.9318e+06	23.0905	1	1	0	22.4272	22.4272	1	0	0	0	0	0	1	0	yes	95059093	95059200	NA	NA	NA	NA	NA	NA	NA	NA	NA	NA	95058486	95058622	NA	NA	2332	95062645	95133064
NM_020196	CUFF.13620	WT	KO	chr19	7590411	7600439	10029	-	4.89264e+08	5.59049e+08	0.192362	1	1	4.89264e+08	5.59049e+08	0.192362	1	1	NA	NA	NA	NA	NA	NA	NA	NA	NA	NA	NA	no	NA	NA	NA	NA	NA	NA	NA	NA	NA	NA	NA	NA	NA	NA	NA	NA	2655	7600413	7600500
NM_003083	CUFF.13627	WT	KO	chr19	7891194	7894136	2943	+	2.82562e+08	3.33829e+08	0.240545	1	1	1.58304e+08	1.71257e+08	0.113464	1	1	56.0247	51.3008	-4.7239	1	0	0	0	0	0	0	0	yes	7891867	7892004	NA	NA	NA	NA	NA	NA	NA	NA	NA	NA	NA	NA	NA	NA	1550	7891251	7893647
NR_030717	CUFF.13627	WT	KO	chr19	7891867	7894136	2270	+	2.82562e+08	3.33829e+08	0.240545	1	1	1.24257e+08	1.62572e+08	0.387749	1	1	43.9753	48.6992	4.7239	0	0	0	0	0	0	1	0	yes	NA	NA	NA	NA	NA	NA	NA	NA	NA	NA	NA	NA	7891194	7891434	NA	NA	1447	7893564	7893727
NM_145185	CUFF.13628	WT	KO	chr19	7874765	7885363	10599	+	2.17607e+08	1.26845e+08	-0.778663	1	1	2.17607e+08	1.26845e+08	-0.778663	1	1	NA	NA	NA	NA	NA	NA	NA	NA	NA	NA	NA	no	NA	NA	NA	NA	NA	NA	NA	NA	NA	NA	NA	NA	NA	NA	NA	NA	3372	7874829	7883314
NM_006949	CUFF.13633	WT	KO	chr19	7607987	7618760	10774	+	4.30808e+08	5.0146e+08	0.21909	1	1	3.12914e+08	4.03475e+08	0.366714	1	1	72.6342	80.4601	7.8259	0	0	0	0	0	0	0	0	yes	NA	NA	NA	NA	NA	NA	NA	NA	NA	NA	NA	NA	NA	NA	NA	NA	1895	7608035	7618694
NM_005001	CUFF.13639	WT	KO	chr19	8282184	8292280	10097	-	9.94544e+08	1.13461e+09	0.190085	1	1	4.72119e+08	5.47398e+08	0.213439	1	1	47.4709	48.2456	0.7747	0	0	0	0	0	0	0	1	yes	NA	NA	NA	NA	NA	NA	NA	NA	NA	NA	NA	NA	NA	NA	8273011;8273661;8274739;8275915;8279033	8273489;8273864;8274972;8276040;8279240	585	8292242	8292370
NM_016579	CUFF.13639	WT	KO	chr19	8273011	8279240	6230	-	9.94544e+08	1.13461e+09	0.190085	1	1	5.22425e+08	5.87209e+08	0.16865	1	1	52.5291	51.7544	-0.7747	0	0	0	0	0	0	1	0	yes	NA	NA	NA	NA	NA	NA	NA	NA	NA	NA	NA	NA	8282184;8287380;8291741;8292192	8282479;8287529;8291790;8292280	NA	NA	1251	8279174	8279382
NM_001166114	CUFF.13641	WT	KO	chr19	7506589	7532653	26065	+	1.4194e+08	1.70341e+08	0.263144	1	1	1.4194e+08	1.70341e+08	0.263144	1	1	NA	NA	NA	NA	NA	NA	NA	NA	NA	NA	NA	no	NA	NA	NA	NA	NA	NA	NA	NA	NA	NA	NA	NA	NA	NA	NA	NA	4389	-1	NA
NM_032370	CUFF.13642	WT	KO	chr19	8482216	8485048	2833	-	1.82409e+07	3.98507e+07	1.12743	1	1	1.82409e+07	3.98507e+07	1.12743	1	1	NA	NA	NA	NA	NA	NA	NA	NA	NA	NA	NA	no	NA	NA	NA	NA	NA	NA	NA	NA	NA	NA	NA	NA	NA	NA	NA	NA	1197	8484930	8485112
NM_004218	CUFF.13644	WT	KO	chr19	8361205	8375317	14113	+	4.92371e+08	6.03416e+08	0.293407	1	1	4.92371e+08	6.03416e+08	0.293407	1	1	NA	NA	NA	NA	NA	NA	NA	NA	NA	NA	NA	no	NA	NA	NA	NA	NA	NA	NA	NA	NA	NA	NA	NA	NA	NA	NA	NA	1628	8361300	8374440
NM_144693	CUFF.13647	WT	KO	chr19	8781382	8794565	13184	-	2.68144e+07	5.62695e+07	1.06934	1	1	2.68144e+07	5.62695e+07	1.06934	1	1	NA	NA	NA	NA	NA	NA	NA	NA	NA	NA	NA	no	NA	NA	NA	NA	NA	NA	NA	NA	NA	NA	NA	NA	NA	NA	NA	NA	3014	8794335	8795347
NM_001839	CUFF.1365	WT	KO	chr1	95135095	95165323	30229	-	6.83507e+08	8.50916e+08	0.316062	1	1	6.83507e+08	8.50916e+08	0.316062	1	1	NA	NA	NA	NA	NA	NA	NA	NA	NA	NA	NA	no	NA	NA	NA	NA	NA	NA	NA	NA	NA	NA	NA	NA	NA	NA	NA	NA	2066	95165293	95165664
NM_006351	CUFF.13652	WT	KO	chr19	7897603	7914708	17106	-	4.06506e+08	4.96506e+08	0.288535	1	1	4.06506e+08	4.96506e+08	0.288535	1	1	NA	NA	NA	NA	NA	NA	NA	NA	NA	NA	NA	no	NA	NA	NA	NA	NA	NA	NA	NA	NA	NA	NA	NA	NA	NA	NA	NA	2000	7914536	7914827
NM_001419	CUFF.13653	WT	KO	chr19	7929457	7976529	47073	-	2.60689e+08	1.75338e+08	-0.572188	1	1	2.60689e+08	1.75338e+08	-0.572188	1	1	NA	NA	NA	NA	NA	NA	NA	NA	NA	NA	NA	no	NA	NA	NA	NA	NA	NA	NA	NA	NA	NA	NA	NA	NA	NA	NA	NA	6058	7962699	7976853
NM_001005415	CUFF.13657	WT	KO	chr19	8384187	8409899	25713	+	5.4008e+07	5.34496e+07	-0.014994	1	1	5.4008e+07	5.34496e+07	-0.014994	1	1	100	100	0	0	0	0	0	0	0	0	0	yes	NA	NA	NA	NA	NA	NA	NA	NA	NA	NA	NA	NA	NA	NA	NA	NA	1380	8392724	8409428
NM_001005416	CUFF.13657	WT	KO	chr19	8384187	8409899	25713	+	5.4008e+07	5.34496e+07	-0.014994	1	1	0	0	0	1	1	0	0	0	1	0	0	0	0	0	0	0	yes	8401542	8401751	NA	NA	NA	NA	NA	NA	NA	NA	NA	NA	NA	NA	NA	NA	1170	8392724	8409428
NM_001008727	CUFF.13659	WT	KO	chr19	9537292	9556209	18918	-	2.24143e+08	1.62168e+07	-3.78885	1	1	0	0	0	1	1	0	0	0	0	0	0	0	0	0	0	1	yes	NA	NA	NA	NA	NA	NA	NA	NA	NA	NA	NA	NA	NA	NA	9532003	9537292	1729	9539773	9557378
NM_001190791	CUFF.13663	WT	KO	chr19	9112056	9135091	23036	+	1.16466e+08	1.26688e+08	0.121364	1	1	3.80681e+07	1.89071e+07	-1.00966	1	1	32.686	14.9242	-17.7618	1	0	0	0	0	0	0	0	yes	9129656	9129751	NA	NA	NA	NA	NA	NA	NA	NA	NA	NA	NA	NA	NA	NA	3979	9127692	9133107
NM_020933	CUFF.13663	WT	KO	chr19	9112056	9135091	23036	+	1.16466e+08	1.26688e+08	0.121364	1	1	7.8398e+07	1.0778e+08	0.459206	1	1	67.314	85.0758	17.7618	0	0	0	0	0	0	0	0	yes	NA	NA	NA	NA	NA	NA	NA	NA	NA	NA	NA	NA	NA	NA	NA	NA	4075	9127692	9133107
NM_017703	CUFF.13666	WT	KO	chr19	9781943	9790731	8789	-	1.0277e+08	6.38269e+07	-0.687184	1	1	1.0277e+08	6.38269e+07	-0.687184	1	1	NA	NA	NA	NA	NA	NA	NA	NA	NA	NA	NA	no	NA	NA	NA	NA	NA	NA	NA	NA	NA	NA	NA	NA	NA	NA	NA	NA	1852	9790489	9791552
NM_001048241	CUFF.13670	WT	KO	chr19	9799556	9801797	2242	+	7.95809e+08	9.12832e+08	0.197926	1	1	6.34137e+08	7.55234e+08	0.25213	1	1	79.6845	82.7353	3.0508	0	0	0	0	1	0	0	0	yes	NA	NA	NA	NA	NA	NA	NA	NA	9799660	9799740	NA	NA	NA	NA	NA	NA	451	9800013	9801682
NM_024292	CUFF.13670	WT	KO	chr19	9799568	9801797	2230	+	7.95809e+08	9.12832e+08	0.197926	1	1	1.61673e+08	1.57598e+08	-0.0368286	1	1	20.3155	17.2647	-3.0508	0	0	0	0	0	0	1	0	yes	NA	NA	NA	NA	NA	NA	NA	NA	NA	NA	NA	NA	9799556	9799568	NA	NA	519	9800013	9801682
NM_006221	CUFF.13679	WT	KO	chr19	9806883	9821365	14483	+	4.31034e+08	4.85089e+08	0.170445	1	1	4.31034e+08	4.85089e+08	0.170445	1	1	100	100	0	1	0	0	0	0	0	0	0	yes	9808499	9808551	NA	NA	NA	NA	NA	NA	NA	NA	NA	NA	NA	NA	NA	NA	1120	9807020	9820873
NR_038422	CUFF.13679	WT	KO	chr19	9806883	9821365	14483	+	4.31034e+08	4.85089e+08	0.170445	1	1	0	0	0	1	1	0	0	0	0	0	0	0	0	0	0	0	yes	NA	NA	NA	NA	NA	NA	NA	NA	NA	NA	NA	NA	NA	NA	NA	NA	1173	9807020	9808501
NM_058164	CUFF.13680	WT	KO	chr19	9825394	9908070	82677	-	5.89857e+07	5.23705e+07	-0.171611	1	1	5.89857e+07	5.23705e+07	-0.171611	1	1	NA	NA	NA	NA	NA	NA	NA	NA	NA	NA	NA	no	NA	NA	NA	NA	NA	NA	NA	NA	NA	NA	NA	NA	NA	NA	NA	NA	1861	9908042	9908747
NM_000201	CUFF.13682	WT	KO	chr19	10242517	10258291	15775	+	4.22772e+07	4.814e+07	0.187357	1	1	4.22772e+07	4.814e+07	0.187357	1	1	NA	NA	NA	NA	NA	NA	NA	NA	NA	NA	NA	no	NA	NA	NA	NA	NA	NA	NA	NA	NA	NA	NA	NA	NA	NA	NA	NA	3246	10242835	10256961
NM_015956	CUFF.13684	WT	KO	chr19	10223640	10231721	8082	+	7.18538e+07	7.7221e+07	0.103928	1	1	0	0	0	1	1	0	0	0	0	0	0	0	0	0	0	1	yes	NA	NA	NA	NA	NA	NA	NA	NA	NA	NA	NA	NA	NA	NA	10231721	10231736	1458	10223929	10231487
NM_146388	CUFF.13684	WT	KO	chr19	10223640	10231736	8097	+	7.18538e+07	7.7221e+07	0.103928	1	1	7.18538e+07	7.7221e+07	0.103928	1	1	100	100	0	0	0	0	1	0	0	0	0	yes	NA	NA	NA	NA	NA	NA	10230361	10231293	NA	NA	NA	NA	NA	NA	NA	NA	2404	10223929	10230412
NM_001031734	CUFF.13685	WT	KO	chr19	10281891	10287691	5801	-	2.18654e+08	2.66199e+08	0.283857	1	1	1.9434e+08	2.46541e+08	0.343247	1	1	88.8799	92.6151	3.7352	0	0	0	0	0	0	0	1	yes	NA	NA	NA	NA	NA	NA	NA	NA	NA	NA	NA	NA	NA	NA	10276479;10277066;10277522;10279861	10276884;10277159;10277628;10281233	842	10287681	10287847
NM_001103167	CUFF.13685	WT	KO	chr19	10276479	10281233	4755	-	2.18654e+08	2.66199e+08	0.283857	1	1	2.43145e+07	1.96586e+07	-0.306661	1	1	11.1201	7.3849	-3.7352	0	0	0	0	0	0	1	0	yes	NA	NA	NA	NA	NA	NA	NA	NA	NA	NA	NA	NA	10281891;10282529;10287062;10287381;10287528	10282318;10282616;10287168;10287435;10287691	NA	NA	1980	10280357	10281350
NM_001379	CUFF.13686	WT	KO	chr19	10105022	10166755	61734	-	7.04241e+08	8.41847e+08	0.257489	1	1	7.04241e+08	8.41847e+08	0.257489	1	1	NA	NA	NA	NA	NA	NA	NA	NA	NA	NA	NA	no	NA	NA	NA	NA	NA	NA	NA	NA	NA	NA	NA	NA	NA	NA	NA	NA	5352	10166575	10166789
NM_133452	CUFF.13687	WT	KO	chr19	10287889	10305314	17426	-	4.2158e+08	4.50776e+08	0.0966045	1	1	4.2158e+08	4.50776e+08	0.0966045	1	1	NA	NA	NA	NA	NA	NA	NA	NA	NA	NA	NA	no	NA	NA	NA	NA	NA	NA	NA	NA	NA	NA	NA	NA	NA	NA	NA	NA	3592	10305183	10305460
NM_003331	CUFF.13688	WT	KO	chr19	10322204	10352248	30045	-	1.96209e+08	1.92629e+08	-0.0265646	1	1	1.03654e+08	1.5791e+08	0.607324	1	1	52.8286	81.9763	29.1477	0	0	0	0	0	0	1	1	yes	NA	NA	NA	NA	NA	NA	NA	NA	NA	NA	NA	NA	10352248	10352273	10322088	10322204	4248	10350082	10352382
NM_012289	CUFF.13693	WT	KO	chr19	10457796	10474481	16686	-	2.75879e+08	6.35598e+07	-2.11785	1	1	2.75879e+08	6.35598e+07	-2.11785	1	1	NA	NA	NA	NA	NA	NA	NA	NA	NA	NA	NA	no	NA	NA	NA	NA	NA	NA	NA	NA	NA	NA	NA	NA	NA	NA	NA	NA	2563	10471709	10474647
NM_005498	CUFF.13695	WT	KO	chr19	10544347	10558991	14645	-	1.49889e+08	1.84605e+08	0.300551	1	1	1.49889e+08	1.84605e+08	0.300551	1	1	NA	NA	NA	NA	NA	NA	NA	NA	NA	NA	NA	no	NA	NA	NA	NA	NA	NA	NA	NA	NA	NA	NA	NA	NA	NA	NA	NA	1751	10558907	10559013
NM_007065	CUFF.13696	WT	KO	chr19	10362809	10375271	12463	-	1.39563e+09	1.31677e+09	-0.0839143	1	1	1.39563e+09	1.31677e+09	-0.0839143	1	1	100	100	0	0	0	0	0	0	0	0	0	yes	NA	NA	NA	NA	NA	NA	NA	NA	NA	NA	NA	NA	NA	NA	NA	NA	1671	10375214	10364935
NR_031592	CUFF.13696	WT	KO	chr19	10375134	10375214	81	-	1.39563e+09	1.31677e+09	-0.0839143	1	1	0	0	0	1	1	0	0	0	0	0	0	0	0	0	1	1	yes	NA	NA	NA	NA	NA	NA	NA	NA	NA	NA	NA	NA	10375214	10375271	10362809;10364762;10364935;10366697;10366904;10367111;10367604;10375054	10363382;10364833;10365117;10366819;10367019;10367219;10367879;10375134	81	-1	NA
NM_001111308	CUFF.13698	WT	KO	chr19	10402521	10441307	38787	+	2.62348e+07	6.8652e+07	1.38782	1	1	2.62348e+07	6.8652e+07	1.38782	1	1	NA	NA	NA	NA	NA	NA	NA	NA	NA	NA	NA	no	NA	NA	NA	NA	NA	NA	NA	NA	NA	NA	NA	NA	NA	NA	NA	NA	4593	10402520	10439295
NM_020230	CUFF.13699	WT	KO	chr19	10077899	10082975	5077	+	2.64327e+08	3.08434e+08	0.22264	1	1	2.64327e+08	3.08434e+08	0.22264	1	1	NA	NA	NA	NA	NA	NA	NA	NA	NA	NA	NA	no	NA	NA	NA	NA	NA	NA	NA	NA	NA	NA	NA	NA	NA	NA	NA	NA	1728	10078070	10082839
NM_003755	CUFF.13700	WT	KO	chr19	10086690	10091599	4910	-	1.44026e+09	1.64694e+09	0.193453	1	1	1.44026e+09	1.64694e+09	0.193453	1	1	NA	NA	NA	NA	NA	NA	NA	NA	NA	NA	NA	no	NA	NA	NA	NA	NA	NA	NA	NA	NA	NA	NA	NA	NA	NA	NA	NA	1127	10091535	10091614
NM_023008	CUFF.13702	WT	KO	chr19	10524761	10537702	12942	-	2.58341e+08	3.11741e+08	0.271071	1	1	2.58341e+08	3.11741e+08	0.271071	1	1	NA	NA	NA	NA	NA	NA	NA	NA	NA	NA	NA	no	NA	NA	NA	NA	NA	NA	NA	NA	NA	NA	NA	NA	NA	NA	NA	NA	3005	10537693	10538032
NM_031209	CUFF.13703	WT	KO	chr19	10673112	10685043	11932	+	2.16943e+08	4.50026e+08	1.05269	1	1	1.77318e+08	1.32276e+08	-0.422795	1	1	81.7348	29.3929	-52.3419	0	0	0	0	0	1	0	1	yes	NA	NA	NA	NA	NA	NA	NA	NA	NA	NA	10673731	10673792	NA	NA	10685045	10685479	1334	10673136	10684944
NM_020428	CUFF.13706	WT	KO	chr19	10597171	10616235	19065	+	3.323e+08	3.70239e+08	0.155971	1	1	3.323e+08	3.70239e+08	0.155971	1	1	NA	NA	NA	NA	NA	NA	NA	NA	NA	NA	NA	no	NA	NA	NA	NA	NA	NA	NA	NA	NA	NA	NA	NA	NA	NA	NA	NA	3434	10597309	10615059
NM_138358	CUFF.13708	WT	KO	chr19	10900424	10901916	1493	+	1.27872e+08	1.28243e+08	0.00417137	1	1	1.27872e+08	1.28243e+08	0.00417137	1	1	NA	NA	NA	NA	NA	NA	NA	NA	NA	NA	NA	no	NA	NA	NA	NA	NA	NA	NA	NA	NA	NA	NA	NA	NA	NA	NA	NA	1396	10900498	10901376
NM_024029	CUFF.13709	WT	KO	chr19	10894444	10900357	5914	-	1.51993e+08	0	-27.1794	1	1	1.51993e+08	0	-27.1794	1	1	NA	NA	NA	NA	NA	NA	NA	NA	NA	NA	NA	no	NA	NA	NA	NA	NA	NA	NA	NA	NA	NA	NA	NA	NA	NA	NA	NA	1504	10900086	10900232
NR_024333	CUFF.13713	WT	KO	chr19	10623538	10625548	2011	-	2.95258e+07	6.10998e+07	1.04919	1	1	2.95258e+07	6.10998e+07	1.04919	1	1	NA	NA	NA	NA	NA	NA	NA	NA	NA	NA	NA	no	NA	NA	NA	NA	NA	NA	NA	NA	NA	NA	NA	NA	NA	NA	NA	NA	2011	-1	NA
NM_000527	CUFF.13714	WT	KO	chr19	11061038	11105505	44468	+	2.00248e+08	2.54297e+08	0.344726	1	1	2.00248e+08	2.54297e+08	0.344726	1	1	NA	NA	NA	NA	NA	NA	NA	NA	NA	NA	NA	no	NA	NA	NA	NA	NA	NA	NA	NA	NA	NA	NA	NA	NA	NA	NA	NA	5283	11061224	11102990
NM_182513	CUFF.13716	WT	KO	chr19	11118831	11127484	8654	-	1.14539e+08	7.9115e+07	-0.533818	1	1	7.6232e+07	6.3849e+07	-0.255732	1	1	66.5554	80.7041	14.1487	0	0	0	0	0	0	0	1	yes	NA	NA	NA	NA	NA	NA	NA	NA	NA	NA	NA	NA	NA	NA	11117275	11118106	654	11127452	11127590
NM_001136191	CUFF.13718	WT	KO	chr19	11135943	11169243	33301	-	5.49975e+07	6.82791e+07	0.312079	1	1	5.49975e+07	6.82791e+07	0.312079	1	1	100	100	0	0	0	0	0	0	1	0	0	yes	NA	NA	NA	NA	NA	NA	NA	NA	NA	NA	11150123	11150147	NA	NA	NA	NA	5208	11166187	11169296
NM_015493	CUFF.13718	WT	KO	chr19	11135943	11166266	30324	-	5.49975e+07	6.82791e+07	0.312079	1	1	0	0	0	1	1	0	0	0	0	0	0	0	0	0	1	0	yes	NA	NA	NA	NA	NA	NA	NA	NA	NA	NA	NA	NA	11167298;11169161	11167496;11169243	NA	NA	4950	11166187	11166319
NM_001128847	CUFF.13719	WT	KO	chr19	10955828	11033958	78131	+	1.92674e+08	2.21622e+08	0.201938	1	1	9.02709e+07	1.2369e+08	0.454392	1	1	46.8516	55.8111	8.9595	0	0	0	0	0	0	0	0	yes	NA	NA	NA	NA	NA	NA	NA	NA	NA	NA	NA	NA	NA	NA	NA	NA	5311	10955827	11033490
NM_001128848	CUFF.13719	WT	KO	chr19	10955828	11033958	78131	+	1.92674e+08	2.21622e+08	0.201938	1	1	1.02403e+08	9.79322e+07	-0.0644039	1	1	53.1484	44.1889	-8.9595	0	0	0	0	0	1	0	0	yes	NA	NA	NA	NA	NA	NA	NA	NA	NA	NA	11029931	11029934	NA	NA	NA	NA	5308	10955827	11033490
NM_001005362	CUFF.13724	WT	KO	chr19	10689729	10803586	113858	+	2.55724e+08	2.90953e+08	0.186197	1	1	0	0	0	1	1	0	0	0	0	1	0	0	0	0	0	0	yes	NA	NA	10769056	10769194	NA	NA	NA	NA	NA	NA	NA	NA	NA	NA	NA	NA	3654	10689918	10802721
NM_004945	CUFF.13724	WT	KO	chr19	10689729	10803586	113858	+	2.55724e+08	2.90953e+08	0.186197	1	1	2.55724e+08	2.90953e+08	0.186197	1	1	100	100	0	0	1	0	0	0	0	0	0	yes	NA	NA	10767737	10767875	NA	NA	NA	NA	NA	NA	NA	NA	NA	NA	NA	NA	3654	10689918	10802721
NM_006858	CUFF.13725	WT	KO	chr19	10804114	10807983	3870	-	2.58015e+08	3.15649e+08	0.290864	1	1	2.58015e+08	3.15649e+08	0.290864	1	1	NA	NA	NA	NA	NA	NA	NA	NA	NA	NA	NA	no	NA	NA	NA	NA	NA	NA	NA	NA	NA	NA	NA	NA	NA	NA	NA	NA	1357	10807867	10808201
NM_032377	CUFF.13732	WT	KO	chr19	11524858	11531051	6194	-	5.21605e+08	6.28601e+08	0.269187	1	1	5.21605e+08	6.28601e+08	0.269187	1	1	NA	NA	NA	NA	NA	NA	NA	NA	NA	NA	NA	no	NA	NA	NA	NA	NA	NA	NA	NA	NA	NA	NA	NA	NA	NA	NA	NA	1019	11526162	11531115
NM_001142464	CUFF.13735	WT	KO	chr19	11477731	11500987	23257	-	1.71791e+08	2.33108e+08	0.44034	1	1	0	0	0	1	1	0	0	0	1	0	0	0	0	0	0	1	yes	11479517	11479665	NA	NA	NA	NA	NA	NA	NA	NA	NA	NA	NA	NA	11455242;11455857;11457471;11458584;11458802;11459107;11467765;11470111;11477303	11455674;11455956;11457585;11458695;11458973;11459718;11467980;11470154;11477731	1549	11490985	11491102
NM_016581	CUFF.13735	WT	KO	chr19	11477731	11500987	23257	-	1.71791e+08	2.33108e+08	0.44034	1	1	1.40008e+08	1.97797e+08	0.498506	1	1	81.499	84.852	3.353	0	0	0	0	0	0	0	1	yes	NA	NA	NA	NA	NA	NA	NA	NA	NA	NA	NA	NA	NA	NA	11455242;11455857;11457471;11458584;11458802;11459107;11467765;11470111;11477303	11455674;11455956;11457585;11458695;11458973;11459718;11467980;11470154;11477731	1698	11490985	11501231
NM_138783	CUFF.13735	WT	KO	chr19	11455242	11477738	22497	-	1.71791e+08	2.33108e+08	0.44034	1	1	3.17831e+07	3.53113e+07	0.151869	1	1	18.501	15.148	-3.353	0	0	0	0	0	0	1	0	yes	NA	NA	NA	NA	NA	NA	NA	NA	NA	NA	NA	NA	11477738;11479272;11479517;11479806;11484871;11485619;11490890;11500877	11478243;11479377;11479665;11479863;11485094;11486036;11491008;11500987	NA	NA	2240	11477601	11477915
NM_153358	CUFF.13761	WT	KO	chr19	12582732	12601676	18945	+	6.13388e+07	4.04874e+07	-0.599326	1	1	1.3115e+07	2.86549e+07	1.12757	1	1	21.3812	70.7748	49.3936	0	0	0	0	0	0	0	1	yes	NA	NA	NA	NA	NA	NA	NA	NA	NA	NA	NA	NA	NA	NA	12601676	12603819	2495	12582893	12601072
NM_032301	CUFF.13768	WT	KO	chr19	12660730	12668455	7726	-	5.79224e+07	4.95938e+07	-0.223962	1	1	5.79224e+07	4.95938e+07	-0.223962	1	1	NA	NA	NA	NA	NA	NA	NA	NA	NA	NA	NA	no	NA	NA	NA	NA	NA	NA	NA	NA	NA	NA	NA	NA	NA	NA	NA	NA	1737	12668395	12668529
NM_016145	CUFF.13773	WT	KO	chr19	12639881	12641465	1585	-	8.16495e+08	9.69655e+08	0.248028	1	1	8.16495e+08	9.69655e+08	0.248028	1	1	NA	NA	NA	NA	NA	NA	NA	NA	NA	NA	NA	no	NA	NA	NA	NA	NA	NA	NA	NA	NA	NA	NA	NA	NA	NA	NA	NA	861	12641217	12641531
NM_001206974	CUFF.13774	WT	KO	chr19	12647531	12653025	5495	-	5.42432e+08	6.23142e+08	0.20012	1	1	0	0	0	1	1	0	0	0	0	0	0	0	0	0	1	0	yes	NA	NA	NA	NA	NA	NA	NA	NA	NA	NA	NA	NA	12653374	12653701	NA	NA	1203	-1	NA
NM_001930	CUFF.13774	WT	KO	chr19	12647531	12653701	6171	-	5.42432e+08	6.23142e+08	0.20012	1	1	5.42432e+08	6.23142e+08	0.20012	1	1	100	100	0	1	0	0	0	0	0	0	0	yes	12652847	12653025	NA	NA	NA	NA	NA	NA	NA	NA	NA	NA	NA	NA	NA	NA	1352	12653580	12653796
NR_038192	CUFF.13774	WT	KO	chr19	12647531	12653701	6171	-	5.42432e+08	6.23142e+08	0.20012	1	1	0	0	0	1	1	0	0	0	2	0	0	0	0	0	0	0	yes	12648922;12652847	12649025;12653025	NA	NA	NA	NA	NA	NA	NA	NA	NA	NA	NA	NA	NA	NA	1248	12653580	12652188
NM_032332	CUFF.13775	WT	KO	chr19	12641517	12647646	6130	+	0	0	0	1	1	0	0	0	1	1	NA	NA	NA	NA	NA	NA	NA	NA	NA	NA	NA	no	NA	NA	NA	NA	NA	NA	NA	NA	NA	NA	NA	NA	NA	NA	NA	NA	1196	12641604	12647484
NM_001145416	CUFF.13781	WT	KO	chr19	11314452	11317981	3530	-	2.4696e+08	3.28331e+08	0.410874	1	1	2.18998e+08	2.39835e+08	0.131123	1	1	88.6775	73.0466	-15.6309	0	0	0	0	0	0	1	1	yes	NA	NA	NA	NA	NA	NA	NA	NA	NA	NA	NA	NA	11317981	11318012	11314449	11314452	797	11317295	11318286
NM_198536	CUFF.13781	WT	KO	chr19	11314452	11317981	3530	-	2.4696e+08	3.28331e+08	0.410874	1	1	0	3.85617e+07	25.2007	1	1	0	11.7448	11.7448	0	0	0	1	0	0	1	1	yes	NA	NA	NA	NA	NA	NA	11317304	11317803	NA	NA	NA	NA	11317981	11318012	11314449	11314452	1295	11317295	11318286
NM_022737	CUFF.13783	WT	KO	chr19	11327062	11337374	10313	+	8.92808e+07	8.53022e+07	-0.0657673	1	1	8.92808e+07	8.53022e+07	-0.0657673	1	1	NA	NA	NA	NA	NA	NA	NA	NA	NA	NA	NA	no	NA	NA	NA	NA	NA	NA	NA	NA	NA	NA	NA	NA	NA	NA	NA	NA	2727	11329349	11336053
NM_024038	CUFF.13784	WT	KO	chr19	12702454	12706529	4076	-	1.06895e+09	1.34531e+09	0.331747	1	1	1.06895e+09	1.34531e+09	0.331747	1	1	NA	NA	NA	NA	NA	NA	NA	NA	NA	NA	NA	no	NA	NA	NA	NA	NA	NA	NA	NA	NA	NA	NA	NA	NA	NA	NA	NA	910	12706471	12706636
NM_175871	CUFF.13785	WT	KO	chr19	11346383	11348627	2245	+	2.63158e+07	2.29102e+07	-0.199938	1	1	2.63158e+07	2.29102e+07	-0.199938	1	1	NA	NA	NA	NA	NA	NA	NA	NA	NA	NA	NA	no	NA	NA	NA	NA	NA	NA	NA	NA	NA	NA	NA	NA	NA	NA	NA	NA	1662	11346419	11347690
NM_000121	CUFF.13786	WT	KO	chr19	11348881	11356018	7138	-	2.15945e+08	2.73173e+08	0.339149	1	1	5.64272e+07	6.96855e+07	0.304468	1	1	26.1303	25.5097	-0.6206	0	0	0	0	1	0	1	0	yes	NA	NA	NA	NA	NA	NA	NA	NA	11354523	11354773	NA	NA	11365732;11368920;11369121;11371531;11371716;11371878;11373687;11373891;11374131;11374326;11376823;11376999;11378095;11378398;11387613;11388288;11388510;11390347;11390922	11366196;11369034;11369273;11371627;11371784;11371973;11373808;11373923;11374217;11374382;11376907;11377102;11378310;11378540;11387824;11388341;11388733;11390460;11391018	NA	NA	2441	11355883	11356629
NM_001035223	CUFF.13786	WT	KO	chr19	11365732	11391018	25287	-	2.15945e+08	2.73173e+08	0.339149	1	1	1.41396e+08	1.80729e+08	0.354085	1	1	65.4777	66.1591	0.6814	0	0	0	0	0	0	0	1	yes	NA	NA	NA	NA	NA	NA	NA	NA	NA	NA	NA	NA	NA	NA	11348881;11350367;11352560;11352732;11353368;11353606;11354523;11355769	11350271;11350454;11352647;11352885;11353525;11353781;11354908;11356018	2543	11390954	11391136
NR_033663	CUFF.13786	WT	KO	chr19	11348881	11356018	7138	-	2.15945e+08	2.73173e+08	0.339149	1	1	1.8122e+07	2.27587e+07	0.328674	1	1	8.3919	8.3312	-0.0607	0	0	0	0	0	0	1	0	yes	NA	NA	NA	NA	NA	NA	NA	NA	NA	NA	NA	NA	11365732;11368920;11369121;11371531;11371716;11371878;11373687;11373891;11374131;11374326;11376823;11376999;11378095;11378398;11387613;11388288;11388510;11390347;11390922	11366196;11369034;11369273;11371627;11371784;11371973;11373808;11373923;11374217;11374382;11376907;11377102;11378310;11378540;11387824;11388341;11388733;11390460;11391018	NA	NA	2691	11355883	11350593
NM_004317	CUFF.13793	WT	KO	chr19	12709306	12720137	10832	+	7.70073e+08	8.31959e+08	0.111518	1	1	7.70073e+08	8.31959e+08	0.111518	1	1	NA	NA	NA	NA	NA	NA	NA	NA	NA	NA	NA	no	NA	NA	NA	NA	NA	NA	NA	NA	NA	NA	NA	NA	NA	NA	NA	NA	1280	12709319	12719916
NM_001136195	CUFF.13795	WT	KO	chr19	12671008	12695810	24803	-	2.80055e+08	3.24369e+08	0.211929	1	1	1.25357e+08	1.88892e+08	0.591518	1	1	44.7616	58.2335	13.4719	0	0	1	0	0	1	0	0	yes	NA	NA	NA	NA	12693948;12694291	12694105;12694462	NA	NA	NA	NA	12673961	12673991	NA	NA	NA	NA	5092	12692791	12695286
NM_001136196	CUFF.13795	WT	KO	chr19	12671008	12694462	23455	-	2.80055e+08	3.24369e+08	0.211929	1	1	8.07772e+07	6.57308e+07	-0.297377	1	1	28.8434	20.2642	-8.5792	1	0	0	0	0	0	1	0	yes	12693948	12694105	NA	NA	NA	NA	NA	NA	NA	NA	NA	NA	12695063;12695583	12695179;12695810	NA	NA	4949	12692791	12692911
NM_013433	CUFF.13795	WT	KO	chr19	12671008	12694105	23098	-	2.80055e+08	3.24369e+08	0.211929	1	1	7.39206e+07	6.97468e+07	-0.0838496	1	1	26.3951	21.5023	-4.8928	0	0	0	0	0	1	1	0	yes	NA	NA	NA	NA	NA	NA	NA	NA	NA	NA	12673961	12673991	12694291;12695063;12695583	12694462;12695179;12695810	NA	NA	4905	12692791	12692911
NM_002229	CUFF.13797	WT	KO	chr19	12763310	12765125	1816	+	4.44988e+08	2.24581e+08	-0.986529	1	1	1.47505e+08	2.17442e+08	0.559873	1	1	33.148	96.8212	63.6732	0	0	0	0	0	0	1	0	yes	NA	NA	NA	NA	NA	NA	NA	NA	NA	NA	NA	NA	12763292	12763310	NA	NA	1816	-1	NA
NM_001001329	CUFF.13799	WT	KO	chr19	11407269	11422782	15514	+	9.83869e+08	7.61767e+08	-0.369116	1	1	4.76187e+08	3.09011e+08	-0.623873	1	1	48.3995	40.565	-7.8345	0	0	0	0	0	1	0	0	yes	NA	NA	NA	NA	NA	NA	NA	NA	NA	NA	11419508	11419538	NA	NA	NA	NA	2252	11407938	11421225
NM_002743	CUFF.13799	WT	KO	chr19	11407269	11422782	15514	+	9.83869e+08	7.61767e+08	-0.369116	1	1	5.07682e+08	4.52757e+08	-0.165189	1	1	51.6005	59.435	7.8345	0	0	0	0	1	0	0	0	yes	NA	NA	NA	NA	NA	NA	NA	NA	11419412	11419433	NA	NA	NA	NA	NA	NA	2261	11407938	11421225
NM_006397	CUFF.13800	WT	KO	chr19	12778428	12785462	7035	+	5.01942e+08	5.8477e+08	0.220349	1	1	5.01942e+08	5.8477e+08	0.220349	1	1	NA	NA	NA	NA	NA	NA	NA	NA	NA	NA	NA	no	NA	NA	NA	NA	NA	NA	NA	NA	NA	NA	NA	NA	NA	NA	NA	NA	1142	12778487	12785278
NM_181738	CUFF.13803	WT	KO	chr19	12772427	12773694	1268	-	0	0	0	1	1	0	0	0	1	1	NA	NA	NA	NA	NA	NA	NA	NA	NA	NA	NA	no	NA	NA	NA	NA	NA	NA	NA	NA	NA	NA	NA	NA	NA	NA	NA	NA	710	12773075	12774019
NM_001270441	CUFF.13810	WT	KO	chr19	12797291	12806390	9100	-	3.02824e+07	4.83298e+07	0.674436	1	1	1.84067e+07	0	-24.1337	1	1	60.7834	0	-60.7834	0	0	0	0	0	0	1	0	yes	NA	NA	NA	NA	NA	NA	NA	NA	NA	NA	NA	NA	12806599;12806897	12806660;12807242	NA	NA	1025	12801669	12806714
NM_031429	CUFF.13810	WT	KO	chr19	12797291	12807242	9952	-	3.02824e+07	4.83298e+07	0.674436	1	1	1.18757e+07	4.83298e+07	2.0249	1	1	39.2166	100	60.7834	1	0	0	0	0	0	0	0	yes	12806303	12806390	NA	NA	NA	NA	NA	NA	NA	NA	NA	NA	NA	NA	NA	NA	1345	12806912	12807469
NM_005583	CUFF.13812	WT	KO	chr19	13070842	13074974	4133	-	1.21005e+07	1.29199e+07	0.0945269	1	1	1.21005e+07	1.29199e+07	0.0945269	1	1	NA	NA	NA	NA	NA	NA	NA	NA	NA	NA	NA	no	NA	NA	NA	NA	NA	NA	NA	NA	NA	NA	NA	NA	NA	NA	NA	NA	1788	13072985	13075389
NM_001271609	CUFF.13814	WT	KO	chr19	13115872	13122188	6317	-	6.53922e+08	8.22398e+08	0.330717	1	1	0	0	0	1	1	0	0	0	0	0	0	0	1	0	0	0	yes	NA	NA	NA	NA	NA	NA	NA	NA	13116578	13116582	NA	NA	NA	NA	NA	NA	1299	13121987	13121799
NM_001271610	CUFF.13814	WT	KO	chr19	13115872	13122188	6317	-	6.53922e+08	8.22398e+08	0.330717	1	1	6.86156e+07	1.06334e+08	0.631989	1	1	10.4929	12.9297	2.4368	0	0	0	1	0	0	0	0	yes	NA	NA	NA	NA	NA	NA	13116300	13116391	NA	NA	NA	NA	NA	NA	NA	NA	1393	13121987	13122350
NM_003765	CUFF.13814	WT	KO	chr19	13115872	13122188	6317	-	6.53922e+08	8.22398e+08	0.330717	1	1	5.85306e+08	7.16064e+08	0.290896	1	1	89.5071	87.0703	-2.4368	0	0	0	0	0	0	0	0	yes	NA	NA	NA	NA	NA	NA	NA	NA	NA	NA	NA	NA	NA	NA	NA	NA	1303	13121987	13122264
NM_001142554	CUFF.13816	WT	KO	chr19	13076714	13088463	11750	-	7.67466e+07	0	-26.1936	1	1	7.67466e+07	0	-26.1936	1	1	100	NA	NA	1	0	0	0	0	0	0	0	yes	13081729	13081815	NA	NA	NA	NA	NA	NA	NA	NA	NA	NA	NA	NA	NA	NA	2178	13088213	13088609
NM_017722	CUFF.13816	WT	KO	chr19	13076714	13088463	11750	-	7.67466e+07	0	-26.1936	1	1	0	0	0	1	1	0	NA	NA	0	0	0	0	0	0	0	0	yes	NA	NA	NA	NA	NA	NA	NA	NA	NA	NA	NA	NA	NA	NA	NA	NA	2265	13088213	13088609
NM_052876	CUFF.13817	WT	KO	chr19	13090102	13112961	22860	+	3.98159e+08	4.45991e+08	0.163673	1	1	3.98159e+08	4.45991e+08	0.163673	1	1	NA	NA	NA	NA	NA	NA	NA	NA	NA	NA	NA	no	NA	NA	NA	NA	NA	NA	NA	NA	NA	NA	NA	NA	NA	NA	NA	NA	4500	13107021	13110218
NM_004815	CUFF.1382	WT	KO	chr1	94407051	94475895	68845	-	2.27238e+08	9.04998e+07	-1.32822	1	1	2.27238e+08	9.04998e+07	-1.32822	1	1	NA	NA	NA	NA	NA	NA	NA	NA	NA	NA	NA	no	NA	NA	NA	NA	NA	NA	NA	NA	NA	NA	NA	NA	NA	NA	NA	NA	9117	94469755	94476775
NM_030818	CUFF.13830	WT	KO	chr19	13719753	13735106	15354	+	9.97387e+07	1.41529e+08	0.504869	1	1	5.70253e+07	1.12555e+08	0.980959	1	1	57.1747	79.5283	22.3536	0	0	0	0	0	0	1	0	yes	NA	NA	NA	NA	NA	NA	NA	NA	NA	NA	NA	NA	13719579	13719753	NA	NA	1632	13723622	13734880
NM_014047	CUFF.13832	WT	KO	chr19	13746257	13750586	4330	+	7.15197e+08	8.23666e+08	0.203718	1	1	7.15197e+08	8.23666e+08	0.203718	1	1	NA	NA	NA	NA	NA	NA	NA	NA	NA	NA	NA	no	NA	NA	NA	NA	NA	NA	NA	NA	NA	NA	NA	NA	NA	NA	NA	NA	909	13746291	13750010
NR_036515	CUFF.13838	WT	KO	chr19	13806330	13808103	1774	-	3.03995e+07	4.19803e+07	0.465664	1	1	3.03995e+07	4.19803e+07	0.465664	1	1	NA	NA	NA	NA	NA	NA	NA	NA	NA	NA	NA	no	NA	NA	NA	NA	NA	NA	NA	NA	NA	NA	NA	NA	NA	NA	NA	NA	1774	-1	NA
NM_138353	CUFF.13845	WT	KO	chr19	13924319	13933256	8938	+	2.61872e+08	2.30211e+08	-0.185905	1	1	2.61872e+08	2.30211e+08	-0.185905	1	1	NA	NA	NA	NA	NA	NA	NA	NA	NA	NA	NA	no	NA	NA	NA	NA	NA	NA	NA	NA	NA	NA	NA	NA	NA	NA	NA	NA	2258	13924324	13932805
[truncated: 8,518 more rows]
[truncated: 5 more columns]
